# Supplementary material for: Bioinspired phosphate homeostasis for atomically precise regulation of silver nanoclusters
Source: Natl Sci Rev. 2025 May 10;12(7):nwaf183. doi: 10.1093/nsr/nwaf183 (PMC12205487; doi:10.1093/nsr/nwaf183)
Supplement: nwaf183_Supplemental_Files [file nwaf183_supplemental_files.zip]

Archive with 2 entries (2 files):
- 2025-350-SI.pdf
- 2410600-2410602.cif
