# Supplementary material for: Bioinspired phosphate homeostasis for atomically precise regulation of silver nanoclusters
Source: Natl Sci Rev. 2025 May 10;12(7):nwaf183. doi: 10.1093/nsr/nwaf183 (PMC12205487; doi:10.1093/nsr/nwaf183)
Supplement: nwaf183_Supplemental_Files [file nwaf183_supplemental_files.zip › 2410600-2410602.cif]

data_Ag104a
_audit_creation_date               2023-09-08
_audit_creation_method
;
Olex2 1.3
(compiled 2020.11.12 svn.r5f609507 for OlexSys, GUI svn.r6408)
;
_shelx_SHELXL_version_number       '2018/3'
_audit_contact_author_address      ?
_audit_contact_author_email        ?
_audit_contact_author_name         ''
_audit_contact_author_phone        ?
_publ_contact_author_id_orcid      ?
_publ_section_references
;
Bourhis, L.J., Dolomanov, O.V., Gildea, R.J., Howard, J.A.K., Puschmann, H.
 (2015). Acta Cryst. A71, 59-75.

Dolomanov, O.V., Bourhis, L.J., Gildea, R.J, Howard, J.A.K. & Puschmann, H.
 (2009), J. Appl. Cryst. 42, 339-341.
;
_chemical_name_common              ?
_chemical_name_systematic          ?
_chemical_formula_moiety           'C384 H360 Ag104 O52 P25 S24'
_chemical_formula_sum              'C384 H360 Ag104 O52 P25 S24'
_chemical_formula_weight           18568.87
_chemical_melting_point            ?
_chemical_oxdiff_formula           AgPCOS
loop_
  _atom_type_symbol
  _atom_type_description
  _atom_type_scat_dispersion_real
  _atom_type_scat_dispersion_imag
  _atom_type_scat_source
 'C' 'C' 0.0033 0.0016 'International Tables Vol C Tables 4.2.6.8 and 6.1.1.4'
 'H' 'H' 0.0000 0.0000 'International Tables Vol C Tables 4.2.6.8 and 6.1.1.4'
 'Ag' 'Ag' -0.8971 1.1015
 'International Tables Vol C Tables 4.2.6.8 and 6.1.1.4'
 'O' 'O' 0.0106 0.0060 'International Tables Vol C Tables 4.2.6.8 and 6.1.1.4'
 'P' 'P' 0.1023 0.0942 'International Tables Vol C Tables 4.2.6.8 and 6.1.1.4'
 'S' 'S' 0.1246 0.1234 'International Tables Vol C Tables 4.2.6.8 and 6.1.1.4'

_shelx_space_group_comment
;
The symmetry employed for this shelxl refinement is uniquely defined
by the following loop, which should always be used as a source of
symmetry information in preference to the above space-group names.
They are only intended as comments.
;
_space_group_crystal_system        'tetragonal'
_space_group_IT_number             137
_space_group_name_H-M_alt          'P 42/n m c'
_space_group_name_Hall             '-P 4ac 2a'
loop_
  _space_group_symop_operation_xyz
 'x, y, z'
 '-x+1/2, -y+1/2, z'
 '-y+1/2, x, z+1/2'
 'y, -x+1/2, z+1/2'
 '-x, y+1/2, -z'
 'x+1/2, -y, -z'
 'y+1/2, x+1/2, -z+1/2'
 '-y, -x, -z+1/2'
 '-x, -y, -z'
 'x-1/2, y-1/2, -z'
 'y-1/2, -x, -z-1/2'
 '-y, x-1/2, -z-1/2'
 'x, -y-1/2, z'
 '-x-1/2, y, z'
 '-y-1/2, -x-1/2, z-1/2'
 'y, x, z-1/2'

_cell_length_a                     33.0371(5)
_cell_length_b                     33.0371(5)
_cell_length_c                     26.0764(14)
_cell_angle_alpha                  90
_cell_angle_beta                   90
_cell_angle_gamma                  90
_cell_volume                       28461.1(18)
_cell_formula_units_Z              2
_cell_measurement_reflns_used      10633
_cell_measurement_temperature      173
_cell_measurement_theta_max        24.1080
_cell_measurement_theta_min        2.6290
_shelx_estimated_absorpt_T_max     ?
_shelx_estimated_absorpt_T_min     ?
_exptl_absorpt_coefficient_mu      3.685
_exptl_absorpt_correction_T_max    1.00000
_exptl_absorpt_correction_T_min    0.65849
_exptl_absorpt_correction_type     multi-scan
_exptl_absorpt_process_details
;
CrysAlisPro 1.171.41.119a (Rigaku Oxford Diffraction, 2021)
Empirical absorption correction using spherical harmonics,
implemented in SCALE3 ABSPACK scaling algorithm.
;
_exptl_absorpt_special_details     ?
_exptl_crystal_colour              'clear light yellow'
_exptl_crystal_colour_lustre       clear
_exptl_crystal_colour_modifier     light
_exptl_crystal_colour_primary      yellow
_exptl_crystal_density_diffrn      2.167
_exptl_crystal_density_meas        ?
_exptl_crystal_density_method      ?
_exptl_crystal_description         block
_exptl_crystal_F_000               17454
_exptl_crystal_size_max            0.14
_exptl_crystal_size_mid            0.12
_exptl_crystal_size_min            0.12
_exptl_transmission_factor_max     ?
_exptl_transmission_factor_min     ?
_diffrn_reflns_av_R_equivalents    0.0886
_diffrn_reflns_av_unetI/netI       0.0623
_diffrn_reflns_Laue_measured_fraction_full  0.987
_diffrn_reflns_Laue_measured_fraction_max  0.952
_diffrn_reflns_limit_h_max         38
_diffrn_reflns_limit_h_min         -29
_diffrn_reflns_limit_k_max         40
_diffrn_reflns_limit_k_min         -39
_diffrn_reflns_limit_l_max         31
_diffrn_reflns_limit_l_min         -30
_diffrn_reflns_number              87908
_diffrn_reflns_point_group_measured_fraction_full  0.987
_diffrn_reflns_point_group_measured_fraction_max  0.952
_diffrn_reflns_theta_full          25.242
_diffrn_reflns_theta_max           26.370
_diffrn_reflns_theta_min           2.356
_diffrn_ambient_temperature        173
_diffrn_detector                   'Hybrid Pixel Array Detector'
_diffrn_detector_area_resol_mean   10.0000
_diffrn_detector_type              HyPix
_diffrn_measured_fraction_theta_full  0.987
_diffrn_measured_fraction_theta_max  0.952
_diffrn_measurement_details
;
List of Runs (angles in degrees, time in seconds):

  # Type    Start    End  Width  t~exp~   \w     \q     \k     \f   Frames
--------------------------------------------------------------------------
  1  \w     16.00  71.00   1.00   35.00    --    4.75  51.00  84.00   55
  2  \w    -23.00   2.00   1.00   35.00    --   -3.58 -99.00 -60.00   25
;
_diffrn_measurement_device         'four-circle diffractometer'
_diffrn_measurement_device_type    'XtaLAB Synergy, Dualflex, HyPix'
_diffrn_measurement_method         '\w scans'
_diffrn_orient_matrix_type        
 'CrysAlisPro convention (1999,Acta A55,543-557)'
_diffrn_orient_matrix_UB_11        -0.0121607000
_diffrn_orient_matrix_UB_12        0.0130636000
_diffrn_orient_matrix_UB_13        0.0150631000
_diffrn_orient_matrix_UB_21        -0.0133393000
_diffrn_orient_matrix_UB_22        0.0027080000
_diffrn_orient_matrix_UB_23        -0.0210667000
_diffrn_orient_matrix_UB_31        -0.0116648000
_diffrn_orient_matrix_UB_32        -0.0167850000
_diffrn_orient_matrix_UB_33        0.0083434000
_diffrn_radiation_monochromator    mirror
_diffrn_radiation_probe            x-ray
_diffrn_radiation_type             'Mo K\a'
_diffrn_radiation_wavelength       0.71073
_diffrn_source                     'micro-focus sealed X-ray tube'
_diffrn_source_type                'PhotonJet (Mo) X-ray Source'
_reflns_Friedel_coverage           0.000
_reflns_Friedel_fraction_full      .
_reflns_Friedel_fraction_max       .
_reflns_number_gt                  8935
_reflns_number_total               14365
_reflns_odcompleteness_completeness  97.74
_reflns_odcompleteness_iscentric   1
_reflns_odcompleteness_theta       24.35
_reflns_special_details
;
 Reflections were merged by SHELXL according to the crystal
 class for the calculation of statistics and refinement.
 
 Structure factors included contributions from the .fab file.
 
 _reflns_Friedel_fraction is defined as the number of unique
 Friedel pairs measured divided by the number that would be
 possible theoretically, ignoring centric projections and
 systematic absences.
;
_reflns_threshold_expression       'I > 2\s(I)'
_computing_cell_refinement         'CrysAlisPro 1.171.41.119a (Rigaku OD, 2021)'
_computing_data_collection         'CrysAlisPro 1.171.41.119a (Rigaku OD, 2021)'
_computing_data_reduction          'CrysAlisPro 1.171.41.119a (Rigaku OD, 2021)'
_computing_molecular_graphics      'Olex2 1.3 (Dolomanov et al., 2009)'
_computing_publication_material    'Olex2 1.3 (Dolomanov et al., 2009)'
_computing_structure_refinement    'olex2.refine 1.3 (Bourhis et al., 2015)'
_computing_structure_solution      'olex2.solve 1.3 (Bourhis et al., 2015)'
_refine_diff_density_max           4.043
_refine_diff_density_min           -3.120
_refine_diff_density_rms           0.281
_refine_ls_extinction_coef         .
_refine_ls_extinction_method       none
_refine_ls_goodness_of_fit_ref     1.046
_refine_ls_hydrogen_treatment      constr
_refine_ls_matrix_type             full
_refine_ls_number_parameters       896
_refine_ls_number_reflns           14365
_refine_ls_number_restraints       817
_refine_ls_R_factor_all            0.1699
_refine_ls_R_factor_gt             0.1169
_refine_ls_restrained_S_all        1.018
_refine_ls_shift/su_max            0.001
_refine_ls_shift/su_mean           0.000
_refine_ls_structure_factor_coef   Fsqd
_refine_ls_weighting_details      
 'w=1/[\s^2^(Fo^2^)+(0.1216P)^2^+1428.0605P] where P=(Fo^2^+2Fc^2^)/3'
_refine_ls_weighting_scheme        calc
_refine_ls_wR_factor_gt            0.2861
_refine_ls_wR_factor_ref           0.3238
_refine_special_details            ?
_olex2_refinement_description
;
1. Fixed Uiso
 At 1.2 times of:
  All C(H) groups, All C(H,H) groups
2. Restrained distances
 C20-C18
 2.5 with sigma of 0.01
 C2A-C5A
 2.5 with sigma of 0.01
 C4A-C5A
 1.5 with sigma of 0.01
 C3-C5
 1.5 with sigma of 0.01
 C2A-C3A
 1.5 with sigma of 0.01
 C3A-C4A
 1.5 with sigma of 0.01
 C2-C3
 1.5 with sigma of 0.01
 C2A-C4A
 2.5 with sigma of 0.01
 C3A-C5A
 1.5 with sigma of 0.01
 C2A-C1A
 1.15 with sigma of 0.01
 C18-C21
 2.5 with sigma of 0.01
 C3-C4
 1.5 with sigma of 0.01
 C4-C5
 1.5 with sigma of 0.01
 C20-C21
 1.5 with sigma of 0.01
 C19-C20
 1.5 with sigma of 0.01
 C45-C43
 1.5 with sigma of 0.01
 C45-C44
 1.5 with sigma of 0.01
 C21-C19
 1.5 with sigma of 0.01
 C44-C43
 1.5 with sigma of 0.01
 C49-C50
 1.5 with sigma of 0.01
 C37-C39
 2.5 with sigma of 0.01
 C40-C38
 1.5 with sigma of 0.01
 C38-C39
 1.5 with sigma of 0.01
 C37-C40
 2.5 with sigma of 0.01
 C40-C39
 1.5 with sigma of 0.01
 C34-C32
 2.5 with sigma of 0.01
 C35_$1-C33
 1.5 with sigma of 0.01
 C35_$1-C35
 1.5 with sigma of 0.01
 C33-C35
 1.5 with sigma of 0.01
 C32-C35_$1
 2.5 with sigma of 0.01
 C34_$1-C32
 2.5 with sigma of 0.01
 C34_$1-C34
 1.5 with sigma of 0.01
 C34_$1-C33
 1.5 with sigma of 0.01
 C32-C35
 2.5 with sigma of 0.01
 C33-C34
 1.5 with sigma of 0.01
 C30-C30_$2
 1.55 with sigma of 0.01
 C14-C15
 1.5 with sigma of 0.01
 C14-C16
 1.5 with sigma of 0.01
 C16-C15
 1.5 with sigma of 0.01
 C15-C13
 2.5 with sigma of 0.01
 C13-C14
 1.5 with sigma of 0.01
 C24-C23
 1.55 with sigma of 0.01
 C23-C25
 2.5 with sigma of 0.01
 C25-C26
 1.5 with sigma of 0.01
 C23-C26
 2.5 with sigma of 0.01
 C26-C24
 1.5 with sigma of 0.01
 C24-C25
 1.5 with sigma of 0.01
 C2-C4
 2.5 with sigma of 0.01
 C2-C5
 2.5 with sigma of 0.01
3. Uiso/Uaniso restraints and constraints
O6 \\sim O6A \\sim O7 \\sim O7A \\sim O8 \\sim O8A \\sim O9 \\sim O9A: within
2A with sigma of 0.004 and sigma for terminal atoms of 0.008 within 2A
C1A \\sim C2A \\sim C3A \\sim C4A \\sim C5A: within 2A with sigma of 0.004 and
sigma for terminal atoms of 0.008 within 2A
C31 \\sim C32 \\sim C33: within 2A with sigma of 0.004 and sigma for terminal
atoms of 0.008 within 2A
C41 \\sim C42 \\sim C43 \\sim C44 \\sim C45: within 2A with sigma of 0.004 and
sigma for terminal atoms of 0.008 within 2A
C46 \\sim C47 \\sim C48 \\sim C49 \\sim C50: within 2A with sigma of 0.004 and
sigma for terminal atoms of 0.008 within 2A
C36 \\sim C37 \\sim C38 \\sim C39 \\sim C40: within 2A with sigma of 0.004 and
sigma for terminal atoms of 0.008 within 2A
C51 \\sim C52 \\sim C53 \\sim C54: within 2A with sigma of 0.004 and sigma for
terminal atoms of 0.008 within 2A
C55 \\sim C56 \\sim C57 \\sim C58: within 2A with sigma of 0.004 and sigma for
terminal atoms of 0.008 within 2A
C31 \\sim C32 \\sim C33 \\sim C34 \\sim C34 \\sim C35 \\sim C35: within 2A with
sigma of 0.004 and sigma for terminal atoms of 0.008 within 2A
C27 \\sim C28 \\sim C29 \\sim C30: within 2A with sigma of 0.004 and sigma for
terminal atoms of 0.008 within 2A
C12 \\sim C13 \\sim C14 \\sim C15 \\sim C16: within 2A with sigma of 0.004 and
sigma for terminal atoms of 0.008 within 2A
C59 \\sim C60 \\sim C61 \\sim C62 \\sim C63 \\sim C64: within 2A with sigma of
0.004 and sigma for terminal atoms of 0.008 within 2A
C6 \\sim C6A \\sim C7 \\sim C7A \\sim C8 \\sim C8A \\sim C9 \\sim C9A \\sim C10
\\sim C10A \\sim C11 \\sim C11A: within 2A with sigma of 0.004 and sigma for
terminal atoms of 0.008 within 2A
O2 \\sim O3 \\sim O4 \\sim O5: within 2A with sigma of 0.004 and sigma for
terminal atoms of 0.008 within 2A
C17 \\sim C18 \\sim C19 \\sim C20 \\sim C21: within 2A with sigma of 0.004 and
sigma for terminal atoms of 0.008 within 2A
C22 \\sim C23 \\sim C24 \\sim C25 \\sim C26: within 2A with sigma of 0.004 and
sigma for terminal atoms of 0.008 within 2A
C1 \\sim C2 \\sim C3 \\sim C4 \\sim C5: within 2A with sigma of 0.004 and sigma
for terminal atoms of 0.008 within 2A
Uanis(C2A) \\sim Ueq, Uanis(C1A) \\sim Ueq, Uanis(C3A) \\sim Ueq, Uanis(C5A)
\\sim Ueq, Uanis(C4A) \\sim Ueq: with sigma of 0.1 and sigma for terminal atoms
of 0.1
Uanis(C14) \\sim Ueq, Uanis(C13) \\sim Ueq, Uanis(C12) \\sim Ueq, Uanis(C15)
\\sim Ueq, Uanis(C16) \\sim Ueq: with sigma of 0.06 and sigma for terminal
atoms of 0.1
Uanis(C5) \\sim Ueq, Uanis(C4) \\sim Ueq, Uanis(C3) \\sim Ueq, Uanis(C2) \\sim
Ueq, Uanis(C1) \\sim Ueq: with sigma of 0.08 and sigma for terminal atoms of 0.1
Uanis(C7) \\sim Ueq, Uanis(C8) \\sim Ueq, Uanis(C9) \\sim Ueq, Uanis(C10) \\sim
Ueq, Uanis(C11) \\sim Ueq, Uanis(C6) \\sim Ueq, Uanis(C6A) \\sim Ueq,
Uanis(C7A) \\sim Ueq, Uanis(C8A) \\sim Ueq, Uanis(C9A) \\sim Ueq, Uanis(C10A)
\\sim Ueq, Uanis(C11A) \\sim Ueq: with sigma of 0.1 and sigma for terminal
atoms of 0.1
4. Others
 Fixed Sof: Ag3(0.85) Ag2(0.3) Ag2A(0.2) O8(0.5) O7(0.5) H33(0.5) Ag3A(0.15)
 O3(0.5) O2(0.5) O7A(0.5) O6A(0.5) O8A(0.5) O5(0.5) O6(0.5) O9(0.5) O9A(0.5)
 C38(0.5) H38(0.5) C7(0.5) H7(0.5) C8(0.5) H8(0.5) C9(0.5) H9(0.5) C10(0.5)
 H10(0.5) C11(0.5) H11(0.5) C6(0.5) Ag1A(0.16667) Ag1(0.33333) C40(0.5)
 H40A(0.5) H40B(0.5) C39(0.5) H39A(0.5) H39B(0.5) C34(0.5) H34A(0.5) H34B(0.5)
 C35(0.5) H35A(0.5) H35B(0.5) H14(0.5) C16(0.5) H16A(0.5) H16B(0.5) C15(0.5)
 H15A(0.5) H15B(0.5) C6A(0.5) C7A(0.5) H7A(0.5) C8A(0.5) H8A(0.5) C9A(0.5)
 H9A(0.5) C10A(0.5) H10A(0.5) C11A(0.5) H11A(0.5) H19(0.5) C20(0.5) H20A(0.5)
 H20B(0.5) C21(0.5) H21A(0.5) H21B(0.5) H24(0.5) C25(0.5) H25A(0.5) H25B(0.5)
 C26(0.5) H26A(0.5) H26B(0.5) C1(0.7) C2(0.7) C4(0.7) H4A(0.7) H4B(0.7) C5(0.7)
 H5A(0.7) H5B(0.7) C3(0.7) H3(0.7) C3A(0.3) H3A(0.3) C2A(0.3) C4A(0.3)
 H4AA(0.3) H4AB(0.3) C5A(0.3) H5AA(0.3) H5AB(0.3) C1A(0.3)
5.a Ternary CH refined with riding coordinates:
 C48(H48), C33(H33), C43(H43), C38(H38), C29(H29), C14(H14), C19(H19),
 C24(H24), C3(H3), C3A(H3A)
5.b Secondary CH2 refined with riding coordinates:
 C45(H45A,H45B), C50(H50A,H50B), C49(H49A,H49B), C44(H44A,H44B), C40(H40A,
 H40B), C39(H39A,H39B), C34(H34A,H34B), C35(H35A,H35B), C30(H30A,H30B),
 C16(H16A,H16B), C15(H15A,H15B), C20(H20A,H20B), C21(H21A,H21B), C25(H25A,H25B),
  C26(H26A,H26B), C4(H4A,H4B), C5(H5A,H5B), C4A(H4AA,H4AB), C5A(H5AA,H5AB)
5.c Aromatic/amide H refined with riding coordinates:
 C56(H56), C57(H57), C58(H58), C52(H52), C54(H54), C53(H53), C60(H60),
 C64(H64), C63(H63), C62(H62), C61(H61), C7(H7), C8(H8), C9(H9), C10(H10),
 C11(H11), C7A(H7A), C8A(H8A), C9A(H9A), C10A(H10A), C11A(H11A)
5.d Fitted hexagon refined as free rotating group:
 C60(C59,C64,C63,C62,C61), C7(C8,C9,C10,C11,C6), C6A(C7A,C8A,C9A,C10A,C11A)
;
_atom_sites_solution_hydrogens     geom
_atom_sites_solution_primary       iterative
_atom_sites_solution_secondary     ?
loop_
  _atom_site_label
  _atom_site_type_symbol
  _atom_site_fract_x
  _atom_site_fract_y
  _atom_site_fract_z
  _atom_site_U_iso_or_equiv
  _atom_site_adp_type
  _atom_site_occupancy
  _atom_site_site_symmetry_order
  _atom_site_calc_flag
  _atom_site_refinement_flags_posn
  _atom_site_refinement_flags_adp
  _atom_site_refinement_flags_occupancy
  _atom_site_disorder_assembly
  _atom_site_disorder_group
 Ag15 Ag 0.29578(6) 0.750000 0.13710(8) 0.0398(5) Uani 1 2 d S T P A .
 Ag13 Ag 0.37939(7) 0.750000 0.09809(11) 0.0638(7) Uani 1 2 d S T P A .
 Ag14 Ag 0.33592(5) 0.66982(5) 0.10074(7) 0.0576(5) Uani 1 1 d . . . . .
 Ag9 Ag 0.39849(5) 0.59729(5) 0.10059(7) 0.0623(5) Uani 1 1 d . . . . .
 Ag6 Ag 0.33521(5) 0.60076(5) 0.18053(8) 0.0617(5) Uani 1 1 d . . . . .
 Ag12 Ag 0.42431(5) 0.67689(5) 0.05706(7) 0.0557(4) Uani 1 1 d . . . . .
 Ag5 Ag 0.29258(5) 0.53867(6) 0.12725(8) 0.0645(5) Uani 1 1 d . . . . .
 Ag7 Ag 0.41158(5) 0.58842(5) 0.250000 0.0850(10) Uani 1 2 d S T P A .
 Ag11 Ag 0.46670(8) 0.750000 0.11281(14) 0.0773(9) Uani 1 2 d S T P A .
 Ag17 Ag 0.29496(5) 0.61456(5) 0.03151(8) 0.0635(5) Uani 1 1 d . . . . .
 Ag4 Ag 0.250000 0.56550(9) 0.22044(14) 0.0854(9) Uani 1 2 d S T P A .
 Ag10 Ag 0.50618(6) 0.67590(6) 0.15494(10) 0.0863(7) Uani 1 1 d . . . . .
 Ag8 Ag 0.48232(7) 0.59297(7) 0.18675(13) 0.1077(10) Uani 1 1 d . . . . .
 Ag3 Ag 0.34445(10) 0.51886(6) 0.22852(10) 0.0845(8) Uani 0.85 1 d . . P A 1
 Ag16 Ag 0.250000 0.69988(9) 0.04235(11) 0.0985(12) Uani 1 2 d S T P A .
 P1 P 0.250000 0.750000 0.250000 0.033(3) Uani 1 8 d S T P . .
 P2 P 0.250000 0.64357(18) 0.1496(3) 0.0338(14) Uani 1 2 d S T P . .
 Ag2 Ag 0.250000 0.4924(2) 0.2712(3) 0.121(3) Uani 0.6 2 d S T P A 1
 P3 P 0.40586(14) 0.67648(13) 0.1889(2) 0.0405(11) Uani 1 1 d . . . . .
 S3 S 0.30247(16) 0.53704(17) 0.0302(2) 0.0555(14) Uani 1 1 d . . . . .
 Ag2A Ag 0.250000 0.5213(3) 0.2723(3) 0.084(2) Uani 0.4 2 d S T P A 2
 S1 S 0.50100(18) 0.66222(18) 0.0582(3) 0.077(2) Uani 1 1 d . . . . .
 P4 P 0.250000 0.5143(2) 0.0036(3) 0.054(2) Uani 1 2 d S T P . .
 P5 P 0.5064(2) 0.60180(19) 0.0532(3) 0.078(2) Uani 1 1 d . . . . .
 S2 S 0.4708(2) 0.5670(2) 0.0967(4) 0.099(3) Uani 1 1 d . . . . .
 O1 O 0.2883(5) 0.750000 0.2181(6) 0.034(4) Uani 1 2 d S T P A .
 O4 O 0.250000 0.6079(5) 0.1122(8) 0.052(5) Uani 1 2 d S T P A 2
 C47 C 0.3809(8) 0.5182(8) 0.1357(13) 0.086(4) Uani 1 1 d . U . . .
 C46 C 0.3609(8) 0.5472(7) 0.1492(12) 0.083(4) Uani 1 1 d . U . . .
 O8 O 0.3769(9) 0.7061(9) 0.1687(13) 0.059(3) Uani 0.5 1 d . U P A 1
 O7 O 0.3841(8) 0.6480(8) 0.2233(12) 0.058(3) Uani 0.5 1 d . U P A 1
 C17 C 0.250000 0.4740(17) 0.348(3) 0.156(12) Uani 1 2 d S TU P . .
 C36 C 0.4286(14) 0.750000 0.0423(18) 0.094(8) Uani 1 2 d S TU P A .
 C41 C 0.3654(9) 0.6377(11) 0.0384(13) 0.107(6) Uani 1 1 d . U . . .
 C31 C 0.3111(12) 0.750000 0.0596(13) 0.087(6) Uani 1 2 d S TU P A .
 C32 C 0.3182(10) 0.750000 0.0126(8) 0.089(6) Uani 1 2 d DS TU P . .
 C55 C 0.250000 0.5182(15) -0.0640(15) 0.096(6) Uani 1 2 d S TU P . .
 C56 C 0.2852(10) 0.5201(10) -0.0934(10) 0.097(6) Uani 1 1 d . U . . .
 H56 H 0.309919 0.521498 -0.076462 0.117 Uiso 1 1 calc R U . . .
 C37 C 0.4426(12) 0.750000 0.0049(14) 0.095(7) Uani 1 2 d DS TU P . .
 C51 C 0.250000 0.4599(13) 0.014(3) 0.137(9) Uani 1 2 d S TU P . .
 C48 C 0.4041(9) 0.4831(8) 0.1207(13) 0.091(4) Uani 1 1 d . U . . .
 H48 H 0.430876 0.480282 0.136545 0.110 Uiso 1 1 calc R U . . .
 C42 C 0.3769(10) 0.6295(12) -0.0009(13) 0.111(6) Uani 1 1 d . U . . .
 C33 C 0.3246(7) 0.750000 -0.0327(9) 0.091(6) Uani 1 2 d DS TU P A .
 H33 H 0.326091 0.778478 -0.043059 0.110 Uiso 0.5 1 calc R U P . .
 C57 C 0.2851(10) 0.5201(11) -0.1440(10) 0.098(6) Uani 1 1 d . U . . .
 H57 H 0.309396 0.521873 -0.161861 0.118 Uiso 1 1 calc R U . . .
 C43 C 0.3881(9) 0.6195(9) -0.0557(11) 0.117(6) Uani 1 1 d D U . . .
 H43 H 0.412630 0.632288 -0.069126 0.140 Uiso 1 1 calc R U . . .
 C45 C 0.3545(9) 0.6124(10) -0.0933(11) 0.119(6) Uani 1 1 d D U . . .
 H45A H 0.326907 0.614795 -0.080940 0.142 Uiso 1 1 calc R U . . .
 H45B H 0.358650 0.621176 -0.128364 0.142 Uiso 1 1 calc R U . . .
 Ag3A Ag 0.3893(6) 0.5154(5) 0.2304(7) 0.102(5) Uani 0.15 1 d . . P A 2
 C12 C 0.4552(11) 0.5448(11) 0.250000 0.151(11) Uani 1 2 d S TU P A .
 C13 C 0.4796(8) 0.5204(8) 0.250000 0.152(11) Uani 1 2 d DS TU P . .
 O3 O 0.2930(7) 0.6541(8) 0.1724(10) 0.043(4) Uani 0.5 1 d . U P A 1
 O2 O 0.2684(6) 0.6798(7) 0.1238(10) 0.043(4) Uani 0.5 1 d . U P A -1
 C58 C 0.250000 0.5176(15) -0.1698(15) 0.099(6) Uani 1 2 d S TU P . .
 H58 H 0.249999 0.514189 -0.205159 0.118 Uiso 1 2 calc R U P . .
 C52 C 0.2834(11) 0.4394(9) 0.0271(18) 0.138(8) Uani 1 1 d . U . . .
 H52 H 0.307293 0.453978 0.031273 0.166 Uiso 1 1 calc R U . . .
 C54 C 0.250000 0.3770(14) 0.036(3) 0.140(9) Uani 1 2 d S TU P . .
 H54 H 0.250000 0.348892 0.038027 0.169 Uiso 1 2 calc R U P . .
 C53 C 0.2850(11) 0.3964(9) 0.0352(19) 0.140(8) Uani 1 1 d . U . . .
 H53 H 0.309403 0.382810 0.039345 0.168 Uiso 1 1 calc R U . . .
 C60 C 0.5091(9) 0.6160(7) -0.0502(13) 0.161(8) Uani 1 1 d G U . . .
 H60 H 0.519315 0.641157 -0.040774 0.193 Uiso 1 1 calc R U . . .
 C59 C 0.4974(10) 0.5885(9) -0.0127(9) 0.160(8) Uani 1 1 d G U . . .
 C64 C 0.4822(10) 0.5508(8) -0.0267(11) 0.161(8) Uani 1 1 d G U . . .
 H64 H 0.474353 0.532439 -0.001661 0.193 Uiso 1 1 calc R U . . .
 C63 C 0.4787(9) 0.5407(7) -0.0783(13) 0.161(8) Uani 1 1 d G U . . .
 H63 H 0.468503 0.515572 -0.087707 0.194 Uiso 1 1 calc R U . . .
 C62 C 0.4904(10) 0.5683(9) -0.1158(9) 0.162(8) Uani 1 1 d G U . . .
 H62 H 0.488059 0.561497 -0.150287 0.194 Uiso 1 1 calc R U . . .
 C61 C 0.5056(9) 0.6059(8) -0.1017(11) 0.162(8) Uani 1 1 d G U . . .
 H61 H 0.513464 0.624290 -0.126821 0.194 Uiso 1 1 calc R U . . .
 C18 C 0.250000 0.4441(14) 0.363(2) 0.158(12) Uani 1 2 d DS TU P A .
 O7A O 0.4093(8) 0.6308(8) 0.1833(12) 0.058(3) Uani 0.5 1 d . U P A 2
 O6A O 0.4296(8) 0.6949(9) 0.1489(12) 0.060(3) Uani 0.5 1 d . U P A 2
 O8A O 0.3630(9) 0.6877(9) 0.1774(13) 0.059(3) Uani 0.5 1 d . U P A 2
 O5 O 0.2754(7) 0.6317(8) 0.1968(10) 0.045(4) Uani 0.5 1 d . U P A -1
 O6 O 0.4305(8) 0.6549(8) 0.1465(12) 0.059(3) Uani 0.5 1 d . U P A 1
 O9 O 0.4378(9) 0.6996(9) 0.2211(13) 0.059(3) Uani 0.5 1 d . U P A 1
 O9A O 0.4156(9) 0.6901(9) 0.2410(13) 0.059(3) Uani 0.5 1 d . U P A 2
 C38 C 0.4532(11) 0.7367(12) -0.047(2) 0.097(8) Uani 0.5 1 d D U P A -1
 H38 H 0.436223 0.716072 -0.063394 0.116 Uiso 0.5 1 calc R U P A -1
 C7 C 0.5701(12) 0.5608(14) 0.099(2) 0.130(6) Uani 0.5 1 d G U P B 1
 H7 H 0.550961 0.547291 0.118996 0.156 Uiso 0.5 1 calc R U P B 1
 C8 C 0.6111(14) 0.5531(14) 0.1063(18) 0.130(6) Uani 0.5 1 d G U P B 1
 H8 H 0.619359 0.534461 0.130923 0.156 Uiso 0.5 1 calc R U P B 1
 C9 C 0.6397(9) 0.5733(15) 0.077(2) 0.130(6) Uani 0.5 1 d G U P B 1
 H9 H 0.667088 0.568114 0.081517 0.156 Uiso 0.5 1 calc R U P B 1
 C10 C 0.6273(12) 0.6011(14) 0.040(2) 0.130(6) Uani 0.5 1 d G U P B 1
 H10 H 0.646421 0.614597 0.020184 0.156 Uiso 0.5 1 calc R U P B 1
 C11 C 0.5863(14) 0.6088(14) 0.0328(18) 0.130(6) Uani 0.5 1 d G U P B 1
 H11 H 0.578024 0.627427 0.008256 0.156 Uiso 0.5 1 calc R U P B 1
 C6 C 0.5577(9) 0.5886(15) 0.062(2) 0.130(6) Uani 0.5 1 d G U P B 1
 C50 C 0.3831(9) 0.4462(7) 0.1096(11) 0.094(4) Uani 1 1 d D U . . .
 H50A H 0.353844 0.446081 0.113203 0.113 Uiso 1 1 calc R U . . .
 H50B H 0.396288 0.420903 0.118326 0.113 Uiso 1 1 calc R U . . .
 C49 C 0.4010(9) 0.4711(7) 0.0671(11) 0.094(4) Uani 1 1 d D U . . .
 H49A H 0.425169 0.460921 0.050335 0.113 Uiso 1 1 calc R U . . .
 H49B H 0.382682 0.486124 0.045207 0.113 Uiso 1 1 calc R U . . .
 C44 C 0.3791(10) 0.5775(7) -0.0744(12) 0.119(6) Uani 1 1 d D U . . .
 H44A H 0.398147 0.565211 -0.098020 0.143 Uiso 1 1 calc R U . . .
 H44B H 0.366402 0.558830 -0.050593 0.143 Uiso 1 1 calc R U . . .
 Ag1A Ag 0.250000 0.6442(2) 0.2765(3) 0.066(2) Uani 0.3333 2 d S T P . .
 Ag1 Ag 0.30698(19) 0.67462(17) 0.2547(4) 0.0804(19) Uani 0.3333 1 d . . P A .
 C22 C 0.250000 0.5025(15) 0.182(2) 0.131(10) Uani 1 2 d S TU P A .
 C23 C 0.250000 0.4696(9) 0.184(2) 0.133(9) Uani 1 2 d DS TU P . .
 C40 C 0.4710(16) 0.7691(14) -0.0806(15) 0.098(8) Uani 0.5 1 d D U P A -1
 H40A H 0.465006 0.768211 -0.116974 0.117 Uiso 0.5 1 calc R U P A -1
 H40B H 0.473407 0.796157 -0.066318 0.117 Uiso 0.5 1 calc R U P A -1
 C39 C 0.4976(12) 0.7366(13) -0.0589(18) 0.098(8) Uani 0.5 1 d D U P A -1
 H39A H 0.507720 0.716089 -0.082188 0.117 Uiso 0.5 1 calc R U P A -1
 H39B H 0.516120 0.744034 -0.031534 0.117 Uiso 0.5 1 calc R U P A -1
 C34 C 0.3082(15) 0.72735(16) -0.0780(9) 0.092(6) Uani 0.5 1 d D U P A -1
 H34A H 0.293422 0.702514 -0.071411 0.110 Uiso 0.5 1 calc R U P A -1
 H34B H 0.298249 0.743073 -0.106777 0.110 Uiso 0.5 1 calc R U P A -1
 C35 C 0.3516(13) 0.72728(16) -0.0686(12) 0.092(6) Uani 0.5 1 d D U P A -1
 H35A H 0.368539 0.742930 -0.091628 0.111 Uiso 0.5 1 calc R U P A -1
 H35B H 0.363714 0.702381 -0.056270 0.111 Uiso 0.5 1 calc R U P A -1
 C27 C 0.250000 0.6512(16) -0.0167(19) 0.100(7) Uani 1 2 d S TU P A .
 C28 C 0.250000 0.6451(16) -0.055(2) 0.104(7) Uani 1 2 d S TU P . .
 C29 C 0.250000 0.6302(17) -0.1126(18) 0.108(7) Uani 1 2 d S TU P A .
 H29 H 0.250000 0.600692 -0.116967 0.130 Uiso 1 2 calc R U P . .
 C30 C 0.27338(15) 0.6528(11) -0.1520(13) 0.111(7) Uani 1 1 d D U . . .
 H30A H 0.287120 0.637367 -0.178412 0.133 Uiso 1 1 calc R U . A .
 H30B H 0.287120 0.677392 -0.141424 0.133 Uiso 1 1 calc R U . . .
 C14 C 0.5118(8) 0.4882(8) 0.250000 0.154(11) Uani 1 2 d DS TU P A .
 H14 H 0.505530 0.459416 0.254043 0.184 Uiso 0.5 1 calc R U P . .
 C16 C 0.5374(17) 0.504(2) 0.2067(18) 0.154(11) Uani 0.5 1 d D U P A -1
 H16A H 0.549265 0.484680 0.183346 0.185 Uiso 0.5 1 calc R U P A -1
 H16B H 0.529380 0.529588 0.191018 0.185 Uiso 0.5 1 calc R U P A -1
 C15 C 0.5533(9) 0.5055(10) 0.260(3) 0.154(11) Uani 0.5 1 d D U P A -1
 H15A H 0.554815 0.531690 0.277129 0.185 Uiso 0.5 1 calc R U P A -1
 H15B H 0.574703 0.486775 0.269456 0.185 Uiso 0.5 1 calc R U P A -1
 C6A C 0.5612(10) 0.5912(14) 0.060(2) 0.130(6) Uani 0.5 1 d G U P B 2
 C7A C 0.5725(12) 0.5510(13) 0.054(2) 0.130(6) Uani 0.5 1 d G U P B 2
 H7A H 0.554023 0.532339 0.040685 0.156 Uiso 0.5 1 calc R U P B 2
 C8A C 0.6114(13) 0.5386(11) 0.066(2) 0.130(6) Uani 0.5 1 d G U P B 2
 H8A H 0.618999 0.511719 0.062050 0.156 Uiso 0.5 1 calc R U P B 2
 C9A C 0.6391(10) 0.5665(14) 0.086(2) 0.130(6) Uani 0.5 1 d G U P B 2
 H9A H 0.665124 0.558210 0.094161 0.156 Uiso 0.5 1 calc R U P B 2
 C10A C 0.6278(12) 0.6067(13) 0.092(2) 0.130(6) Uani 0.5 1 d G U P B 2
 H10A H 0.646274 0.625323 0.104907 0.156 Uiso 0.5 1 calc R U P B 2
 C11A C 0.5889(13) 0.6190(11) 0.079(2) 0.130(6) Uani 0.5 1 d G U P B 2
 H11A H 0.581298 0.645944 0.083543 0.156 Uiso 0.5 1 calc R U P B 2
 C19 C 0.250000 0.4051(15) 0.3859(19) 0.160(12) Uani 1 2 d DS TU P . .
 H19 H 0.272125 0.386900 0.375992 0.192 Uiso 0.5 1 calc R U P A .
 C20 C 0.2351(19) 0.4015(17) 0.4400(18) 0.160(12) Uani 0.5 1 d D U P A -1
 H20A H 0.248266 0.382027 0.462250 0.192 Uiso 0.5 1 calc R U P A -1
 H20B H 0.225977 0.426030 0.456989 0.192 Uiso 0.5 1 calc R U P A -1
 C21 C 0.2099(11) 0.3856(16) 0.397(2) 0.160(12) Uani 0.5 1 d D U P A -1
 H21A H 0.207946 0.356423 0.392680 0.192 Uiso 0.5 1 calc R U P A -1
 H21B H 0.185659 0.400423 0.387420 0.192 Uiso 0.5 1 calc R U P A -1
 C24 C 0.250000 0.4227(9) 0.1806(17) 0.135(9) Uani 1 2 d DS TU P A .
 H24 H 0.226836 0.408329 0.165844 0.162 Uiso 0.5 1 calc R U P . .
 C25 C 0.2734(19) 0.4048(14) 0.2243(17) 0.136(10) Uani 0.5 1 d D U P A -1
 H25A H 0.283180 0.423082 0.250666 0.163 Uiso 0.5 1 calc R U P A -1
 H25B H 0.265504 0.378250 0.236400 0.163 Uiso 0.5 1 calc R U P A -1
 C26 C 0.2924(6) 0.4077(11) 0.172(2) 0.136(10) Uani 0.5 1 d D U P A -1
 H26A H 0.295916 0.382789 0.152982 0.163 Uiso 0.5 1 calc R U P A -1
 H26B H 0.313597 0.427632 0.167251 0.163 Uiso 0.5 1 calc R U P A -1
 C1 C 0.364(2) 0.4701(19) 0.279(3) 0.148(10) Uani 0.7 1 d . U P A 2
 C2 C 0.3658(18) 0.4344(10) 0.281(3) 0.150(10) Uani 0.7 1 d D U P A 2
 C4 C 0.3356(13) 0.3652(13) 0.274(2) 0.153(10) Uani 0.7 1 d D U P A 2
 H4A H 0.315870 0.378325 0.251828 0.184 Uiso 0.7 1 calc R U P A 2
 H4B H 0.325158 0.342721 0.293776 0.184 Uiso 0.7 1 calc R U P A 2
 C5 C 0.3785(15) 0.3626(13) 0.255(2) 0.153(10) Uani 0.7 1 d D U P A 2
 H5A H 0.393923 0.338610 0.263740 0.184 Uiso 0.7 1 calc R U P A 2
 H5B H 0.384635 0.374216 0.221789 0.184 Uiso 0.7 1 calc R U P A 2
 C3 C 0.3677(14) 0.3911(12) 0.2977(14) 0.153(10) Uani 0.7 1 d D U P A 2
 H3 H 0.376805 0.385023 0.332643 0.183 Uiso 0.7 1 calc R U P A 2
 C3A C 0.405(3) 0.397(3) 0.260(3) 0.17(2) Uani 0.3 1 d D U P A 1
 H3A H 0.401903 0.384952 0.294723 0.205 Uiso 0.3 1 calc R U P A 1
 C2A C 0.370(3) 0.419(4) 0.237(6) 0.17(2) Uani 0.3 1 d D U P A 1
 C4A C 0.445(3) 0.414(4) 0.245(5) 0.17(2) Uani 0.3 1 d D U P A 1
 H4AA H 0.467070 0.412423 0.269260 0.205 Uiso 0.3 1 calc R U P A 1
 H4AB H 0.444979 0.437975 0.223415 0.205 Uiso 0.3 1 calc R U P A 1
 C5A C 0.430(3) 0.375(3) 0.221(5) 0.17(2) Uani 0.3 1 d D U P A 1
 H5AA H 0.421389 0.375759 0.186004 0.205 Uiso 0.3 1 calc R U P A 1
 H5AB H 0.443478 0.350209 0.231847 0.205 Uiso 0.3 1 calc R U P A 1
 C1A C 0.351(5) 0.448(4) 0.242(7) 0.17(2) Uani 0.3 1 d D U P A 1

loop_
  _atom_site_aniso_label
  _atom_site_aniso_U_11
  _atom_site_aniso_U_22
  _atom_site_aniso_U_33
  _atom_site_aniso_U_23
  _atom_site_aniso_U_13
  _atom_site_aniso_U_12
 Ag15 0.0339(10) 0.0430(11) 0.0425(11) 0.000 0.0098(8) 0.000
 Ag13 0.0492(13) 0.0494(13) 0.0929(19) 0.000 0.0308(13) 0.000
 Ag14 0.0425(8) 0.0664(10) 0.0638(11) -0.0145(9) 0.0113(8) -0.0030(7)
 Ag9 0.0649(11) 0.0384(8) 0.0837(12) -0.0068(8) 0.0181(9) 0.0015(7)
 Ag6 0.0485(9) 0.0529(9) 0.0838(13) -0.0258(9) 0.0055(8) 0.0078(7)
 Ag12 0.0492(9) 0.0483(9) 0.0697(11) -0.0086(8) 0.0209(8) -0.0078(7)
 Ag5 0.0428(9) 0.0727(12) 0.0781(12) -0.0212(10) -0.0043(8) 0.0025(8)
 Ag7 0.0461(8) 0.0461(8) 0.163(3) 0.0120(13) 0.0120(13) 0.0150(10)
 Ag11 0.0527(15) 0.0558(15) 0.123(3) 0.000 -0.0148(15) 0.000
 Ag17 0.0504(9) 0.0609(10) 0.0794(12) -0.0186(9) 0.0066(9) -0.0068(8)
 Ag4 0.0632(17) 0.0744(19) 0.118(3) -0.0203(18) 0.000 0.000
 Ag10 0.0592(11) 0.0682(12) 0.132(2) 0.0108(13) 0.0015(12) 0.0078(9)
 Ag8 0.0566(12) 0.0836(15) 0.183(3) 0.0260(17) 0.0234(15) 0.0069(11)
 Ag3 0.140(2) 0.0384(11) 0.0752(16) -0.0009(10) 0.0192(16) 0.0039(13)
 Ag16 0.182(4) 0.0598(17) 0.0538(16) 0.0034(14) 0.000 0.000
 P1 0.024(3) 0.024(3) 0.050(8) 0.000 0.000 0.000
 P2 0.030(3) 0.026(3) 0.046(4) -0.006(3) 0.000 0.000
 Ag2 0.213(9) 0.057(3) 0.093(4) 0.025(3) 0.000 0.000
 P3 0.035(2) 0.028(2) 0.059(3) 0.006(2) 0.006(2) -0.0004(18)
 S3 0.044(3) 0.057(3) 0.066(4) -0.021(3) -0.003(2) 0.000(2)
 Ag2A 0.068(5) 0.090(6) 0.094(6) -0.002(5) 0.000 0.000
 S1 0.055(3) 0.051(3) 0.125(6) -0.006(4) 0.034(4) 0.004(3)
 P4 0.049(4) 0.045(4) 0.069(5) -0.019(4) 0.000 0.000
 P5 0.056(4) 0.052(3) 0.126(6) -0.018(4) 0.018(4) 0.014(3)
 S2 0.057(4) 0.051(4) 0.190(9) 0.004(5) 0.031(5) 0.009(3)
 O1 0.043(9) 0.022(8) 0.038(10) 0.000 0.004(8) 0.000
 O4 0.063(12) 0.033(10) 0.058(12) 0.012(9) 0.000 0.000
 C47 0.070(8) 0.054(7) 0.135(12) -0.023(7) 0.005(8) 0.017(6)
 C46 0.065(9) 0.051(8) 0.132(12) -0.022(8) 0.003(9) 0.018(7)
 O8 0.047(7) 0.050(7) 0.080(8) -0.009(6) -0.006(6) 0.010(6)
 O7 0.046(7) 0.050(7) 0.079(8) -0.010(6) -0.005(6) 0.011(5)
 C17 0.083(16) 0.095(18) 0.29(3) 0.07(2) 0.000 0.000
 C36 0.099(17) 0.074(13) 0.108(19) 0.000 0.052(14) 0.000
 C41 0.082(11) 0.138(14) 0.101(12) -0.055(11) 0.035(9) -0.018(10)
 C31 0.077(12) 0.147(18) 0.037(9) 0.000 0.003(10) 0.000
 C32 0.079(12) 0.148(18) 0.039(8) 0.000 0.002(9) 0.000
 C55 0.091(13) 0.139(16) 0.058(10) -0.039(11) 0.000 0.000
 C56 0.092(12) 0.141(15) 0.059(9) -0.038(11) 0.001(3) 0.000(3)
 C37 0.101(17) 0.075(13) 0.108(18) 0.000 0.052(13) 0.000
 C51 0.105(16) 0.048(11) 0.26(3) -0.005(15) 0.000 0.000
 C48 0.077(8) 0.058(7) 0.139(12) -0.025(7) 0.007(8) 0.016(6)
 C42 0.086(10) 0.142(14) 0.104(12) -0.054(11) 0.034(9) -0.017(9)
 C33 0.082(12) 0.151(18) 0.041(8) 0.000 0.001(9) 0.000
 C57 0.094(12) 0.142(15) 0.059(9) -0.036(11) 0.001(3) 0.000(3)
 C43 0.093(10) 0.148(14) 0.109(12) -0.053(11) 0.033(9) -0.016(9)
 C45 0.095(11) 0.151(14) 0.110(12) -0.051(11) 0.032(9) -0.016(10)
 Ag3A 0.101(12) 0.085(11) 0.119(14) 0.006(10) -0.006(10) 0.026(9)
 C12 0.147(13) 0.147(13) 0.159(19) -0.005(13) -0.005(13) 0.074(16)
 C13 0.149(13) 0.149(13) 0.159(19) -0.005(13) -0.005(13) 0.074(15)
 O3 0.023(7) 0.050(9) 0.057(10) -0.024(8) 0.000(7) -0.003(6)
 O2 0.023(7) 0.049(9) 0.056(10) -0.026(8) 0.001(7) -0.005(6)
 C58 0.094(13) 0.143(16) 0.059(10) -0.035(11) 0.000 0.000
 C52 0.106(15) 0.051(10) 0.26(2) -0.005(15) 0.000(3) 0.001(3)
 C54 0.108(16) 0.054(11) 0.26(3) -0.003(15) 0.000 0.000
 C53 0.107(15) 0.053(10) 0.26(2) -0.004(15) 0.000(3) 0.001(3)
 C60 0.203(18) 0.116(14) 0.163(18) -0.039(12) -0.020(16) 0.054(15)
 C59 0.202(18) 0.114(14) 0.163(18) -0.038(12) -0.021(16) 0.055(15)
 C64 0.204(18) 0.115(14) 0.163(18) -0.039(12) -0.021(16) 0.055(15)
 C63 0.205(18) 0.116(14) 0.163(18) -0.039(12) -0.021(16) 0.055(15)
 C62 0.204(18) 0.117(14) 0.163(18) -0.039(12) -0.021(16) 0.054(15)
 C61 0.204(18) 0.117(14) 0.164(18) -0.039(12) -0.021(16) 0.054(15)
 C18 0.085(16) 0.097(18) 0.29(3) 0.07(2) 0.000 0.000
 O7A 0.046(7) 0.049(7) 0.080(8) -0.009(6) -0.004(6) 0.011(6)
 O6A 0.048(7) 0.051(7) 0.080(8) -0.009(6) -0.005(6) 0.010(5)
 O8A 0.048(7) 0.051(7) 0.080(8) -0.011(6) -0.006(6) 0.012(6)
 O5 0.025(8) 0.051(10) 0.057(10) -0.023(8) 0.000(7) 0.000(6)
 O6 0.047(7) 0.050(7) 0.079(8) -0.009(6) -0.004(6) 0.011(6)
 O9 0.047(7) 0.051(7) 0.080(8) -0.010(6) -0.005(6) 0.009(6)
 O9A 0.046(7) 0.050(7) 0.079(8) -0.011(6) -0.005(6) 0.010(6)
 C38 0.103(17) 0.078(13) 0.109(18) -0.001(4) 0.052(14) 0.001(4)
 C7 0.075(9) 0.115(11) 0.200(14) -0.022(11) 0.031(10) 0.032(8)
 C8 0.075(9) 0.115(11) 0.200(14) -0.022(11) 0.031(10) 0.032(8)
 C9 0.075(9) 0.115(11) 0.200(14) -0.022(11) 0.031(10) 0.032(8)
 C10 0.075(9) 0.115(11) 0.200(14) -0.022(11) 0.031(10) 0.032(8)
 C11 0.075(9) 0.114(11) 0.200(14) -0.022(11) 0.032(10) 0.032(8)
 C6 0.075(9) 0.114(11) 0.200(14) -0.023(11) 0.032(10) 0.033(8)
 C50 0.080(8) 0.061(7) 0.142(12) -0.026(8) 0.007(8) 0.015(6)
 C49 0.079(8) 0.061(7) 0.141(12) -0.026(8) 0.008(8) 0.016(6)
 C44 0.096(11) 0.150(14) 0.110(12) -0.052(11) 0.032(9) -0.016(10)
 Ag1A 0.045(4) 0.072(5) 0.082(5) 0.019(4) 0.000 0.000
 Ag1 0.081(4) 0.059(3) 0.101(5) -0.002(4) 0.003(5) 0.011(3)
 C22 0.18(2) 0.072(15) 0.15(2) 0.016(17) 0.000 0.000
 C23 0.18(2) 0.074(15) 0.15(2) 0.015(17) 0.000 0.000
 C40 0.104(17) 0.079(13) 0.110(19) -0.001(5) 0.052(14) 0.002(5)
 C39 0.104(17) 0.079(14) 0.110(19) -0.001(5) 0.052(14) 0.002(5)
 C34 0.082(12) 0.152(18) 0.042(9) 0.000(3) 0.002(10) 0.000(3)
 C35 0.082(12) 0.152(18) 0.042(9) 0.000(3) 0.001(10) 0.000(3)
 C27 0.092(14) 0.122(17) 0.087(15) 0.007(15) 0.000 0.000
 C28 0.096(14) 0.126(17) 0.091(15) 0.007(15) 0.000 0.000
 C29 0.101(14) 0.130(17) 0.095(15) 0.007(15) 0.000 0.000
 C30 0.104(14) 0.132(17) 0.097(15) 0.007(15) 0.000(4) -0.001(4)
 C14 0.150(13) 0.150(13) 0.160(19) -0.005(13) -0.005(13) 0.073(15)
 C16 0.151(13) 0.151(13) 0.160(19) -0.005(13) -0.005(13) 0.072(16)
 C15 0.151(13) 0.151(13) 0.160(19) -0.005(13) -0.005(13) 0.072(16)
 C6A 0.075(9) 0.114(11) 0.200(14) -0.023(11) 0.031(10) 0.033(8)
 C7A 0.075(9) 0.114(11) 0.200(14) -0.022(11) 0.031(10) 0.033(8)
 C8A 0.075(9) 0.115(11) 0.200(14) -0.022(11) 0.031(10) 0.032(8)
 C9A 0.075(9) 0.115(11) 0.200(14) -0.022(11) 0.031(10) 0.032(8)
 C10A 0.075(9) 0.115(11) 0.200(14) -0.022(11) 0.031(10) 0.032(8)
 C11A 0.075(9) 0.114(11) 0.200(14) -0.022(11) 0.031(10) 0.032(8)
 C19 0.087(16) 0.099(18) 0.29(3) 0.07(2) 0.000 0.000
 C20 0.088(16) 0.100(18) 0.29(3) 0.07(2) 0.000(3) 0.000(3)
 C21 0.088(16) 0.100(18) 0.29(3) 0.07(2) 0.000(3) 0.000(3)
 C24 0.18(2) 0.077(15) 0.15(2) 0.014(17) 0.000 0.000
 C25 0.18(2) 0.078(15) 0.15(2) 0.015(17) 0.000(3) 0.000(3)
 C26 0.18(2) 0.078(15) 0.15(2) 0.014(17) 0.000(3) 0.000(3)
 C1 0.146(19) 0.113(17) 0.19(2) -0.034(18) 0.003(18) 0.006(18)
 C2 0.148(19) 0.115(17) 0.19(2) -0.035(18) 0.003(18) 0.006(17)
 C4 0.152(19) 0.118(17) 0.19(2) -0.034(17) 0.002(18) 0.005(17)
 C5 0.152(19) 0.118(17) 0.19(2) -0.034(17) 0.002(18) 0.005(17)
 C3 0.151(19) 0.118(17) 0.19(2) -0.034(17) 0.002(18) 0.005(17)
 C3A 0.19(3) 0.17(3) 0.15(3) 0.02(3) 0.05(3) -0.02(3)
 C2A 0.19(3) 0.17(3) 0.15(3) 0.02(3) 0.05(3) -0.02(3)
 C4A 0.19(3) 0.17(3) 0.15(3) 0.02(3) 0.05(3) -0.02(3)
 C5A 0.19(3) 0.17(3) 0.15(3) 0.02(3) 0.05(3) -0.02(3)
 C1A 0.19(3) 0.17(3) 0.15(3) 0.02(3) 0.05(3) -0.02(3)

_geom_special_details
;
 All esds (except the esd in the dihedral angle between two l.s. planes)
 are estimated using the full covariance matrix.  The cell esds are taken
 into account individually in the estimation of esds in distances, angles
 and torsion angles; correlations between esds in cell parameters are only
 used when they are defined by crystal symmetry.  An approximate (isotropic)
 treatment of cell esds is used for estimating esds involving l.s. planes.
;
loop_
  _geom_bond_atom_site_label_1
  _geom_bond_atom_site_label_2
  _geom_bond_distance
  _geom_bond_site_symmetry_2
  _geom_bond_publ_flag
 Ag15 Ag15 3.025(4) 2_565 ?
 Ag15 Ag13 2.944(3) . ?
 Ag15 Ag14 3.1104(19) 13_575 ?
 Ag15 Ag14 3.1104(19) . ?
 Ag15 Ag16 3.337(3) 2_565 ?
 Ag15 Ag16 3.337(3) . ?
 Ag15 O1 2.127(16) . ?
 Ag15 C31 2.08(3) . ?
 Ag15 O2 2.51(2) . ?
 Ag15 Ag1A 3.001(9) 12_666 ?
 Ag13 Ag14 3.014(2) 13_575 ?
 Ag13 Ag14 3.014(2) . ?
 Ag13 Ag12 3.030(2) 13_575 ?
 Ag13 Ag12 3.030(2) . ?
 Ag13 Ag11 2.910(4) . ?
 Ag13 O8 2.34(3) 13_575 ?
 Ag13 O8 2.34(3) . ?
 Ag13 C36 2.18(4) . ?
 Ag13 C31 2.47(4) . ?
 Ag13 Ag1A 3.363(9) 12_666 ?
 Ag14 Ag9 3.165(2) . ?
 Ag14 Ag6 3.088(3) . ?
 Ag14 Ag12 3.143(2) . ?
 Ag14 Ag17 2.902(2) . ?
 Ag14 Ag16 3.371(2) . ?
 Ag14 O8 2.53(3) . ?
 Ag14 C41 2.17(3) . ?
 Ag14 O3 2.40(3) . ?
 Ag14 O2 2.34(2) . ?
 Ag14 O8A 2.27(3) . ?
 Ag9 Ag6 2.954(2) . ?
 Ag9 Ag12 2.989(2) . ?
 Ag9 S2 2.593(7) . ?
 Ag9 C46 2.43(3) . ?
 Ag9 C41 2.37(4) . ?
 Ag9 O7A 2.45(3) . ?
 Ag9 O6 2.48(3) . ?
 Ag6 Ag5 2.850(2) . ?
 Ag6 Ag7 3.133(2) . ?
 Ag6 Ag4 3.220(3) . ?
 Ag6 Ag3 2.997(3) . ?
 Ag6 C46 2.13(2) . ?
 Ag6 O7 2.51(3) . ?
 Ag6 O3 2.26(2) . ?
 Ag6 O5 2.27(2) . ?
 Ag6 O9A 2.27(3) 8_665 ?
 Ag6 Ag1 3.251(7) . ?
 Ag12 Ag11 3.148(3) . ?
 Ag12 S1 2.580(6) . ?
 Ag12 C36 2.450(7) . ?
 Ag12 C41 2.39(3) . ?
 Ag12 C42 2.68(3) . ?
 Ag12 O6A 2.47(3) . ?
 Ag12 O6 2.45(3) . ?
 Ag5 Ag5 2.813(3) 14_655 ?
 Ag5 Ag4 2.945(4) . ?
 Ag5 Ag3 3.215(3) . ?
 Ag5 S3 2.552(6) . ?
 Ag5 C46 2.34(3) . ?
 Ag5 C22 2.33(4) . ?
 Ag7 Ag8 2.864(3) 8_665 ?
 Ag7 Ag8 2.864(3) . ?
 Ag7 Ag3 3.242(3) 8_665 ?
 Ag7 O7 2.28(3) . ?
 Ag7 O7 2.28(3) 8_665 ?
 Ag7 Ag3A 2.573(18) . ?
 Ag7 Ag3A 2.573(18) 8_665 ?
 Ag7 C12 2.04(5) . ?
 Ag7 O7A 2.23(3) 8_665 ?
 Ag7 O7A 2.23(3) . ?
 Ag11 Ag10 2.984(3) . ?
 Ag11 Ag10 2.983(3) 13_575 ?
 Ag11 Ag2 3.312(8) 12_666 ?
 Ag11 Ag2A 3.022(10) 12_666 ?
 Ag11 C17 2.21(7) 12_666 ?
 Ag11 C36 2.23(5) . ?
 Ag11 O6A 2.39(3) . ?
 Ag11 O6A 2.39(3) 13_575 ?
 Ag17 Ag17 2.970(3) 14_655 ?
 Ag17 Ag16 3.199(3) . ?
 Ag17 S3 2.573(6) . ?
 Ag17 O4 2.585(16) . ?
 Ag17 C41 2.46(3) . ?
 Ag17 C27 2.29(4) . ?
 Ag4 Ag2 2.753(7) . ?
 Ag4 Ag2A 1.990(11) . ?
 Ag4 O5 2.42(3) . ?
 Ag4 O9 2.26(3) 11_566 ?
 Ag4 O9 2.26(3) 8_665 ?
 Ag4 O9A 2.31(3) 8_665 ?
 Ag4 O9A 2.31(3) 11_566 ?
 Ag4 Ag1A 2.984(9) . ?
 Ag4 C22 2.31(5) . ?
 Ag10 Ag8 2.969(3) . ?
 Ag10 Ag3 3.220(4) 8_665 ?
 Ag10 Ag2 3.115(5) 12_666 ?
 Ag10 Ag2A 3.228(7) 12_666 ?
 Ag10 S1 2.568(9) . ?
 Ag10 C17 2.535(14) 12_666 ?
 Ag10 C1 2.30(7) 8_665 ?
 Ag8 Ag3 3.026(4) 8_665 ?
 Ag8 S2 2.528(11) . ?
 Ag8 Ag3A 2.239(19) 8_665 ?
 Ag8 C12 2.461(11) . ?
 Ag8 C1 2.31(7) 8_665 ?
 Ag3 C47 2.70(3) . ?
 Ag3 C46 2.34(3) . ?
 Ag3 O9 2.43(3) 8_665 ?
 Ag3 C1A 2.38(12) . ?
 Ag16 Ag16 3.311(6) 2_565 ?
 Ag16 C31 2.65(3) . ?
 Ag16 C31 2.65(3) 2_565 ?
 Ag16 O2 2.31(3) . ?
 Ag16 C27 2.23(5) . ?
 P1 O1 1.514(16) . ?
 P1 O1 1.514(16) 12_666 ?
 P1 O1 1.514(16) 2_565 ?
 P1 O1 1.514(16) 11_566 ?
 P2 O4 1.53(2) . ?
 P2 O3 1.58(2) . ?
 P2 O3 1.58(2) 14_655 ?
 P2 O2 1.50(3) . ?
 P2 O5 1.54(3) . ?
 Ag2 C17 2.09(8) . ?
 Ag2 C22 2.35(6) . ?
 Ag2 C23 2.38(5) . ?
 P3 O8 1.47(3) . ?
 P3 O7 1.49(3) . ?
 P3 O7A 1.52(3) . ?
 P3 O6A 1.44(3) . ?
 P3 O8A 1.49(3) . ?
 P3 O6 1.55(3) . ?
 P3 O9 1.55(3) . ?
 P3 O9A 1.47(3) . ?
 S3 P4 2.013(6) . ?
 Ag2A C17 2.51(7) . ?
 Ag2A C22 2.43(6) . ?
 S1 P5 2.008(9) . ?
 P4 C55 1.77(4) . ?
 P4 C51 1.82(4) . ?
 P5 S2 1.997(11) . ?
 P5 C59 1.80(2) . ?
 P5 C6 1.77(3) . ?
 P5 C6A 1.85(3) . ?
 O1 Ag1A 2.233(18) 12_666 ?
 O1 Ag1 2.355(12) 8_665 ?
 O1 Ag1 2.355(12) 12_666 ?
 C47 C46 1.22(3) . ?
 C47 C48 1.44(3) . ?
 C47 Ag3A 2.49(4) . ?
 C46 Ag3A 2.54(4) . ?
 O8 Ag1A 2.15(3) 12_666 ?
 O7 Ag1 2.51(3) 8_665 ?
 C17 C18 1.07(6) . ?
 C36 C37 1.08(5) . ?
 C41 C42 1.13(4) . ?
 C31 C32 1.25(4) . ?
 C32 C33 1.199(14) . ?
 C55 C56 1.39(4) . ?
 C55 C56 1.39(4) 14_655 ?
 C56 H56 0.9300 . ?
 C56 C57 1.32(4) . ?
 C37 C38 1.47(5) . ?
 C51 C52 1.34(4) 14_655 ?
 C51 C52 1.34(4) . ?
 C48 H48 0.9800 . ?
 C48 C50 1.43(4) . ?
 C48 C49 1.46(4) . ?
 C42 C43 1.51(4) . ?
 C33 H33 0.9800 13_575 ?
 C33 H33 0.9800 . ?
 C33 C34 1.500(7) 13_575 ?
 C33 C34 1.500(7) . ?
 C33 C35 1.495(7) 13_575 ?
 C33 C35 1.495(7) . ?
 C57 H57 0.9300 . ?
 C57 C58 1.34(3) . ?
 C43 H43 0.9800 . ?
 C43 C45 1.499(10) . ?
 C43 C44 1.500(10) . ?
 C45 H45A 0.9700 . ?
 C45 H45B 0.9700 . ?
 C45 C44 1.494(10) . ?
 Ag3A C12 2.44(3) . ?
 Ag3A C1 2.13(7) . ?
 C12 C13 1.14(6) . ?
 C13 C14 1.502(10) . ?
 O3 O2 1.73(4) . ?
 O3 O5 1.14(3) . ?
 O3 Ag1 2.30(3) . ?
 O3 Ag1 2.53(2) 8_665 ?
 C58 H58 0.9300 . ?
 C52 H52 0.9300 . ?
 C52 C53 1.44(4) . ?
 C54 H54 0.9300 . ?
 C54 C53 1.32(4) . ?
 C54 C53 1.32(4) 14_655 ?
 C53 H53 0.9300 . ?
 C60 H60 0.9300 . ?
 C60 C59 1.3900 . ?
 C60 C61 1.3900 . ?
 C59 C64 1.3900 . ?
 C64 H64 0.9300 . ?
 C64 C63 1.3900 . ?
 C63 H63 0.9300 . ?
 C63 C62 1.3900 . ?
 C62 H62 0.9300 . ?
 C62 C61 1.3900 . ?
 C61 H61 0.9300 . ?
 C18 C19 1.42(4) . ?
 O8A Ag1A 2.40(3) 12_666 ?
 O8A Ag1 2.17(3) 8_665 ?
 O5 Ag1A 2.28(3) . ?
 O5 Ag1 2.32(2) . ?
 C38 H38 0.9800 . ?
 C38 C40 1.500(10) . ?
 C38 C39 1.500(10) . ?
 C7 H7 0.9300 . ?
 C7 C8 1.3900 . ?
 C7 C6 1.3900 . ?
 C8 H8 0.9300 . ?
 C8 C9 1.3900 . ?
 C9 H9 0.9300 . ?
 C9 C10 1.3900 . ?
 C10 H10 0.9300 . ?
 C10 C11 1.3900 . ?
 C11 H11 0.9300 . ?
 C11 C6 1.3900 . ?
 C50 H50A 0.9700 . ?
 C50 H50B 0.9700 . ?
 C50 C49 1.501(10) . ?
 C49 H49A 0.9700 . ?
 C49 H49B 0.9700 . ?
 C44 H44A 0.9700 . ?
 C44 H44B 0.9700 . ?
 Ag1A Ag1 2.207(7) 14_655 ?
 Ag1A Ag1 3.076(7) 8_665 ?
 Ag1A Ag1 2.207(7) . ?
 Ag1A Ag1 3.076(7) 11_566 ?
 Ag1 Ag1 0.895(12) 8_665 ?
 C22 C23 1.09(5) . ?
 C23 C24 1.551(10) . ?
 C40 H40A 0.9700 . ?
 C40 H40B 0.9700 . ?
 C40 C39 1.500(10) . ?
 C39 H39A 0.9700 . ?
 C39 H39B 0.9700 . ?
 C34 H34A 0.9700 . ?
 C34 H34B 0.9700 . ?
 C34 C35 1.45(6) . ?
 C35 H35A 0.9700 . ?
 C35 H35B 0.9700 . ?
 C27 C28 1.03(6) . ?
 C28 C29 1.57(7) . ?
 C29 H29 0.9800 . ?
 C29 C30 1.49(5) . ?
 C29 C30 1.49(5) 14_655 ?
 C30 C30 1.545(10) 14_655 ?
 C30 H30A 0.9700 . ?
 C30 H30B 0.9700 . ?
 C14 H14 0.9800 . ?
 C14 H14 0.9800 8_665 ?
 C14 C16 1.506(10) . ?
 C14 C15 1.510(10) . ?
 C16 H16A 0.9700 . ?
 C16 H16B 0.9700 . ?
 C16 C15 1.495(10) . ?
 C15 H15A 0.9700 . ?
 C15 H15B 0.9700 . ?
 C6A C7A 1.3900 . ?
 C6A C11A 1.3900 . ?
 C7A H7A 0.9300 . ?
 C7A C8A 1.3900 . ?
 C8A H8A 0.9300 . ?
 C8A C9A 1.3900 . ?
 C9A H9A 0.9300 . ?
 C9A C10A 1.3900 . ?
 C10A H10A 0.9300 . ?
 C10A C11A 1.3900 . ?
 C11A H11A 0.9300 . ?
 C19 H19 0.9799 14_655 ?
 C19 H19 0.9800 . ?
 C19 C20 1.501(10) . ?
 C19 C21 1.499(10) . ?
 C20 H20A 0.9700 . ?
 C20 H20B 0.9700 . ?
 C20 C21 1.500(10) . ?
 C21 H21A 0.9700 . ?
 C21 H21B 0.9700 . ?
 C24 H24 0.9800 . ?
 C24 H24 0.9801 14_655 ?
 C24 C25 1.498(10) . ?
 C24 C26 1.504(10) . ?
 C25 H25A 0.9700 . ?
 C25 H25B 0.9700 . ?
 C25 C26 1.497(10) . ?
 C26 H26A 0.9700 . ?
 C26 H26B 0.9700 . ?
 C1 C2 1.18(7) . ?
 C2 C3 1.500(10) . ?
 C4 H4A 0.9700 . ?
 C4 H4B 0.9700 . ?
 C4 C5 1.503(10) . ?
 C4 C3 1.498(10) . ?
 C5 H5A 0.9700 . ?
 C5 H5B 0.9700 . ?
 C5 C3 1.500(10) . ?
 C3 H3 0.9800 . ?
 C3A H3A 0.9800 . ?
 C3A C2A 1.500(10) . ?
 C3A C4A 1.500(10) . ?
 C3A C5A 1.499(10) . ?
 C2A C1A 1.151(10) . ?
 C4A H4AA 0.9700 . ?
 C4A H4AB 0.9700 . ?
 C4A C5A 1.501(10) . ?
 C5A H5AA 0.9700 . ?
 C5A H5AB 0.9700 . ?

loop_
  _geom_angle_atom_site_label_1
  _geom_angle_atom_site_label_2
  _geom_angle_atom_site_label_3
  _geom_angle
  _geom_angle_site_symmetry_1
  _geom_angle_site_symmetry_3
  _geom_angle_publ_flag
 Ag15 Ag15 Ag14 115.24(4) 2_565 . ?
 Ag15 Ag15 Ag14 115.24(4) 2_565 13_575 ?
 Ag15 Ag15 Ag16 63.05(4) 2_565 . ?
 Ag15 Ag15 Ag16 63.05(4) 2_565 2_565 ?
 Ag13 Ag15 Ag15 159.78(7) . 2_565 ?
 Ag13 Ag15 Ag14 59.64(4) . 13_575 ?
 Ag13 Ag15 Ag14 59.64(4) . . ?
 Ag13 Ag15 Ag16 99.75(8) . 2_565 ?
 Ag13 Ag15 Ag16 99.75(8) . . ?
 Ag13 Ag15 Ag1A 68.89(17) . 12_666 ?
 Ag14 Ag15 Ag14 116.78(8) 13_575 . ?
 Ag14 Ag15 Ag16 112.96(8) 13_575 . ?
 Ag14 Ag15 Ag16 112.96(8) . 2_565 ?
 Ag14 Ag15 Ag16 62.93(5) . . ?
 Ag14 Ag15 Ag16 62.93(5) 13_575 2_565 ?
 Ag16 Ag15 Ag16 59.50(11) 2_565 . ?
 O1 Ag15 Ag15 83.3(4) . 2_565 ?
 O1 Ag15 Ag13 116.9(4) . . ?
 O1 Ag15 Ag14 110.63(19) . 13_575 ?
 O1 Ag15 Ag14 110.63(19) . . ?
 O1 Ag15 Ag16 133.1(3) . . ?
 O1 Ag15 Ag16 133.1(3) . 2_565 ?
 O1 Ag15 O2 95.5(6) . . ?
 O1 Ag15 Ag1A 48.0(5) . 12_666 ?
 C31 Ag15 Ag15 104.1(11) . 2_565 ?
 C31 Ag15 Ag13 55.7(11) . . ?
 C31 Ag15 Ag14 66.5(4) . . ?
 C31 Ag15 Ag14 66.5(4) . 13_575 ?
 C31 Ag15 Ag16 52.5(9) . 2_565 ?
 C31 Ag15 Ag16 52.5(9) . . ?
 C31 Ag15 O1 172.6(12) . . ?
 C31 Ag15 O2 87.3(7) . . ?
 C31 Ag15 Ag1A 124.6(11) . 12_666 ?
 O2 Ag15 Ag15 68.9(5) . 2_565 ?
 O2 Ag15 Ag13 106.9(5) . . ?
 O2 Ag15 Ag14 153.8(6) . 13_575 ?
 O2 Ag15 Ag14 47.6(5) . . ?
 O2 Ag15 Ag16 101.1(6) . 2_565 ?
 O2 Ag15 Ag16 43.7(6) . . ?
 O2 Ag15 Ag1A 110.0(6) . 12_666 ?
 Ag1A Ag15 Ag15 131.33(15) 12_666 2_565 ?
 Ag1A Ag15 Ag14 86.98(9) 12_666 13_575 ?
 Ag1A Ag15 Ag14 86.98(9) 12_666 . ?
 Ag1A Ag15 Ag16 148.80(7) 12_666 2_565 ?
 Ag1A Ag15 Ag16 148.80(7) 12_666 . ?
 Ag15 Ag13 Ag14 62.93(5) . . ?
 Ag15 Ag13 Ag14 62.93(5) . 13_575 ?
 Ag15 Ag13 Ag12 125.57(5) . 13_575 ?
 Ag15 Ag13 Ag12 125.57(5) . . ?
 Ag15 Ag13 Ag1A 56.36(16) . 12_666 ?
 Ag14 Ag13 Ag14 123.02(10) 13_575 . ?
 Ag14 Ag13 Ag12 160.40(12) . 13_575 ?
 Ag14 Ag13 Ag12 62.67(4) . . ?
 Ag14 Ag13 Ag12 62.67(4) 13_575 13_575 ?
 Ag14 Ag13 Ag12 160.40(12) 13_575 . ?
 Ag14 Ag13 Ag1A 82.36(9) . 12_666 ?
 Ag14 Ag13 Ag1A 82.36(9) 13_575 12_666 ?
 Ag12 Ag13 Ag12 105.71(9) 13_575 . ?
 Ag12 Ag13 Ag1A 117.20(10) . 12_666 ?
 Ag12 Ag13 Ag1A 117.20(10) 13_575 12_666 ?
 Ag11 Ag13 Ag15 152.21(14) . . ?
 Ag11 Ag13 Ag14 117.99(6) . 13_575 ?
 Ag11 Ag13 Ag14 117.99(6) . . ?
 Ag11 Ag13 Ag12 63.96(6) . . ?
 Ag11 Ag13 Ag12 63.96(6) . 13_575 ?
 Ag11 Ag13 Ag1A 95.84(18) . 12_666 ?
 O8 Ag13 Ag15 72.3(7) 13_575 . ?
 O8 Ag13 Ag15 72.3(7) . . ?
 O8 Ag13 Ag14 54.7(8) 13_575 13_575 ?
 O8 Ag13 Ag14 54.7(8) . . ?
 O8 Ag13 Ag14 120.6(7) 13_575 . ?
 O8 Ag13 Ag14 120.6(7) . 13_575 ?
 O8 Ag13 Ag12 141.9(8) . 13_575 ?
 O8 Ag13 Ag12 141.9(8) 13_575 . ?
 O8 Ag13 Ag12 78.5(7) . . ?
 O8 Ag13 Ag12 78.5(7) 13_575 13_575 ?
 O8 Ag13 Ag11 86.1(7) . . ?
 O8 Ag13 Ag11 86.1(7) 13_575 . ?
 O8 Ag13 O8 76.4(15) . 13_575 ?
 O8 Ag13 C31 106.7(10) . . ?
 O8 Ag13 C31 106.7(10) 13_575 . ?
 O8 Ag13 Ag1A 39.5(7) . 12_666 ?
 O8 Ag13 Ag1A 39.5(7) 13_575 12_666 ?
 C36 Ag13 Ag15 158.4(14) . . ?
 C36 Ag13 Ag14 111.7(4) . 13_575 ?
 C36 Ag13 Ag14 111.7(4) . . ?
 C36 Ag13 Ag12 53.09(12) . 13_575 ?
 C36 Ag13 Ag12 53.09(12) . . ?
 C36 Ag13 Ag11 49.4(14) . . ?
 C36 Ag13 O8 123.3(12) . 13_575 ?
 C36 Ag13 O8 123.3(12) . . ?
 C36 Ag13 C31 114.2(16) . . ?
 C36 Ag13 Ag1A 145.2(14) . 12_666 ?
 C31 Ag13 Ag15 44.2(8) . . ?
 C31 Ag13 Ag14 64.8(2) . 13_575 ?
 C31 Ag13 Ag14 64.8(2) . . ?
 C31 Ag13 Ag12 107.7(4) . . ?
 C31 Ag13 Ag12 107.7(4) . 13_575 ?
 C31 Ag13 Ag11 163.6(8) . . ?
 C31 Ag13 Ag1A 100.6(8) . 12_666 ?
 Ag15 Ag14 Ag9 157.47(8) . . ?
 Ag15 Ag14 Ag12 116.31(7) . . ?
 Ag15 Ag14 Ag16 61.82(7) . . ?
 Ag13 Ag14 Ag15 57.43(6) . . ?
 Ag13 Ag14 Ag9 110.74(7) . . ?
 Ag13 Ag14 Ag6 131.95(9) . . ?
 Ag13 Ag14 Ag12 58.91(6) . . ?
 Ag13 Ag14 Ag16 97.58(9) . . ?
 Ag9 Ag14 Ag16 140.59(8) . . ?
 Ag6 Ag14 Ag15 114.87(7) . . ?
 Ag6 Ag14 Ag9 56.38(5) . . ?
 Ag6 Ag14 Ag12 107.83(7) . . ?
 Ag6 Ag14 Ag16 121.04(7) . . ?
 Ag12 Ag14 Ag9 56.56(5) . . ?
 Ag12 Ag14 Ag16 126.64(8) . . ?
 Ag17 Ag14 Ag15 121.77(8) . . ?
 Ag17 Ag14 Ag13 139.53(10) . . ?
 Ag17 Ag14 Ag9 80.07(6) . . ?
 Ag17 Ag14 Ag6 87.18(7) . . ?
 Ag17 Ag14 Ag12 104.75(7) . . ?
 Ag17 Ag14 Ag16 60.77(7) . . ?
 O8 Ag14 Ag15 67.1(6) . . ?
 O8 Ag14 Ag13 49.1(8) . . ?
 O8 Ag14 Ag9 90.6(6) . . ?
 O8 Ag14 Ag6 83.3(8) . . ?
 O8 Ag14 Ag12 73.8(7) . . ?
 O8 Ag14 Ag17 169.3(7) . . ?
 O8 Ag14 Ag16 128.8(6) . . ?
 C41 Ag14 Ag15 146.7(11) . . ?
 C41 Ag14 Ag13 101.4(9) . . ?
 C41 Ag14 Ag9 48.4(11) . . ?
 C41 Ag14 Ag6 98.4(11) . . ?
 C41 Ag14 Ag12 49.3(8) . . ?
 C41 Ag14 Ag17 55.7(8) . . ?
 C41 Ag14 Ag16 100.6(10) . . ?
 C41 Ag14 O8 121.0(11) . . ?
 C41 Ag14 O3 137.8(11) . . ?
 C41 Ag14 O2 133.7(10) . . ?
 C41 Ag14 O8A 127.5(12) . . ?
 O3 Ag14 Ag15 72.2(6) . . ?
 O3 Ag14 Ag13 119.3(6) . . ?
 O3 Ag14 Ag9 102.9(6) . . ?
 O3 Ag14 Ag6 46.5(6) . . ?
 O3 Ag14 Ag12 147.8(6) . . ?
 O3 Ag14 Ag17 94.2(5) . . ?
 O3 Ag14 Ag16 85.3(6) . . ?
 O3 Ag14 O8 82.8(9) . . ?
 O2 Ag14 Ag15 52.7(6) . . ?
 O2 Ag14 Ag13 109.7(6) . . ?
 O2 Ag14 Ag9 137.0(6) . . ?
 O2 Ag14 Ag6 85.6(7) . . ?
 O2 Ag14 Ag12 166.1(7) . . ?
 O2 Ag14 Ag17 78.7(5) . . ?
 O2 Ag14 Ag16 43.1(7) . . ?
 O2 Ag14 O8 105.3(9) . . ?
 O2 Ag14 O3 42.8(9) . . ?
 O8A Ag14 Ag15 71.2(7) . . ?
 O8A Ag14 Ag13 66.7(9) . . ?
 O8A Ag14 Ag9 86.6(7) . . ?
 O8A Ag14 Ag6 66.5(8) . . ?
 O8A Ag14 Ag12 86.2(8) . . ?
 O8A Ag14 Ag17 153.6(9) . . ?
 O8A Ag14 Ag16 130.8(7) . . ?
 Ag6 Ag9 Ag14 60.50(6) . . ?
 Ag6 Ag9 Ag12 115.84(7) . . ?
 Ag12 Ag9 Ag14 61.36(5) . . ?
 S2 Ag9 Ag14 153.41(17) . . ?
 S2 Ag9 Ag6 134.0(2) . . ?
 S2 Ag9 Ag12 93.52(17) . . ?
 C46 Ag9 Ag14 100.4(5) . . ?
 C46 Ag9 Ag6 45.2(6) . . ?
 C46 Ag9 Ag12 160.8(5) . . ?
 C46 Ag9 S2 103.3(6) . . ?
 C46 Ag9 O7A 85.6(10) . . ?
 C46 Ag9 O6 119.3(10) . . ?
 C41 Ag9 Ag14 43.3(7) . . ?
 C41 Ag9 Ag6 97.8(7) . . ?
 C41 Ag9 Ag12 51.3(8) . . ?
 C41 Ag9 S2 128.0(7) . . ?
 C41 Ag9 C46 120.4(10) . . ?
 C41 Ag9 O7A 114.5(10) . . ?
 C41 Ag9 O6 95.4(10) . . ?
 O7A Ag9 Ag14 75.6(6) . . ?
 O7A Ag9 Ag6 57.6(7) . . ?
 O7A Ag9 Ag12 84.0(7) . . ?
 O7A Ag9 S2 94.3(7) . . ?
 O6 Ag9 Ag14 72.3(6) . . ?
 O6 Ag9 Ag6 86.1(7) . . ?
 O6 Ag9 Ag12 52.2(7) . . ?
 O6 Ag9 S2 85.6(6) . . ?
 Ag14 Ag6 Ag7 118.66(6) . . ?
 Ag14 Ag6 Ag4 119.46(8) . . ?
 Ag14 Ag6 Ag1 81.29(14) . . ?
 Ag9 Ag6 Ag14 63.12(6) . . ?
 Ag9 Ag6 Ag7 80.39(6) . . ?
 Ag9 Ag6 Ag4 146.39(9) . . ?
 Ag9 Ag6 Ag3 100.81(8) . . ?
 Ag9 Ag6 Ag1 130.70(13) . . ?
 Ag5 Ag6 Ag14 101.95(8) . . ?
 Ag5 Ag6 Ag9 88.73(7) . . ?
 Ag5 Ag6 Ag7 125.89(8) . . ?
 Ag5 Ag6 Ag4 57.66(8) . . ?
 Ag5 Ag6 Ag3 66.67(8) . . ?
 Ag5 Ag6 Ag1 133.53(13) . . ?
 Ag7 Ag6 Ag4 118.05(9) . . ?
 Ag7 Ag6 Ag1 89.12(15) . . ?
 Ag4 Ag6 Ag1 80.12(12) . . ?
 Ag3 Ag6 Ag14 161.39(8) . . ?
 Ag3 Ag6 Ag7 63.83(7) . . ?
 Ag3 Ag6 Ag4 68.12(9) . . ?
 Ag3 Ag6 Ag1 117.28(15) . . ?
 C46 Ag6 Ag14 110.6(9) . . ?
 C46 Ag6 Ag9 54.1(8) . . ?
 C46 Ag6 Ag5 53.9(7) . . ?
 C46 Ag6 Ag7 78.0(8) . . ?
 C46 Ag6 Ag4 99.9(8) . . ?
 C46 Ag6 Ag3 50.8(9) . . ?
 C46 Ag6 O7 115.6(9) . . ?
 C46 Ag6 O3 149.3(10) . . ?
 C46 Ag6 O5 142.7(9) . . ?
 C46 Ag6 O9A 107.1(11) . 8_665 ?
 C46 Ag6 Ag1 165.5(9) . . ?
 O7 Ag6 Ag14 80.5(7) . . ?
 O7 Ag6 Ag9 83.3(7) . . ?
 O7 Ag6 Ag5 169.5(6) . . ?
 O7 Ag6 Ag7 46.0(6) . . ?
 O7 Ag6 Ag4 130.1(7) . . ?
 O7 Ag6 Ag3 108.1(7) . . ?
 O7 Ag6 Ag1 56.8(6) . . ?
 O3 Ag6 Ag14 50.5(7) . . ?
 O3 Ag6 Ag9 113.6(7) . . ?
 O3 Ag6 Ag5 102.2(6) . . ?
 O3 Ag6 Ag7 130.8(6) . . ?
 O3 Ag6 Ag4 76.9(6) . . ?
 O3 Ag6 Ag3 143.8(7) . . ?
 O3 Ag6 O7 87.3(8) . . ?
 O3 Ag6 O5 29.2(9) . . ?
 O3 Ag6 O9A 92.5(10) . 8_665 ?
 O3 Ag6 Ag1 45.0(6) . . ?
 O5 Ag6 Ag14 78.5(7) . . ?
 O5 Ag6 Ag9 140.1(7) . . ?
 O5 Ag6 Ag5 89.1(6) . . ?
 O5 Ag6 Ag7 130.8(6) . . ?
 O5 Ag6 Ag4 48.7(7) . . ?
 O5 Ag6 Ag3 114.7(7) . . ?
 O5 Ag6 O7 101.4(8) . . ?
 O5 Ag6 O9A 67.6(10) . 8_665 ?
 O5 Ag6 Ag1 45.6(6) . . ?
 O9A Ag6 Ag14 141.7(7) 8_665 . ?
 O9A Ag6 Ag9 152.3(7) 8_665 . ?
 O9A Ag6 Ag5 94.9(8) 8_665 . ?
 O9A Ag6 Ag7 75.2(7) 8_665 . ?
 O9A Ag6 Ag4 45.8(7) 8_665 . ?
 O9A Ag6 Ag1 62.5(7) 8_665 . ?
 Ag13 Ag12 Ag14 58.42(5) . . ?
 Ag13 Ag12 Ag11 56.17(7) . . ?
 Ag14 Ag12 Ag11 107.64(8) . . ?
 Ag9 Ag12 Ag13 115.31(7) . . ?
 Ag9 Ag12 Ag14 62.08(5) . . ?
 Ag9 Ag12 Ag11 128.81(9) . . ?
 S1 Ag12 Ag13 128.81(17) . . ?
 S1 Ag12 Ag14 153.41(19) . . ?
 S1 Ag12 Ag9 96.34(16) . . ?
 S1 Ag12 Ag11 72.65(16) . . ?
 S1 Ag12 C42 118.1(7) . . ?
 C36 Ag12 Ag13 45.4(9) . . ?
 C36 Ag12 Ag14 100.6(9) . . ?
 C36 Ag12 Ag9 160.7(9) . . ?
 C36 Ag12 Ag11 44.8(12) . . ?
 C36 Ag12 S1 97.5(11) . . ?
 C36 Ag12 C42 121.4(15) . . ?
 C36 Ag12 O6A 84.8(13) . . ?
 C36 Ag12 O6 115.9(13) . . ?
 C41 Ag12 Ag13 96.1(8) . . ?
 C41 Ag12 Ag14 43.7(7) . . ?
 C41 Ag12 Ag9 50.7(10) . . ?
 C41 Ag12 Ag11 150.8(7) . . ?
 C41 Ag12 S1 134.5(8) . . ?
 C41 Ag12 C36 123.4(15) . . ?
 C41 Ag12 C42 24.8(9) . . ?
 C41 Ag12 O6A 112.7(10) . . ?
 C41 Ag12 O6 95.8(11) . . ?
 C42 Ag12 Ag13 112.2(7) . . ?
 C42 Ag12 Ag14 67.6(6) . . ?
 C42 Ag12 Ag9 62.2(9) . . ?
 C42 Ag12 Ag11 165.5(9) . . ?
 O6A Ag12 Ag13 60.1(6) . . ?
 O6A Ag12 Ag14 74.5(7) . . ?
 O6A Ag12 Ag9 82.2(7) . . ?
 O6A Ag12 Ag11 48.4(7) . . ?
 O6A Ag12 S1 88.0(7) . . ?
 O6A Ag12 C42 136.7(10) . . ?
 O6 Ag12 Ag13 86.6(6) . . ?
 O6 Ag12 Ag14 73.2(6) . . ?
 O6 Ag12 Ag9 53.3(7) . . ?
 O6 Ag12 Ag11 75.6(7) . . ?
 O6 Ag12 S1 81.5(7) . . ?
 O6 Ag12 C42 114.3(11) . . ?
 Ag6 Ag5 Ag4 67.48(7) . . ?
 Ag6 Ag5 Ag3 58.85(7) . . ?
 Ag5 Ag5 Ag6 119.61(5) 14_655 . ?
 Ag5 Ag5 Ag4 61.46(5) 14_655 . ?
 Ag5 Ag5 Ag3 122.20(6) 14_655 . ?
 Ag4 Ag5 Ag3 68.78(8) . . ?
 S3 Ag5 Ag6 115.80(15) . . ?
 S3 Ag5 Ag5 97.36(12) . 14_655 ?
 S3 Ag5 Ag4 152.36(15) . . ?
 S3 Ag5 Ag3 137.89(14) . . ?
 C46 Ag5 Ag6 47.1(6) . . ?
 C46 Ag5 Ag5 164.2(7) . 14_655 ?
 C46 Ag5 Ag4 102.8(7) . . ?
 C46 Ag5 Ag3 46.5(8) . . ?
 C46 Ag5 S3 97.0(8) . . ?
 C22 Ag5 Ag6 111.6(14) . . ?
 C22 Ag5 Ag5 52.9(8) . 14_655 ?
 C22 Ag5 Ag4 50.3(14) . . ?
 C22 Ag5 Ag3 73.4(10) . . ?
 C22 Ag5 S3 132.3(14) . . ?
 C22 Ag5 C46 119.5(12) . . ?
 Ag6 Ag7 Ag6 97.17(9) 8_665 . ?
 Ag6 Ag7 Ag3 56.04(6) 8_665 8_665 ?
 Ag6 Ag7 Ag3 125.57(8) . 8_665 ?
 Ag8 Ag7 Ag6 113.38(7) 8_665 . ?
 Ag8 Ag7 Ag6 108.50(7) . . ?
 Ag8 Ag7 Ag6 108.50(7) 8_665 8_665 ?
 Ag8 Ag7 Ag6 113.39(7) . 8_665 ?
 Ag8 Ag7 Ag8 114.65(12) . 8_665 ?
 Ag8 Ag7 Ag3 59.03(8) . 8_665 ?
 Ag8 Ag7 Ag3 119.73(9) 8_665 8_665 ?
 O7 Ag7 Ag6 55.1(8) . 8_665 ?
 O7 Ag7 Ag6 55.1(8) 8_665 . ?
 O7 Ag7 Ag6 52.4(7) . . ?
 O7 Ag7 Ag6 52.4(7) 8_665 8_665 ?
 O7 Ag7 Ag8 149.4(8) 8_665 . ?
 O7 Ag7 Ag8 149.4(8) . 8_665 ?
 O7 Ag7 Ag8 96.0(8) 8_665 8_665 ?
 O7 Ag7 Ag8 96.0(8) . . ?
 O7 Ag7 Ag3 106.7(7) 8_665 8_665 ?
 O7 Ag7 Ag3 75.2(7) . 8_665 ?
 O7 Ag7 O7 53.4(15) 8_665 . ?
 O7 Ag7 Ag3A 129.5(8) 8_665 8_665 ?
 O7 Ag7 Ag3A 100.8(8) . 8_665 ?
 Ag3A Ag7 Ag6 77.1(4) . . ?
 Ag3A Ag7 Ag6 146.4(4) 8_665 . ?
 Ag3A Ag7 Ag8 48.3(4) . 8_665 ?
 Ag3A Ag7 Ag8 48.3(4) 8_665 . ?
 Ag3A Ag7 Ag8 99.7(4) 8_665 8_665 ?
 Ag3A Ag7 Ag8 99.7(4) . . ?
 C12 Ag7 Ag6 131.42(4) . 8_665 ?
 C12 Ag7 Ag6 131.42(4) . . ?
 C12 Ag7 Ag8 57.33(6) . . ?
 C12 Ag7 Ag8 57.33(6) . 8_665 ?
 C12 Ag7 Ag3 89.00(6) . 8_665 ?
 C12 Ag7 O7 153.3(8) . 8_665 ?
 C12 Ag7 O7 153.3(8) . . ?
 C12 Ag7 Ag3A 62.6(4) . 8_665 ?
 C12 Ag7 Ag3A 62.6(4) . . ?
 C12 Ag7 O7A 117.9(7) . 8_665 ?
 C12 Ag7 O7A 117.9(7) . . ?
 O7A Ag7 Ag6 86.6(7) 8_665 . ?
 O7A Ag7 Ag6 56.0(7) . . ?
 O7A Ag7 Ag8 63.1(7) . . ?
 O7A Ag7 Ag8 63.1(7) 8_665 8_665 ?
 O7A Ag7 Ag8 163.3(7) . 8_665 ?
 O7A Ag7 Ag8 163.3(7) 8_665 . ?
 O7A Ag7 O7 37.5(10) 8_665 8_665 ?
 O7A Ag7 O7 87.6(11) . 8_665 ?
 O7A Ag7 Ag3A 90.4(8) 8_665 . ?
 O7A Ag7 Ag3A 115.0(8) . . ?
 Ag13 Ag11 Ag12 59.87(6) . . ?
 Ag13 Ag11 Ag12 59.87(6) . 13_575 ?
 Ag13 Ag11 Ag10 118.81(7) . 13_575 ?
 Ag13 Ag11 Ag10 118.81(7) . . ?
 Ag13 Ag11 Ag2 121.63(16) . 12_666 ?
 Ag13 Ag11 Ag2A 105.1(2) . 12_666 ?
 Ag12 Ag11 Ag12 100.22(11) 13_575 . ?
 Ag12 Ag11 Ag2 127.09(7) . 12_666 ?
 Ag12 Ag11 Ag2 127.09(7) 13_575 12_666 ?
 Ag10 Ag11 Ag12 74.63(6) . . ?
 Ag10 Ag11 Ag12 74.63(6) 13_575 13_575 ?
 Ag10 Ag11 Ag12 173.81(13) 13_575 . ?
 Ag10 Ag11 Ag12 173.81(13) . 13_575 ?
 Ag10 Ag11 Ag10 110.28(13) 13_575 . ?
 Ag10 Ag11 Ag2 59.04(8) . 12_666 ?
 Ag10 Ag11 Ag2 59.04(8) 13_575 12_666 ?
 Ag10 Ag11 Ag2A 65.02(12) . 12_666 ?
 Ag10 Ag11 Ag2A 65.02(12) 13_575 12_666 ?
 Ag2A Ag11 Ag12 121.07(12) 12_666 . ?
 C17 Ag11 Ag13 159.9(19) 12_666 . ?
 C17 Ag11 Ag12 127.5(5) 12_666 13_575 ?
 C17 Ag11 Ag12 127.5(5) 12_666 . ?
 C17 Ag11 Ag10 56.1(3) 12_666 13_575 ?
 C17 Ag11 Ag10 56.1(3) 12_666 . ?
 C17 Ag11 Ag2 38.2(19) 12_666 12_666 ?
 C17 Ag11 Ag2A 54.8(19) 12_666 12_666 ?
 C17 Ag11 C36 152(2) 12_666 . ?
 C17 Ag11 O6A 105.7(13) 12_666 . ?
 C17 Ag11 O6A 105.7(13) 12_666 13_575 ?
 C36 Ag11 Ag13 48.0(10) . . ?
 C36 Ag11 Ag12 50.77(15) . 13_575 ?
 C36 Ag11 Ag12 50.77(15) . . ?
 C36 Ag11 Ag10 123.4(2) . . ?
 C36 Ag11 Ag10 123.4(2) . 13_575 ?
 C36 Ag11 Ag2 169.7(10) . 12_666 ?
 C36 Ag11 Ag2A 153.1(10) . 12_666 ?
 C36 Ag11 O6A 92.0(10) . 13_575 ?
 C36 Ag11 O6A 92.0(10) . . ?
 O6A Ag11 Ag13 62.8(7) . . ?
 O6A Ag11 Ag13 62.8(7) 13_575 . ?
 O6A Ag11 Ag12 50.8(7) . . ?
 O6A Ag11 Ag12 122.6(7) 13_575 . ?
 O6A Ag11 Ag10 56.9(6) . . ?
 O6A Ag11 Ag10 134.8(7) . 13_575 ?
 O6A Ag11 Ag10 134.8(7) 13_575 . ?
 O6A Ag11 Ag10 56.9(6) 13_575 13_575 ?
 O6A Ag11 O6A 99.3(13) 13_575 . ?
 Ag14 Ag17 Ag17 117.79(5) . 14_655 ?
 Ag14 Ag17 Ag16 66.88(6) . . ?
 Ag17 Ag17 Ag16 62.33(4) 14_655 . ?
 S3 Ag17 Ag14 126.10(15) . . ?
 S3 Ag17 Ag17 95.54(12) . 14_655 ?
 S3 Ag17 Ag16 157.37(14) . . ?
 S3 Ag17 O4 88.9(4) . . ?
 O4 Ag17 Ag14 79.3(4) . . ?
 O4 Ag17 Ag17 54.9(3) . 14_655 ?
 O4 Ag17 Ag16 74.7(4) . . ?
 C41 Ag17 Ag14 46.9(7) . . ?
 C41 Ag17 Ag17 161.4(8) . 14_655 ?
 C41 Ag17 Ag16 99.2(8) . . ?
 C41 Ag17 S3 102.6(9) . . ?
 C41 Ag17 O4 120.7(8) . . ?
 C27 Ag17 Ag14 108.2(13) . . ?
 C27 Ag17 Ag17 49.6(8) . 14_655 ?
 C27 Ag17 Ag16 44.2(13) . . ?
 C27 Ag17 S3 125.5(13) . . ?
 C27 Ag17 O4 96.9(10) . . ?
 C27 Ag17 C41 119.4(13) . . ?
 Ag5 Ag4 Ag6 54.86(6) . . ?
 Ag5 Ag4 Ag6 105.06(11) 14_655 . ?
 Ag5 Ag4 Ag5 57.08(9) 14_655 . ?
 Ag5 Ag4 Ag1A 131.81(16) . . ?
 Ag5 Ag4 Ag1A 131.81(16) 14_655 . ?
 Ag2 Ag4 Ag6 118.21(7) . . ?
 Ag2 Ag4 Ag5 97.65(17) . 14_655 ?
 Ag2 Ag4 Ag5 97.65(17) . . ?
 Ag2 Ag4 Ag1A 121.9(3) . . ?
 Ag2A Ag4 Ag6 119.02(7) . . ?
 Ag2A Ag4 Ag5 109.9(3) . 14_655 ?
 Ag2A Ag4 Ag5 109.9(3) . . ?
 Ag2A Ag4 O9 60.4(8) . 8_665 ?
 Ag2A Ag4 O9 60.4(8) . 11_566 ?
 Ag2A Ag4 O9A 84.4(8) . 8_665 ?
 Ag2A Ag4 O9A 84.4(8) . 11_566 ?
 Ag2A Ag4 Ag1A 107.9(3) . . ?
 Ag2A Ag4 C22 68.5(14) . . ?
 O5 Ag4 Ag6 44.6(5) . . ?
 O5 Ag4 Ag5 84.0(6) . . ?
 O5 Ag4 Ag5 103.1(6) . 14_655 ?
 O5 Ag4 Ag2 156.1(6) . . ?
 O5 Ag4 Ag1A 48.5(6) . . ?
 O9 Ag4 Ag6 65.9(9) 8_665 . ?
 O9 Ag4 Ag6 151.6(8) 11_566 . ?
 O9 Ag4 Ag5 153.4(7) 8_665 14_655 ?
 O9 Ag4 Ag5 101.0(8) 11_566 14_655 ?
 O9 Ag4 Ag5 101.0(8) 8_665 . ?
 O9 Ag4 Ag5 153.4(7) 11_566 . ?
 O9 Ag4 Ag2 68.5(8) 8_665 . ?
 O9 Ag4 Ag2 68.5(8) 11_566 . ?
 O9 Ag4 O5 118.0(9) 11_566 . ?
 O9 Ag4 O5 87.7(10) 8_665 . ?
 O9 Ag4 O9 94.9(17) 8_665 11_566 ?
 O9 Ag4 O9A 24.0(9) 8_665 8_665 ?
 O9 Ag4 O9A 110.6(11) 8_665 11_566 ?
 O9 Ag4 O9A 110.6(11) 11_566 8_665 ?
 O9 Ag4 O9A 24.0(9) 11_566 11_566 ?
 O9 Ag4 Ag1A 73.2(7) 8_665 . ?
 O9 Ag4 Ag1A 73.2(7) 11_566 . ?
 O9 Ag4 C22 104.4(12) 8_665 . ?
 O9 Ag4 C22 104.4(12) 11_566 . ?
 O9A Ag4 Ag6 45.0(9) 8_665 . ?
 O9A Ag4 Ag6 142.5(7) 11_566 . ?
 O9A Ag4 Ag5 148.3(8) 8_665 14_655 ?
 O9A Ag4 Ag5 148.3(8) 11_566 . ?
 O9A Ag4 Ag5 91.8(8) 8_665 . ?
 O9A Ag4 Ag5 91.8(8) 11_566 14_655 ?
 O9A Ag4 O9A 118.3(15) 8_665 11_566 ?
 O9A Ag4 Ag1A 63.3(7) 8_665 . ?
 O9A Ag4 Ag1A 63.3(7) 11_566 . ?
 O9A Ag4 C22 115.6(8) 11_566 . ?
 O9A Ag4 C22 115.6(8) 8_665 . ?
 Ag1A Ag4 Ag6 80.96(10) . . ?
 C22 Ag4 Ag6 100.7(7) . . ?
 C22 Ag4 Ag5 51.0(11) . 14_655 ?
 C22 Ag4 Ag5 51.0(11) . . ?
 C22 Ag4 Ag2 54.4(14) . . ?
 C22 Ag4 O5 134.7(14) . . ?
 C22 Ag4 Ag1A 176.4(14) . . ?
 Ag11 Ag10 Ag3 113.99(11) . 8_665 ?
 Ag11 Ag10 Ag2 65.74(14) . 12_666 ?
 Ag11 Ag10 Ag2A 58.07(16) . 12_666 ?
 Ag8 Ag10 Ag11 138.07(10) . . ?
 Ag8 Ag10 Ag3 58.37(10) . 8_665 ?
 Ag8 Ag10 Ag2 123.81(14) . 12_666 ?
 Ag8 Ag10 Ag2A 117.45(17) . 12_666 ?
 Ag3 Ag10 Ag2A 62.05(15) 8_665 12_666 ?
 Ag2 Ag10 Ag3 65.45(12) 12_666 8_665 ?
 Ag2 Ag10 Ag2A 17.19(17) 12_666 12_666 ?
 S1 Ag10 Ag11 75.73(16) . . ?
 S1 Ag10 Ag8 95.41(17) . . ?
 S1 Ag10 Ag3 150.80(17) . 8_665 ?
 S1 Ag10 Ag2 138.28(19) . 12_666 ?
 S1 Ag10 Ag2A 133.8(2) . 12_666 ?
 C17 Ag10 Ag11 46.4(16) 12_666 . ?
 C17 Ag10 Ag8 165.3(19) 12_666 . ?
 C17 Ag10 Ag3 107.1(18) 12_666 8_665 ?
 C17 Ag10 Ag2 41.8(18) 12_666 12_666 ?
 C17 Ag10 Ag2A 49.9(15) 12_666 12_666 ?
 C17 Ag10 S1 99.2(19) 12_666 . ?
 C1 Ag10 Ag11 152.9(18) 8_665 . ?
 C1 Ag10 Ag8 50.0(17) 8_665 . ?
 C1 Ag10 S1 131.3(18) 8_665 . ?
 Ag7 Ag8 Ag10 115.20(10) . . ?
 Ag7 Ag8 Ag3 66.73(8) . 8_665 ?
 Ag10 Ag8 Ag3 64.97(9) . 8_665 ?
 S2 Ag8 Ag7 113.24(18) . . ?
 S2 Ag8 Ag10 95.35(19) . . ?
 S2 Ag8 Ag3 155.19(19) . 8_665 ?
 Ag3A Ag8 Ag7 59.1(5) 8_665 . ?
 Ag3A Ag8 Ag10 91.1(5) 8_665 . ?
 Ag3A Ag8 S2 171.7(5) 8_665 . ?
 Ag3A Ag8 C12 62.3(6) 8_665 . ?
 Ag3A Ag8 C1 55.9(19) 8_665 8_665 ?
 C12 Ag8 Ag7 44.2(12) . . ?
 C12 Ag8 Ag10 151.7(8) . . ?
 C12 Ag8 Ag3 87.0(6) . 8_665 ?
 C12 Ag8 S2 110.4(3) . . ?
 C1 Ag8 Ag7 111.3(19) 8_665 . ?
 C1 Ag8 Ag10 49.8(17) 8_665 . ?
 C1 Ag8 S2 132.4(19) 8_665 . ?
 C1 Ag8 C12 112.9(19) 8_665 . ?
 Ag6 Ag3 Ag5 54.48(7) . . ?
 Ag6 Ag3 Ag7 60.13(6) . . ?
 Ag6 Ag3 Ag10 127.21(9) . 8_665 ?
 Ag6 Ag3 Ag8 112.72(10) . 8_665 ?
 Ag5 Ag3 Ag7 111.24(8) . . ?
 Ag5 Ag3 Ag10 135.73(12) . 8_665 ?
 Ag10 Ag3 Ag7 99.31(9) 8_665 . ?
 Ag8 Ag3 Ag5 165.10(11) 8_665 . ?
 Ag8 Ag3 Ag7 54.25(7) 8_665 . ?
 Ag8 Ag3 Ag10 56.66(8) 8_665 8_665 ?
 C47 Ag3 Ag6 71.3(5) . . ?
 C47 Ag3 Ag5 60.2(6) . . ?
 C47 Ag3 Ag7 81.7(6) . . ?
 C47 Ag3 Ag10 159.3(6) . 8_665 ?
 C47 Ag3 Ag8 110.5(6) . 8_665 ?
 C46 Ag3 Ag6 44.9(6) . . ?
 C46 Ag3 Ag5 46.7(7) . . ?
 C46 Ag3 Ag7 73.1(7) . . ?
 C46 Ag3 Ag10 171.0(6) . 8_665 ?
 C46 Ag3 Ag8 119.6(7) . 8_665 ?
 C46 Ag3 C47 26.7(7) . . ?
 C46 Ag3 O9 112.5(10) . 8_665 ?
 C46 Ag3 C1A 121(4) . . ?
 O9 Ag3 Ag6 68.4(8) 8_665 . ?
 O9 Ag3 Ag5 90.3(7) 8_665 . ?
 O9 Ag3 Ag7 84.2(7) 8_665 . ?
 O9 Ag3 Ag10 61.0(8) 8_665 8_665 ?
 O9 Ag3 Ag8 91.3(7) 8_665 8_665 ?
 O9 Ag3 C47 139.1(9) 8_665 . ?
 C1A Ag3 Ag6 164(4) . . ?
 C1A Ag3 Ag5 112(5) . . ?
 C1A Ag3 Ag7 127(5) . . ?
 C1A Ag3 Ag10 68(4) . 8_665 ?
 C1A Ag3 Ag8 79(5) . 8_665 ?
 C1A Ag3 C47 95(4) . . ?
 C1A Ag3 O9 124(4) . 8_665 ?
 Ag15 Ag16 Ag15 53.90(8) 2_565 . ?
 Ag15 Ag16 Ag14 55.25(5) 2_565 14_655 ?
 Ag15 Ag16 Ag14 101.15(9) . 14_655 ?
 Ag15 Ag16 Ag14 55.25(5) . . ?
 Ag15 Ag16 Ag14 101.15(9) 2_565 . ?
 Ag14 Ag16 Ag14 114.72(10) . 14_655 ?
 Ag17 Ag16 Ag15 106.99(7) . . ?
 Ag17 Ag16 Ag15 106.99(7) 14_655 2_565 ?
 Ag17 Ag16 Ag15 135.49(10) 14_655 . ?
 Ag17 Ag16 Ag15 135.49(10) . 2_565 ?
 Ag17 Ag16 Ag14 52.36(5) . . ?
 Ag17 Ag16 Ag14 99.86(9) . 14_655 ?
 Ag17 Ag16 Ag14 52.36(5) 14_655 14_655 ?
 Ag17 Ag16 Ag14 99.86(9) 14_655 . ?
 Ag17 Ag16 Ag17 55.34(8) 14_655 . ?
 Ag17 Ag16 Ag16 151.79(4) 14_655 2_565 ?
 Ag17 Ag16 Ag16 151.79(4) . 2_565 ?
 Ag16 Ag16 Ag15 60.25(5) 2_565 . ?
 Ag16 Ag16 Ag15 60.25(5) 2_565 2_565 ?
 Ag16 Ag16 Ag14 107.13(6) 2_565 14_655 ?
 Ag16 Ag16 Ag14 107.14(6) 2_565 . ?
 C31 Ag16 Ag15 84.8(7) 2_565 . ?
 C31 Ag16 Ag15 38.6(7) 2_565 2_565 ?
 C31 Ag16 Ag15 84.8(7) . 2_565 ?
 C31 Ag16 Ag15 38.6(7) . . ?
 C31 Ag16 Ag14 138.5(7) . 14_655 ?
 C31 Ag16 Ag14 138.5(7) 2_565 . ?
 C31 Ag16 Ag14 57.7(5) . . ?
 C31 Ag16 Ag14 57.7(6) 2_565 14_655 ?
 C31 Ag16 Ag17 156.9(5) . 14_655 ?
 C31 Ag16 Ag17 156.9(5) 2_565 . ?
 C31 Ag16 Ag17 102.2(6) . . ?
 C31 Ag16 Ag17 102.2(6) 2_565 14_655 ?
 C31 Ag16 Ag16 51.3(5) 2_565 2_565 ?
 C31 Ag16 Ag16 51.3(5) . 2_565 ?
 C31 Ag16 C31 99.3(12) . 2_565 ?
 O2 Ag16 Ag15 65.1(6) . 2_565 ?
 O2 Ag16 Ag15 48.8(6) . . ?
 O2 Ag16 Ag14 43.8(5) . . ?
 O2 Ag16 Ag14 73.8(5) . 14_655 ?
 O2 Ag16 Ag17 87.2(6) . 14_655 ?
 O2 Ag16 Ag17 72.9(6) . . ?
 O2 Ag16 Ag16 106.7(6) . 2_565 ?
 O2 Ag16 C31 79.8(9) . . ?
 O2 Ag16 C31 102.9(9) . 2_565 ?
 C27 Ag16 Ag15 150.5(5) . . ?
 C27 Ag16 Ag15 150.5(5) . 2_565 ?
 C27 Ag16 Ag14 95.7(7) . . ?
 C27 Ag16 Ag14 95.7(7) . 14_655 ?
 C27 Ag16 Ag17 45.7(10) . 14_655 ?
 C27 Ag16 Ag17 45.7(10) . . ?
 C27 Ag16 Ag16 136.3(13) . 2_565 ?
 C27 Ag16 C31 124.7(8) . 2_565 ?
 C27 Ag16 C31 124.7(8) . . ?
 C27 Ag16 O2 115.4(14) . . ?
 O1 P1 O1 107.6(6) 12_666 2_565 ?
 O1 P1 O1 113.4(12) 12_666 11_566 ?
 O1 P1 O1 107.6(6) 2_565 11_566 ?
 O1 P1 O1 107.6(6) 12_666 . ?
 O1 P1 O1 113.4(12) 2_565 . ?
 O1 P1 O1 107.6(6) . 11_566 ?
 O4 P2 O3 114.2(9) . 14_655 ?
 O3 P2 O3 128.3(18) 14_655 . ?
 O2 P2 O3 110.8(14) . 14_655 ?
 O2 P2 O3 68.2(14) . . ?
 O2 P2 O5 110.0(13) . . ?
 O5 P2 O3 104.3(15) . 14_655 ?
 O5 P2 O3 42.8(13) . . ?
 Ag4 Ag2 Ag11 94.7(2) . 11_566 ?
 Ag4 Ag2 Ag10 106.53(17) . 8_665 ?
 Ag4 Ag2 Ag10 106.53(17) . 11_566 ?
 Ag10 Ag2 Ag11 55.22(12) 8_665 11_566 ?
 Ag10 Ag2 Ag11 55.22(12) 11_566 11_566 ?
 Ag10 Ag2 Ag10 103.6(2) 8_665 11_566 ?
 C17 Ag2 Ag11 41.0(18) . 11_566 ?
 C17 Ag2 Ag4 135.7(18) . . ?
 C17 Ag2 Ag10 54.1(4) . 8_665 ?
 C17 Ag2 Ag10 54.1(4) . 11_566 ?
 C17 Ag2 C22 171(2) . . ?
 C17 Ag2 C23 144.6(19) . . ?
 C22 Ag2 Ag11 147.8(13) . 11_566 ?
 C22 Ag2 Ag4 53.1(13) . . ?
 C22 Ag2 Ag10 127.58(19) . 11_566 ?
 C22 Ag2 Ag10 127.6(2) . 8_665 ?
 C22 Ag2 C23 26.6(13) . . ?
 C23 Ag2 Ag11 174.4(8) . 11_566 ?
 C23 Ag2 Ag4 79.7(8) . . ?
 C23 Ag2 Ag10 126.2(2) . 8_665 ?
 C23 Ag2 Ag10 126.2(2) . 11_566 ?
 O8 P3 O7 108.9(17) . . ?
 O8 P3 O6 113.1(17) . . ?
 O8 P3 O9 108.0(16) . . ?
 O7 P3 O6 113.3(16) . . ?
 O7 P3 O9 108.3(17) . . ?
 O6A P3 O7A 108.0(16) . . ?
 O6A P3 O8A 105.4(18) . . ?
 O6A P3 O9A 115.0(18) . . ?
 O8A P3 O7A 107.2(16) . . ?
 O6 P3 O9 104.9(16) . . ?
 O9A P3 O7A 112.1(17) . . ?
 O9A P3 O8A 108.6(17) . . ?
 Ag5 S3 Ag17 87.34(17) . . ?
 P4 S3 Ag5 103.9(3) . . ?
 P4 S3 Ag17 107.0(3) . . ?
 Ag11 Ag2A Ag10 56.91(15) 11_566 11_566 ?
 Ag11 Ag2A Ag10 56.91(15) 11_566 8_665 ?
 Ag4 Ag2A Ag11 125.3(4) . 11_566 ?
 Ag4 Ag2A Ag10 127.3(2) . 11_566 ?
 Ag4 Ag2A Ag10 127.3(2) . 8_665 ?
 Ag4 Ag2A C17 171.3(18) . . ?
 Ag4 Ag2A C22 62.0(12) . . ?
 Ag10 Ag2A Ag10 98.6(3) 8_665 11_566 ?
 C17 Ag2A Ag11 46.0(17) . 11_566 ?
 C17 Ag2A Ag10 50.6(4) . 8_665 ?
 C17 Ag2A Ag10 50.6(4) . 11_566 ?
 C22 Ag2A Ag11 172.7(13) . 11_566 ?
 C22 Ag2A Ag10 119.8(6) . 11_566 ?
 C22 Ag2A Ag10 119.8(6) . 8_665 ?
 C22 Ag2A C17 127(2) . . ?
 Ag10 S1 Ag12 92.5(2) . . ?
 P5 S1 Ag12 105.9(3) . . ?
 P5 S1 Ag10 103.4(4) . . ?
 S3 P4 S3 118.9(5) 14_655 . ?
 C55 P4 S3 108.5(8) . 14_655 ?
 C55 P4 S3 108.5(8) . . ?
 C55 P4 C51 103(3) . . ?
 C51 P4 S3 108.5(10) . 14_655 ?
 C51 P4 S3 108.5(10) . . ?
 S2 P5 S1 118.9(4) . . ?
 C59 P5 S1 106.9(11) . . ?
 C59 P5 S2 107.7(12) . . ?
 C59 P5 C6A 101.9(19) . . ?
 C6 P5 S1 108.8(17) . . ?
 C6 P5 S2 110.2(18) . . ?
 C6 P5 C59 103(2) . . ?
 C6A P5 S1 105.6(16) . . ?
 C6A P5 S2 114.4(17) . . ?
 Ag8 S2 Ag9 88.4(3) . . ?
 P5 S2 Ag9 110.1(4) . . ?
 P5 S2 Ag8 104.1(4) . . ?
 Ag15 O1 Ag1A 86.9(6) . 12_666 ?
 Ag15 O1 Ag1 103.8(5) . 12_666 ?
 Ag15 O1 Ag1 103.8(5) . 8_665 ?
 P1 O1 Ag15 130.0(10) . . ?
 P1 O1 Ag1A 143.1(10) . 12_666 ?
 P1 O1 Ag1 105.6(6) . 8_665 ?
 P1 O1 Ag1 105.6(6) . 12_666 ?
 Ag1A O1 Ag1 57.4(4) 12_666 12_666 ?
 Ag1A O1 Ag1 57.4(4) 12_666 8_665 ?
 Ag1 O1 Ag1 106.1(7) 12_666 8_665 ?
 Ag17 O4 Ag17 70.1(5) . 14_655 ?
 P2 O4 Ag17 117.0(7) . . ?
 P2 O4 Ag17 117.0(7) . 14_655 ?
 C46 C47 Ag3 60(2) . . ?
 C46 C47 C48 179(4) . . ?
 C46 C47 Ag3A 79(2) . . ?
 C48 C47 Ag3 119(2) . . ?
 C48 C47 Ag3A 100(2) . . ?
 Ag9 C46 Ag3A 121.8(12) . . ?
 Ag6 C46 Ag9 80.7(8) . . ?
 Ag6 C46 Ag5 79.1(8) . . ?
 Ag6 C46 Ag3 84.3(10) . . ?
 Ag6 C46 Ag3A 99.8(12) . . ?
 Ag5 C46 Ag9 116.6(12) . . ?
 Ag5 C46 Ag3A 120.6(13) . . ?
 Ag3 C46 Ag9 148.8(13) . . ?
 Ag3 C46 Ag5 86.8(10) . . ?
 C47 C46 Ag9 96(2) . . ?
 C47 C46 Ag6 170(3) . . ?
 C47 C46 Ag5 111(2) . . ?
 C47 C46 Ag3 94(2) . . ?
 C47 C46 Ag3A 73(2) . . ?
 Ag13 O8 Ag14 76.3(10) . . ?
 P3 O8 Ag13 132.2(19) . . ?
 P3 O8 Ag14 106.5(15) . . ?
 P3 O8 Ag1A 114.9(19) . 12_666 ?
 Ag1A O8 Ag13 96.7(12) 12_666 . ?
 Ag1A O8 Ag14 127.6(13) 12_666 . ?
 Ag6 O7 Ag1 88.4(9) . 8_665 ?
 Ag7 O7 Ag6 81.6(9) . . ?
 Ag7 O7 Ag1 138.7(14) . 8_665 ?
 P3 O7 Ag6 115.9(17) . . ?
 P3 O7 Ag7 122.6(15) . . ?
 P3 O7 Ag1 97.9(13) . 8_665 ?
 Ag11 C17 Ag10 77.5(15) 11_566 8_665 ?
 Ag11 C17 Ag10 77.5(15) 11_566 11_566 ?
 Ag11 C17 Ag2A 79.3(16) 11_566 . ?
 Ag10 C17 Ag10 150(2) 8_665 11_566 ?
 Ag2 C17 Ag11 101(2) . 11_566 ?
 Ag2 C17 Ag10 84.2(16) . 11_566 ?
 Ag2 C17 Ag10 84.2(16) . 8_665 ?
 Ag2A C17 Ag10 79.5(14) . 8_665 ?
 C18 C17 Ag11 130(8) . 11_566 ?
 C18 C17 Ag10 104.5(13) . 8_665 ?
 C18 C17 Ag10 104.5(13) . 11_566 ?
 C18 C17 Ag2 129(7) . . ?
 C18 C17 Ag2A 150(8) . . ?
 Ag13 C36 Ag12 81.5(9) . 13_575 ?
 Ag13 C36 Ag12 81.5(9) . . ?
 Ag13 C36 Ag11 82.6(16) . . ?
 Ag12 C36 Ag12 160.7(19) 13_575 . ?
 Ag11 C36 Ag12 84.5(12) . . ?
 Ag11 C36 Ag12 84.5(12) . 13_575 ?
 C37 C36 Ag13 157(5) . . ?
 C37 C36 Ag12 99.6(9) . 13_575 ?
 C37 C36 Ag12 99.6(9) . . ?
 C37 C36 Ag11 120(4) . . ?
 Ag14 C41 Ag9 88.3(12) . . ?
 Ag14 C41 Ag12 87.0(11) . . ?
 Ag14 C41 Ag17 77.4(9) . . ?
 Ag9 C41 Ag12 77.9(11) . . ?
 Ag9 C41 Ag17 108.2(14) . . ?
 Ag12 C41 Ag17 162.9(15) . . ?
 C42 C41 Ag14 162(4) . . ?
 C42 C41 Ag9 109(3) . . ?
 C42 C41 Ag12 92(2) . . ?
 C42 C41 Ag17 100(3) . . ?
 Ag15 C31 Ag13 80.1(12) . . ?
 Ag15 C31 Ag16 88.8(11) . 2_565 ?
 Ag15 C31 Ag16 88.8(11) . . ?
 Ag13 C31 Ag16 139.9(6) . 2_565 ?
 Ag13 C31 Ag16 139.9(6) . . ?
 Ag16 C31 Ag16 77.4(11) 2_565 . ?
 C32 C31 Ag15 177(3) . . ?
 C32 C31 Ag13 103(3) . . ?
 C32 C31 Ag16 89(2) . 2_565 ?
 C32 C31 Ag16 89(2) . . ?
 C33 C32 C31 179(3) . . ?
 C56 C55 P4 123.5(19) . . ?
 C56 C55 P4 123.5(19) 14_655 . ?
 C56 C55 C56 113(4) . 14_655 ?
 C55 C56 H56 118.4 . . ?
 C57 C56 C55 123(3) . . ?
 C57 C56 H56 118.4 . . ?
 C36 C37 C38 160(3) . . ?
 C52 C51 P4 123(2) . . ?
 C52 C51 P4 123(2) 14_655 . ?
 C52 C51 C52 111(5) 14_655 . ?
 C47 C48 H48 116.2 . . ?
 C47 C48 C49 116(3) . . ?
 C50 C48 C47 119(3) . . ?
 C50 C48 H48 116.2 . . ?
 C50 C48 C49 62.6(14) . . ?
 C49 C48 H48 116.2 . . ?
 C41 C42 Ag12 63(2) . . ?
 C41 C42 C43 174(4) . . ?
 C43 C42 Ag12 121.2(19) . . ?
 C32 C33 H33 106.3 . . ?
 C32 C33 H33 106.255(12) . 13_575 ?
 C32 C33 C34 135.4(14) . . ?
 C32 C33 C34 135.4(14) . 13_575 ?
 C32 C33 C35 136.2(14) . 13_575 ?
 C32 C33 C35 136.2(14) . . ?
 H33 C33 H33 147.5 . 13_575 ?
 C34 C33 H33 106.3 . . ?
 C34 C33 H33 106.3(4) 13_575 13_575 ?
 C34 C33 H33 47.3(5) . 13_575 ?
 C34 C33 H33 47.3 13_575 . ?
 C34 C33 C34 59.9(6) . 13_575 ?
 C35 C33 H33 46.8(5) . 13_575 ?
 C35 C33 H33 106.3(4) 13_575 13_575 ?
 C35 C33 H33 46.8 13_575 . ?
 C35 C33 H33 106.3 . . ?
 C35 C33 C34 58(3) 13_575 13_575 ?
 C35 C33 C34 58(3) . . ?
 C35 C33 C34 88(2) . 13_575 ?
 C35 C33 C34 88(2) 13_575 . ?
 C35 C33 C35 60.3(6) 13_575 . ?
 C56 C57 H57 119.9 . . ?
 C56 C57 C58 120(3) . . ?
 C58 C57 H57 119.9 . . ?
 C42 C43 H43 116.5 . . ?
 C45 C43 C42 118(3) . . ?
 C45 C43 H43 116.5 . . ?
 C45 C43 C44 59.8(5) . . ?
 C44 C43 C42 117(3) . . ?
 C44 C43 H43 116.5 . . ?
 C43 C45 H45A 117.8 . . ?
 C43 C45 H45B 117.8 . . ?
 H45A C45 H45B 114.9 . . ?
 C44 C45 C43 60.2(6) . . ?
 C44 C45 H45A 117.8 . . ?
 C44 C45 H45B 117.8 . . ?
 Ag8 Ag3A Ag7 72.7(5) 8_665 . ?
 Ag8 Ag3A C47 170.4(12) 8_665 . ?
 Ag8 Ag3A C46 152.3(9) 8_665 . ?
 Ag8 Ag3A C12 63.3(5) 8_665 . ?
 C47 Ag3A Ag7 101.2(9) . . ?
 C47 Ag3A C46 28.0(8) . . ?
 C46 Ag3A Ag7 83.3(8) . . ?
 C12 Ag3A Ag7 47.9(12) . . ?
 C12 Ag3A C47 107.1(10) . . ?
 C12 Ag3A C46 109.9(11) . . ?
 C1 Ag3A Ag7 131(2) . . ?
 C1 Ag3A Ag8 64(2) . 8_665 ?
 C1 Ag3A C47 125(2) . . ?
 C1 Ag3A C46 129(2) . . ?
 C1 Ag3A C12 121(2) . . ?
 Ag7 C12 Ag8 78.4(12) . . ?
 Ag7 C12 Ag8 78.4(12) . 8_665 ?
 Ag7 C12 Ag3A 69.5(12) . 8_665 ?
 Ag7 C12 Ag3A 69.5(12) . . ?
 Ag8 C12 Ag8 157(2) . 8_665 ?
 Ag3A C12 Ag8 116.2(12) . . ?
 Ag3A C12 Ag8 54.4(6) . 8_665 ?
 Ag3A C12 Ag8 54.4(6) 8_665 . ?
 Ag3A C12 Ag8 116.2(12) 8_665 8_665 ?
 C13 C12 Ag7 180(4) . . ?
 C13 C12 Ag8 101.6(12) . . ?
 C13 C12 Ag8 101.6(12) . 8_665 ?
 C13 C12 Ag3A 110.5(12) . 8_665 ?
 C13 C12 Ag3A 110.5(12) . . ?
 C12 C13 C14 180(4) . . ?
 Ag14 O3 Ag1 103.0(9) . 8_665 ?
 Ag6 O3 Ag14 82.9(7) . . ?
 Ag6 O3 Ag1 91.0(10) . . ?
 Ag6 O3 Ag1 93.7(9) . 8_665 ?
 P2 O3 Ag14 106.7(13) . . ?
 P2 O3 Ag6 114.8(13) . . ?
 P2 O3 O2 53.8(11) . . ?
 P2 O3 Ag1 140.8(13) . 8_665 ?
 P2 O3 Ag1 126.6(14) . . ?
 O2 O3 Ag14 66.6(12) . . ?
 O2 O3 Ag6 138.0(15) . . ?
 O2 O3 Ag1 129.4(15) . . ?
 O2 O3 Ag1 120.0(14) . 8_665 ?
 O5 O3 Ag14 151(2) . . ?
 O5 O3 Ag6 75.8(18) . . ?
 O5 O3 P2 66.8(17) . . ?
 O5 O3 O2 119(2) . . ?
 O5 O3 Ag1 76.8(18) . . ?
 O5 O3 Ag1 97(2) . 8_665 ?
 Ag1 O3 Ag14 123.0(10) . . ?
 Ag1 O3 Ag1 20.6(4) . 8_665 ?
 Ag14 O2 Ag15 79.7(7) . . ?
 Ag16 O2 Ag15 87.5(9) . . ?
 Ag16 O2 Ag14 93.1(9) . . ?
 P2 O2 Ag15 145.0(14) . . ?
 P2 O2 Ag14 112.9(13) . . ?
 P2 O2 Ag16 122.4(12) . . ?
 P2 O2 O3 58.0(13) . . ?
 O3 O2 Ag15 100.5(12) . . ?
 O3 O2 Ag14 70.7(11) . . ?
 O3 O2 Ag16 160.0(15) . . ?
 C57 C58 C57 119(4) 14_655 . ?
 C57 C58 H58 120.3 14_655 . ?
 C57 C58 H58 120.3 . . ?
 C51 C52 H52 117.8 . . ?
 C51 C52 C53 124(4) . . ?
 C53 C52 H52 117.8 . . ?
 C53 C54 H54 119.0 . . ?
 C53 C54 H54 119.0 14_655 . ?
 C53 C54 C53 122(5) 14_655 . ?
 C52 C53 H53 121.6 . . ?
 C54 C53 C52 117(4) . . ?
 C54 C53 H53 121.6 . . ?
 C59 C60 H60 120.0 . . ?
 C59 C60 C61 120.0 . . ?
 C61 C60 H60 120.0 . . ?
 C60 C59 P5 118(2) . . ?
 C64 C59 P5 122(2) . . ?
 C64 C59 C60 120.0 . . ?
 C59 C64 H64 120.0 . . ?
 C59 C64 C63 120.0 . . ?
 C63 C64 H64 120.0 . . ?
 C64 C63 H63 120.0 . . ?
 C62 C63 C64 120.0 . . ?
 C62 C63 H63 120.0 . . ?
 C63 C62 H62 120.0 . . ?
 C63 C62 C61 120.0 . . ?
 C61 C62 H62 120.0 . . ?
 C60 C61 H61 120.0 . . ?
 C62 C61 C60 120.0 . . ?
 C62 C61 H61 120.0 . . ?
 C17 C18 C19 177(8) . . ?
 Ag7 O7A Ag9 114.0(12) . . ?
 P3 O7A Ag9 121.5(17) . . ?
 P3 O7A Ag7 123.3(17) . . ?
 Ag11 O6A Ag12 80.7(10) . . ?
 P3 O6A Ag12 124.1(16) . . ?
 P3 O6A Ag11 152.5(18) . . ?
 Ag14 O8A Ag1A 128.8(14) . 12_666 ?
 P3 O8A Ag14 119.1(17) . . ?
 P3 O8A Ag1A 101.9(16) . 12_666 ?
 P3 O8A Ag1 113.5(19) . 8_665 ?
 Ag1 O8A Ag14 121.0(14) 8_665 . ?
 Ag1 O8A Ag1A 57.5(8) 8_665 12_666 ?
 Ag6 O5 Ag4 86.7(9) . . ?
 Ag6 O5 Ag1A 125.0(12) . . ?
 Ag6 O5 Ag1 90.3(8) . . ?
 P2 O5 Ag6 116.2(14) . . ?
 P2 O5 Ag4 104.2(11) . . ?
 P2 O5 Ag1A 118.8(12) . . ?
 P2 O5 Ag1 127.5(15) . . ?
 O3 O5 Ag6 75.1(17) . . ?
 O3 O5 Ag4 155(2) . . ?
 O3 O5 P2 70.4(19) . . ?
 O3 O5 Ag1A 125(2) . . ?
 O3 O5 Ag1 74.7(17) . . ?
 Ag1A O5 Ag4 78.8(9) . . ?
 Ag1A O5 Ag1 57.3(6) . . ?
 Ag1 O5 Ag4 122.8(12) . . ?
 Ag12 O6 Ag9 74.6(9) . . ?
 P3 O6 Ag9 118.3(15) . . ?
 P3 O6 Ag12 120.1(15) . . ?
 Ag4 O9 Ag3 96.0(11) 12_666 8_665 ?
 P3 O9 Ag4 134.1(17) . 12_666 ?
 P3 O9 Ag3 113.5(15) . 8_665 ?
 Ag6 O9A Ag4 89.3(11) 8_665 12_666 ?
 P3 O9A Ag6 132.0(19) . 8_665 ?
 P3 O9A Ag4 136.5(19) . 12_666 ?
 C37 C38 H38 118.1 . . ?
 C37 C38 C40 115(3) . . ?
 C37 C38 C39 115(3) . . ?
 C40 C38 H38 118.1 . . ?
 C39 C38 H38 118.1 . . ?
 C39 C38 C40 60.0(6) . . ?
 C8 C7 H7 120.0 . . ?
 C8 C7 C6 120.0 . . ?
 C6 C7 H7 120.0 . . ?
 C7 C8 H8 120.0 . . ?
 C7 C8 C9 120.0 . . ?
 C9 C8 H8 120.0 . . ?
 C8 C9 H9 120.0 . . ?
 C8 C9 C10 120.0 . . ?
 C10 C9 H9 120.0 . . ?
 C9 C10 H10 120.0 . . ?
 C11 C10 C9 120.0 . . ?
 C11 C10 H10 120.0 . . ?
 C10 C11 H11 120.0 . . ?
 C6 C11 C10 120.0 . . ?
 C6 C11 H11 120.0 . . ?
 C7 C6 P5 123(3) . . ?
 C11 C6 P5 117(3) . . ?
 C11 C6 C7 120.0 . . ?
 C48 C50 H50A 117.8 . . ?
 C48 C50 H50B 117.8 . . ?
 C48 C50 C49 59(2) . . ?
 H50A C50 H50B 115.0 . . ?
 C49 C50 H50A 117.8 . . ?
 C49 C50 H50B 117.8 . . ?
 C48 C49 C50 58.0(18) . . ?
 C48 C49 H49A 118.0 . . ?
 C48 C49 H49B 118.0 . . ?
 C50 C49 H49A 118.0 . . ?
 C50 C49 H49B 118.0 . . ?
 H49A C49 H49B 115.1 . . ?
 C43 C44 H44A 117.8 . . ?
 C43 C44 H44B 117.8 . . ?
 C45 C44 C43 60.1(6) . . ?
 C45 C44 H44A 117.8 . . ?
 C45 C44 H44B 117.8 . . ?
 H44A C44 H44B 114.9 . . ?
 Ag15 Ag1A Ag1 81.5(2) 11_566 11_566 ?
 Ag15 Ag1A Ag1 81.5(2) 11_566 8_665 ?
 Ag4 Ag1A Ag15 160.7(3) . 11_566 ?
 Ag4 Ag1A Ag1 109.1(3) . 8_665 ?
 Ag4 Ag1A Ag1 109.1(3) . 11_566 ?
 O1 Ag1A Ag15 45.0(5) 11_566 11_566 ?
 O1 Ag1A Ag4 154.3(6) 11_566 . ?
 O1 Ag1A O8A 93.9(8) 11_566 11_566 ?
 O1 Ag1A O8A 93.9(8) 11_566 8_665 ?
 O1 Ag1A O5 103.9(8) 11_566 . ?
 O1 Ag1A Ag1 59.6(2) 11_566 8_665 ?
 O1 Ag1A Ag1 59.6(2) 11_566 11_566 ?
 O8 Ag1A Ag15 73.5(8) 11_566 11_566 ?
 O8 Ag1A Ag15 73.5(8) 8_665 11_566 ?
 O8 Ag1A Ag4 92.4(8) 11_566 . ?
 O8 Ag1A Ag4 92.4(8) 8_665 . ?
 O8 Ag1A O1 106.4(9) 8_665 11_566 ?
 O8 Ag1A O1 106.4(9) 11_566 11_566 ?
 O8 Ag1A O8 84.7(18) 8_665 11_566 ?
 O8 Ag1A O8A 19.2(10) 8_665 8_665 ?
 O8 Ag1A O8A 102.3(14) 8_665 11_566 ?
 O8 Ag1A O8A 19.2(10) 11_566 11_566 ?
 O8 Ag1A O8A 102.3(14) 11_566 8_665 ?
 O8 Ag1A O5 142.6(11) 11_566 . ?
 O8 Ag1A O5 107.4(11) 8_665 . ?
 O8 Ag1A Ag1 153.0(9) 8_665 11_566 ?
 O8 Ag1A Ag1 153.2(10) 11_566 . ?
 O8 Ag1A Ag1 75.2(9) 8_665 . ?
 O8 Ag1A Ag1 153.0(9) 11_566 8_665 ?
 O8 Ag1A Ag1 78.5(9) 11_566 11_566 ?
 O8 Ag1A Ag1 78.5(9) 8_665 8_665 ?
 O8 Ag1A Ag1 153.2(10) 8_665 14_655 ?
 O8 Ag1A Ag1 75.2(9) 11_566 14_655 ?
 O8A Ag1A Ag15 71.9(8) 8_665 11_566 ?
 O8A Ag1A Ag15 71.9(8) 11_566 11_566 ?
 O8A Ag1A Ag4 99.2(7) 8_665 . ?
 O8A Ag1A Ag4 99.2(7) 11_566 . ?
 O8A Ag1A O8A 118.5(17) 8_665 11_566 ?
 O8A Ag1A Ag1 151.7(8) 11_566 8_665 ?
 O8A Ag1A Ag1 151.7(8) 8_665 11_566 ?
 O8A Ag1A Ag1 59.3(8) 11_566 11_566 ?
 O8A Ag1A Ag1 59.3(8) 8_665 8_665 ?
 O5 Ag1A Ag15 143.6(7) . 11_566 ?
 O5 Ag1A Ag4 52.7(7) . . ?
 O5 Ag1A O8A 139.1(10) . 11_566 ?
 O5 Ag1A O8A 97.1(10) . 8_665 ?
 O5 Ag1A Ag1 63.7(6) . 8_665 ?
 O5 Ag1A Ag1 98.7(7) . 11_566 ?
 Ag1 Ag1A Ag15 83.8(3) . 11_566 ?
 Ag1 Ag1A Ag15 83.8(3) 14_655 11_566 ?
 Ag1 Ag1A Ag4 105.7(3) 14_655 . ?
 Ag1 Ag1A Ag4 105.7(3) . . ?
 Ag1 Ag1A O1 64.0(3) . 11_566 ?
 Ag1 Ag1A O1 64.0(3) 14_655 11_566 ?
 Ag1 Ag1A O8A 56.0(9) 14_655 11_566 ?
 Ag1 Ag1A O8A 155.1(9) . 11_566 ?
 Ag1 Ag1A O8A 155.1(9) 14_655 8_665 ?
 Ag1 Ag1A O8A 56.0(9) . 8_665 ?
 Ag1 Ag1A O5 99.3(7) 14_655 . ?
 Ag1 Ag1A O5 62.3(6) . . ?
 Ag1 Ag1A Ag1 112.6(4) . 11_566 ?
 Ag1 Ag1A Ag1 4.70(9) 14_655 11_566 ?
 Ag1 Ag1A Ag1 112.6(4) 14_655 8_665 ?
 Ag1 Ag1A Ag1 4.70(10) . 8_665 ?
 Ag1 Ag1A Ag1 117.0(5) 14_655 . ?
 Ag1 Ag1A Ag1 108.1(3) 8_665 11_566 ?
 O1 Ag1 Ag6 143.0(5) 11_566 . ?
 O1 Ag1 O7 143.8(9) 11_566 8_665 ?
 O1 Ag1 O3 87.7(7) 11_566 8_665 ?
 O1 Ag1 Ag1A 94.4(4) 11_566 12_666 ?
 O7 Ag1 Ag6 52.1(7) 8_665 . ?
 O7 Ag1 O3 81.6(9) 8_665 8_665 ?
 O7 Ag1 Ag1A 112.1(7) 8_665 12_666 ?
 O3 Ag1 Ag6 44.0(6) . . ?
 O3 Ag1 Ag6 128.2(6) 8_665 . ?
 O3 Ag1 O1 105.9(7) . 11_566 ?
 O3 Ag1 O7 96.0(10) . 8_665 ?
 O3 Ag1 O3 158.1(5) . 8_665 ?
 O3 Ag1 O5 28.5(9) . . ?
 O3 Ag1 Ag1A 65.8(6) 8_665 12_666 ?
 O3 Ag1 Ag1A 95.5(7) . 12_666 ?
 O8A Ag1 Ag6 91.9(8) 8_665 . ?
 O8A Ag1 O1 96.8(9) 8_665 11_566 ?
 O8A Ag1 O7 47.4(11) 8_665 8_665 ?
 O8A Ag1 Ag1A 66.4(9) 8_665 . ?
 O8A Ag1 Ag1A 129.5(9) 8_665 12_666 ?
 O5 Ag1 Ag6 44.2(6) . . ?
 O5 Ag1 O1 98.9(7) . 11_566 ?
 O5 Ag1 O7 86.7(9) . 8_665 ?
 O5 Ag1 O3 167.3(9) . 8_665 ?
 O5 Ag1 Ag1A 124.0(8) . 12_666 ?
 Ag1A Ag1 Ag6 107.5(2) 12_666 . ?
 Ag1A Ag1 Ag6 93.2(3) . . ?
 Ag1A Ag1 O1 58.5(4) . 11_566 ?
 Ag1A Ag1 O7 95.5(7) . 8_665 ?
 Ag1A Ag1 O3 115.6(8) . 8_665 ?
 Ag1A Ag1 O3 86.3(7) . . ?
 Ag1A Ag1 O5 60.4(7) . . ?
 Ag1A Ag1 Ag1A 152.0(4) . 12_666 ?
 Ag1 Ag1 Ag6 98.7(8) 8_665 . ?
 Ag1 Ag1 O1 105.8(5) 8_665 11_566 ?
 Ag1 Ag1 O7 100.7(7) 8_665 8_665 ?
 Ag1 Ag1 O3 94.5(14) 8_665 . ?
 Ag1 Ag1 O3 64.9(13) 8_665 8_665 ?
 Ag1 Ag1 O8A 124.0(14) 8_665 8_665 ?
 Ag1 Ag1 O5 122.8(15) 8_665 . ?
 Ag1 Ag1 Ag1A 11.65(17) 8_665 12_666 ?
 Ag1 Ag1 Ag1A 163.6(2) 8_665 . ?
 Ag5 C22 Ag5 74.1(16) . 14_655 ?
 Ag5 C22 Ag2 132.7(17) . . ?
 Ag5 C22 Ag2 132.7(17) 14_655 . ?
 Ag5 C22 Ag2A 117.5(18) 14_655 . ?
 Ag5 C22 Ag2A 117.5(18) . . ?
 Ag4 C22 Ag5 78.7(14) . 14_655 ?
 Ag4 C22 Ag5 78.7(14) . . ?
 Ag4 C22 Ag2 72.4(18) . . ?
 Ag4 C22 Ag2A 49.5(12) . . ?
 C23 C22 Ag5 123(4) . . ?
 C23 C22 Ag5 123(4) . 14_655 ?
 C23 C22 Ag4 151(6) . . ?
 C23 C22 Ag2 79(5) . . ?
 C23 C22 Ag2A 101(5) . . ?
 C22 C23 Ag2 75(5) . . ?
 C22 C23 C24 173(6) . . ?
 C24 C23 Ag2 112(3) . . ?
 C38 C40 H40A 117.8 . . ?
 C38 C40 H40B 117.8 . . ?
 H40A C40 H40B 114.9 . . ?
 C39 C40 C38 60.0(6) . . ?
 C39 C40 H40A 117.8 . . ?
 C39 C40 H40B 117.8 . . ?
 C38 C39 C40 60.0(6) . . ?
 C38 C39 H39A 117.8 . . ?
 C38 C39 H39B 117.8 . . ?
 C40 C39 H39A 117.8 . . ?
 C40 C39 H39B 117.8 . . ?
 H39A C39 H39B 114.9 . . ?
 C33 C34 H33 40.8(2) . 13_575 ?
 C33 C34 H34A 117.7 . . ?
 C33 C34 H34B 117.7 . . ?
 H34A C34 H33 88.6 . 13_575 ?
 H34A C34 H34B 114.8 . . ?
 H34B C34 H33 156.1 . 13_575 ?
 C35 C34 C33 60.8(14) . . ?
 C35 C34 H33 48(2) . 13_575 ?
 C35 C34 H34A 117.7 . . ?
 C35 C34 H34B 117.7 . . ?
 C33 C35 H33 40.9(2) . 13_575 ?
 C33 C35 H35A 117.7 . . ?
 C33 C35 H35B 117.7 . . ?
 C34 C35 C33 61.1(15) . . ?
 C34 C35 H33 49(2) . 13_575 ?
 C34 C35 H35A 117.7 . . ?
 C34 C35 H35B 117.7 . . ?
 H35A C35 H33 156.5 . 13_575 ?
 H35A C35 H35B 114.8 . . ?
 H35B C35 H33 88.2 . 13_575 ?
 Ag17 C27 Ag17 80.8(16) 14_655 . ?
 Ag16 C27 Ag17 90.1(16) . . ?
 Ag16 C27 Ag17 90.1(16) . 14_655 ?
 C28 C27 Ag17 116(4) . 14_655 ?
 C28 C27 Ag17 116(4) . . ?
 C28 C27 Ag16 145(6) . . ?
 C27 C28 C29 173(7) . . ?
 C28 C29 H29 114.9 . . ?
 C30 C29 C28 120(4) . . ?
 C30 C29 C28 120(4) 14_655 . ?
 C30 C29 H29 114.9 14_655 . ?
 C30 C29 H29 114.9 . . ?
 C30 C29 C30 63(2) 14_655 . ?
 C29 C30 C30 58.7(11) . 14_655 ?
 C29 C30 H30A 117.9 . . ?
 C29 C30 H30B 117.9 . . ?
 C30 C30 H30A 117.9 14_655 . ?
 C30 C30 H30B 117.9 14_655 . ?
 H30A C30 H30B 115.1 . . ?
 C13 C14 H14 122.597(2) . 8_665 ?
 C13 C14 H14 122.6 . . ?
 C13 C14 C16 99(3) . . ?
 C13 C14 C15 112.0(10) . . ?
 H14 C14 H14 114.8 . 8_665 ?
 C16 C14 H14 122.6 . . ?
 C16 C14 H14 46(3) . 8_665 ?
 C16 C14 C15 59.4(5) . . ?
 C15 C14 H14 19(2) . 8_665 ?
 C15 C14 H14 122.6 . . ?
 C14 C16 H14 40.5(4) . 8_665 ?
 C14 C16 H16A 117.7 . . ?
 C14 C16 H16B 117.7 . . ?
 H16A C16 H14 111.0 . 8_665 ?
 H16A C16 H16B 114.9 . . ?
 H16B C16 H14 133.2 . 8_665 ?
 C15 C16 C14 60.4(6) . . ?
 C15 C16 H14 23.9(11) . 8_665 ?
 C15 C16 H16A 117.7 . . ?
 C15 C16 H16B 117.7 . . ?
 C14 C15 H14 29(2) . 8_665 ?
 C14 C15 H15A 117.8 . . ?
 C14 C15 H15B 117.8 . . ?
 C16 C15 C14 60.2(6) . . ?
 C16 C15 H14 41(3) . 8_665 ?
 C16 C15 H15A 117.8 . . ?
 C16 C15 H15B 117.8 . . ?
 H15A C15 H14 140.4 . 8_665 ?
 H15A C15 H15B 114.9 . . ?
 H15B C15 H14 104.2 . 8_665 ?
 C7A C6A P5 116(3) . . ?
 C7A C6A C11A 120.0 . . ?
 C11A C6A P5 123(3) . . ?
 C6A C7A H7A 120.0 . . ?
 C6A C7A C8A 120.0 . . ?
 C8A C7A H7A 120.0 . . ?
 C7A C8A H8A 120.0 . . ?
 C9A C8A C7A 120.0 . . ?
 C9A C8A H8A 120.0 . . ?
 C8A C9A H9A 120.0 . . ?
 C8A C9A C10A 120.0 . . ?
 C10A C9A H9A 120.0 . . ?
 C9A C10A H10A 120.0 . . ?
 C11A C10A C9A 120.0 . . ?
 C11A C10A H10A 120.0 . . ?
 C6A C11A H11A 120.0 . . ?
 C10A C11A C6A 120.0 . . ?
 C10A C11A H11A 120.0 . . ?
 C18 C19 H19 116.4 . . ?
 C18 C19 H19 116.4(15) . 14_655 ?
 C18 C19 C20 118(3) . . ?
 C18 C19 C21 118(3) . . ?
 H19 C19 H19 96.5 . 14_655 ?
 C20 C19 H19 87(2) . 14_655 ?
 C20 C19 H19 116.4 . . ?
 C21 C19 H19 116.4 . . ?
 C21 C19 H19 29(3) . 14_655 ?
 C21 C19 C20 60.0(6) . . ?
 C19 C20 H20A 117.8 . . ?
 C19 C20 H20B 117.8 . . ?
 H20A C20 H20B 114.9 . . ?
 C21 C20 C19 59.9(6) . . ?
 C21 C20 H20A 117.8 . . ?
 C21 C20 H20B 117.8 . . ?
 C19 C21 H19 36.6(15) . 14_655 ?
 C19 C21 C20 60.0(6) . . ?
 C19 C21 H21A 117.8 . . ?
 C19 C21 H21B 117.8 . . ?
 C20 C21 H19 94.4(17) . 14_655 ?
 C20 C21 H21A 117.8 . . ?
 C20 C21 H21B 117.8 . . ?
 H21A C21 H19 91.9 . 14_655 ?
 H21A C21 H21B 114.9 . . ?
 H21B C21 H19 114.7 . 14_655 ?
 C23 C24 H24 120.7 . . ?
 C23 C24 H24 120.7(9) . 14_655 ?
 H24 C24 H24 102.7 . 14_655 ?
 C25 C24 C23 110.1(10) . . ?
 C25 C24 H24 73(2) . 14_655 ?
 C25 C24 H24 120.7 . . ?
 C25 C24 C26 59.8(6) . . ?
 C26 C24 C23 109.9(10) . . ?
 C26 C24 H24 19(2) . 14_655 ?
 C26 C24 H24 120.7 . . ?
 C24 C25 H24 37.8(6) . 14_655 ?
 C24 C25 H25A 117.7 . . ?
 C24 C25 H25B 117.7 . . ?
 H25A C25 H24 131.5 . 14_655 ?
 H25A C25 H25B 114.9 . . ?
 H25B C25 H24 113.1 . 14_655 ?
 C26 C25 C24 60.3(6) . . ?
 C26 C25 H24 25.1(10) . 14_655 ?
 C26 C25 H25A 117.7 . . ?
 C26 C25 H25B 117.7 . . ?
 C24 C26 H24 29(2) . 14_655 ?
 C24 C26 H26A 117.8 . . ?
 C24 C26 H26B 117.8 . . ?
 C25 C26 C24 59.9(6) . . ?
 C25 C26 H24 80(3) . 14_655 ?
 C25 C26 H26A 117.8 . . ?
 C25 C26 H26B 117.8 . . ?
 H26A C26 H24 90.7 . 14_655 ?
 H26A C26 H26B 114.9 . . ?
 H26B C26 H24 129.8 . 14_655 ?
 Ag10 C1 Ag8 80(2) 8_665 8_665 ?
 Ag3A C1 Ag10 116(3) . 8_665 ?
 Ag3A C1 Ag8 60.4(18) . 8_665 ?
 C2 C1 Ag10 110(6) . 8_665 ?
 C2 C1 Ag8 129(6) . 8_665 ?
 C2 C1 Ag3A 134(6) . . ?
 C1 C2 C3 165(7) . . ?
 H4A C4 H4B 114.9 . . ?
 C5 C4 H4A 117.8 . . ?
 C5 C4 H4B 117.8 . . ?
 C3 C4 H4A 117.8 . . ?
 C3 C4 H4B 117.8 . . ?
 C3 C4 C5 60.0(6) . . ?
 C4 C5 H5A 117.8 . . ?
 C4 C5 H5B 117.8 . . ?
 H5A C5 H5B 114.9 . . ?
 C3 C5 C4 59.9(6) . . ?
 C3 C5 H5A 117.8 . . ?
 C3 C5 H5B 117.8 . . ?
 C2 C3 C5 112.8(11) . . ?
 C2 C3 H3 119.1 . . ?
 C4 C3 C2 113.0(11) . . ?
 C4 C3 C5 60.2(6) . . ?
 C4 C3 H3 119.1 . . ?
 C5 C3 H3 119.1 . . ?
 C2A C3A H3A 119.1 . . ?
 C2A C3A C4A 112.9(11) . . ?
 C4A C3A H3A 119.1 . . ?
 C5A C3A H3A 119.1 . . ?
 C5A C3A C2A 112.9(11) . . ?
 C5A C3A C4A 60.1(6) . . ?
 C1A C2A C3A 140(10) . . ?
 C3A C4A H4AA 117.8 . . ?
 C3A C4A H4AB 117.8 . . ?
 C3A C4A C5A 59.9(6) . . ?
 H4AA C4A H4AB 114.9 . . ?
 C5A C4A H4AA 117.8 . . ?
 C5A C4A H4AB 117.8 . . ?
 C3A C5A C4A 60.0(6) . . ?
 C3A C5A H5AA 117.8 . . ?
 C3A C5A H5AB 117.8 . . ?
 C4A C5A H5AA 117.8 . . ?
 C4A C5A H5AB 117.8 . . ?
 H5AA C5A H5AB 114.9 . . ?
 C2A C1A Ag3 149(10) . . ?

loop_
  _geom_torsion_atom_site_label_1
  _geom_torsion_atom_site_label_2
  _geom_torsion_atom_site_label_3
  _geom_torsion_atom_site_label_4
  _geom_torsion
  _geom_torsion_site_symmetry_1
  _geom_torsion_site_symmetry_2
  _geom_torsion_site_symmetry_3
  _geom_torsion_site_symmetry_4
  _geom_torsion_publ_flag
 Ag13 C36 C37 C38 -59(13) . . . . ?
 Ag14 C41 C42 Ag12 88(9) . . . . ?
 Ag14 O3 O2 Ag15 -75.1(7) . . . . ?
 Ag14 O3 O2 Ag16 37(4) . . . . ?
 Ag14 O3 O2 P2 134.8(11) . . . . ?
 Ag14 O3 O5 Ag6 43(4) . . . . ?
 Ag14 O3 O5 Ag4 -1(9) . . . . ?
 Ag14 O3 O5 P2 -82(4) . . . . ?
 Ag14 O3 O5 Ag1A 166(3) . . . . ?
 Ag14 O3 O5 Ag1 138(4) . . . . ?
 Ag9 C41 C42 Ag12 -78.0(16) . . . . ?
 Ag6 O3 O2 Ag15 -122.1(19) . . . . ?
 Ag6 O3 O2 Ag14 -47.0(19) . . . . ?
 Ag6 O3 O2 Ag16 -10(6) . . . . ?
 Ag6 O3 O2 P2 88(2) . . . . ?
 Ag6 O3 O5 Ag4 -44(5) . . . . ?
 Ag6 O3 O5 P2 -125.4(10) . . . . ?
 Ag6 O3 O5 Ag1A 123(2) . . . . ?
 Ag6 O3 O5 Ag1 94.5(7) . . . . ?
 Ag12 C36 C37 C38 32(14) . . . . ?
 Ag12 C36 C37 C38 -150(12) 13_575 . . . ?
 Ag12 C42 C43 C45 -149(2) . . . . ?
 Ag12 C42 C43 C44 142(2) . . . . ?
 Ag5 C22 C23 Ag2 -134(3) 14_655 . . . ?
 Ag5 C22 C23 Ag2 134(3) . . . . ?
 Ag11 C36 C37 C38 121(13) . . . . ?
 Ag17 C41 C42 Ag12 168(2) . . . . ?
 Ag4 C22 C23 Ag2 0.000(18) . . . . ?
 Ag10 C1 C2 C3 -32(26) 8_665 . . . ?
 Ag8 C1 C2 C3 61(27) 8_665 . . . ?
 Ag3 C47 C46 Ag9 150.4(16) . . . . ?
 Ag3 C47 C46 Ag6 78(16) . . . . ?
 Ag3 C47 C46 Ag5 -88.0(17) . . . . ?
 Ag3 C47 C48 C50 70(4) . . . . ?
 Ag3 C47 C48 C49 142(2) . . . . ?
 P2 O3 O2 Ag15 150.1(12) . . . . ?
 P2 O3 O2 Ag14 -134.8(11) . . . . ?
 P2 O3 O2 Ag16 -97(4) . . . . ?
 P2 O3 O5 Ag6 125.4(10) . . . . ?
 P2 O3 O5 Ag4 81(5) . . . . ?
 P2 O3 O5 Ag1A -112(2) . . . . ?
 P2 O3 O5 Ag1 -140.1(10) . . . . ?
 Ag2 C23 C24 C25 -33(3) . . . . ?
 Ag2 C23 C24 C26 -98(3) . . . . ?
 S3 P4 C55 C56 -155(4) . . . 14_655 ?
 S3 P4 C55 C56 24(5) . . . . ?
 S3 P4 C55 C56 -24(5) 14_655 . . 14_655 ?
 S3 P4 C55 C56 155(4) 14_655 . . . ?
 S3 P4 C51 C52 143(5) . . . 14_655 ?
 S3 P4 C51 C52 -143(5) 14_655 . . . ?
 S3 P4 C51 C52 -13(7) . . . . ?
 S3 P4 C51 C52 13(7) 14_655 . . 14_655 ?
 S1 P5 C59 C60 32.4(17) . . . . ?
 S1 P5 C59 C64 -152.5(13) . . . . ?
 S1 P5 C6 C7 126(3) . . . . ?
 S1 P5 C6 C11 -51(3) . . . . ?
 S1 P5 C6A C7A -175(2) . . . . ?
 S1 P5 C6A C11A 16(3) . . . . ?
 P4 C55 C56 C57 175(3) . . . . ?
 P4 C51 C52 C53 -179(4) . . . . ?
 P5 C59 C64 C63 -175(2) . . . . ?
 P5 C6A C7A C8A -169(4) . . . . ?
 P5 C6A C11A C10A 168(4) . . . . ?
 S2 P5 C59 C60 161.2(13) . . . . ?
 S2 P5 C59 C64 -23.7(18) . . . . ?
 S2 P5 C6 C7 -6(3) . . . . ?
 S2 P5 C6 C11 177(2) . . . . ?
 S2 P5 C6A C7A 52(3) . . . . ?
 S2 P5 C6A C11A -116(3) . . . . ?
 O1 P1 O1 Ag15 -118.8(4) 12_666 . . . ?
 O1 P1 O1 Ag15 118.8(4) 11_566 . . . ?
 O1 P1 O1 Ag15 0.000(1) 2_565 . . . ?
 O1 P1 O1 Ag1A -61.2(4) 11_566 . . 12_666 ?
 O1 P1 O1 Ag1A 180.000(1) 2_565 . . 12_666 ?
 O1 P1 O1 Ag1A 61.2(4) 12_666 . . 12_666 ?
 O1 P1 O1 Ag1 5.1(2) 12_666 . . 12_666 ?
 O1 P1 O1 Ag1 -5.1(2) 11_566 . . 8_665 ?
 O1 P1 O1 Ag1 -117.3(9) 11_566 . . 12_666 ?
 O1 P1 O1 Ag1 -123.9(5) 2_565 . . 8_665 ?
 O1 P1 O1 Ag1 123.9(5) 2_565 . . 12_666 ?
 O1 P1 O1 Ag1 117.3(9) 12_666 . . 8_665 ?
 C47 C48 C50 C49 106(3) . . . . ?
 C47 C48 C49 C50 -110(3) . . . . ?
 O8 P3 O7 Ag6 68.9(19) . . . . ?
 O8 P3 O7 Ag7 165.7(18) . . . . ?
 O8 P3 O7 Ag1 -23.2(18) . . . 8_665 ?
 O8 P3 O6 Ag9 -81(2) . . . . ?
 O8 P3 O6 Ag12 7(2) . . . . ?
 O8 P3 O9 Ag4 43(3) . . . 12_666 ?
 O8 P3 O9 Ag3 169.0(17) . . . 8_665 ?
 O7 P3 O8 Ag13 -162(2) . . . . ?
 O7 P3 O8 Ag14 -75.4(19) . . . . ?
 O7 P3 O8 Ag1A 72(2) . . . 12_666 ?
 O7 P3 O6 Ag9 43(2) . . . . ?
 O7 P3 O6 Ag12 131.2(17) . . . . ?
 O7 P3 O9 Ag4 -74(3) . . . 12_666 ?
 O7 P3 O9 Ag3 51.2(19) . . . 8_665 ?
 C36 C37 C38 C40 162(13) . . . . ?
 C36 C37 C38 C39 -131(13) . . . . ?
 C32 C33 C34 C35 -125.4(13) . . . . ?
 C32 C33 C35 C34 124.2(14) . . . . ?
 C55 P4 C51 C52 102(6) . . . . ?
 C55 P4 C51 C52 -102(6) . . . 14_655 ?
 C55 C56 C57 C58 -1(7) . . . . ?
 C56 C55 C56 C57 -6(7) 14_655 . . . ?
 C56 C57 C58 C57 8(8) . . . 14_655 ?
 C37 C38 C40 C39 106(3) . . . . ?
 C37 C38 C39 C40 -105(3) . . . . ?
 C51 P4 C55 C56 90(4) . . . 14_655 ?
 C51 P4 C55 C56 -90(4) . . . . ?
 C51 C52 C53 C54 -9(9) . . . . ?
 C42 C43 C45 C44 -107(3) . . . . ?
 C42 C43 C44 C45 108(3) . . . . ?
 Ag3A C47 C46 Ag9 121.4(12) . . . . ?
 Ag3A C47 C46 Ag6 49(16) . . . . ?
 Ag3A C47 C46 Ag5 -117.0(18) . . . . ?
 Ag3A C47 C48 C50 99(3) . . . . ?
 Ag3A C47 C48 C49 171(2) . . . . ?
 Ag3A C1 C2 C3 145(19) . . . . ?
 C13 C14 C16 C15 111(2) . . . . ?
 C13 C14 C15 C16 -87(4) . . . . ?
 O3 P2 O3 Ag14 -142.7(15) 14_655 . . . ?
 O3 P2 O3 Ag6 127.5(16) 14_655 . . . ?
 O3 P2 O3 O2 -100(2) 14_655 . . . ?
 O3 P2 O3 O5 67(3) 14_655 . . . ?
 O3 P2 O3 Ag1 -5(5) 14_655 . . 8_665 ?
 O3 P2 O3 Ag1 16(4) 14_655 . . . ?
 O3 P2 O2 Ag15 65(3) 14_655 . . . ?
 O3 P2 O2 Ag15 -59(2) . . . . ?
 O3 P2 O2 Ag14 46.6(12) . . . . ?
 O3 P2 O2 Ag14 170.8(12) 14_655 . . . ?
 O3 P2 O2 Ag16 156.3(18) . . . . ?
 O3 P2 O2 Ag16 -79.4(16) 14_655 . . . ?
 O3 P2 O2 O3 124.3(19) 14_655 . . . ?
 O3 P2 O5 Ag6 -61.4(17) . . . . ?
 O3 P2 O5 Ag6 166.8(13) 14_655 . . . ?
 O3 P2 O5 Ag4 73.4(13) 14_655 . . . ?
 O3 P2 O5 Ag4 -155(2) . . . . ?
 O3 P2 O5 O3 -132(2) 14_655 . . . ?
 O3 P2 O5 Ag1A 120(2) . . . . ?
 O3 P2 O5 Ag1A -11.4(19) 14_655 . . . ?
 O3 P2 O5 Ag1 -80.7(19) 14_655 . . . ?
 O3 P2 O5 Ag1 51.2(17) . . . . ?
 O2 P2 O3 Ag14 -42.8(12) . . . . ?
 O2 P2 O3 Ag6 -132.6(17) . . . . ?
 O2 P2 O3 O5 167(2) . . . . ?
 O2 P2 O3 Ag1 95(3) . . . 8_665 ?
 O2 P2 O3 Ag1 116(2) . . . . ?
 O2 P2 O5 Ag6 -74.3(16) . . . . ?
 O2 P2 O5 Ag4 -167.7(11) . . . . ?
 O2 P2 O5 O3 -13(2) . . . . ?
 O2 P2 O5 Ag1A 107.5(15) . . . . ?
 O2 P2 O5 Ag1 38(2) . . . . ?
 O2 O3 O5 Ag6 138(2) . . . . ?
 O2 O3 O5 Ag4 94(5) . . . . ?
 O2 O3 O5 P2 12.1(19) . . . . ?
 O2 O3 O5 Ag1A -100(3) . . . . ?
 O2 O3 O5 Ag1 -128(2) . . . . ?
 C52 C51 C52 C53 22(10) 14_655 . . . ?
 C53 C54 C53 C52 -6(11) 14_655 . . . ?
 C60 C59 C64 C63 0.0 . . . . ?
 C59 P5 C6 C7 -121(3) . . . . ?
 C59 P5 C6 C11 62(3) . . . . ?
 C59 P5 C6A C7A -63(3) . . . . ?
 C59 P5 C6A C11A 128(3) . . . . ?
 C59 C60 C61 C62 0.0 . . . . ?
 C59 C64 C63 C62 0.0 . . . . ?
 C64 C63 C62 C61 0.0 . . . . ?
 C63 C62 C61 C60 0.0 . . . . ?
 C61 C60 C59 P5 175(2) . . . . ?
 C61 C60 C59 C64 0.0 . . . . ?
 C18 C19 C20 C21 108(2) . . . . ?
 C18 C19 C21 C20 -108(3) . . . . ?
 O7A P3 O6A Ag12 50(2) . . . . ?
 O7A P3 O6A Ag11 -158(3) . . . . ?
 O7A P3 O8A Ag14 -57(2) . . . . ?
 O7A P3 O8A Ag1A 155.1(15) . . . 12_666 ?
 O7A P3 O8A Ag1 95.5(19) . . . 8_665 ?
 O7A P3 O9A Ag6 -42(3) . . . 8_665 ?
 O7A P3 O9A Ag4 160(2) . . . 12_666 ?
 O6A P3 O7A Ag9 -49(2) . . . . ?
 O6A P3 O7A Ag7 143.7(18) . . . . ?
 O6A P3 O8A Ag14 58(2) . . . . ?
 O6A P3 O8A Ag1A -90.0(17) . . . 12_666 ?
 O6A P3 O8A Ag1 -149.5(17) . . . 8_665 ?
 O6A P3 O9A Ag6 -165.9(19) . . . 8_665 ?
 O6A P3 O9A Ag4 37(3) . . . 12_666 ?
 O8A P3 O7A Ag9 64(2) . . . . ?
 O8A P3 O7A Ag7 -103(2) . . . . ?
 O8A P3 O6A Ag12 -64(2) . . . . ?
 O8A P3 O6A Ag11 88(4) . . . . ?
 O8A P3 O9A Ag6 76(2) . . . 8_665 ?
 O8A P3 O9A Ag4 -81(3) . . . 12_666 ?
 O5 P2 O3 Ag14 150(2) . . . . ?
 O5 P2 O3 Ag6 60.5(18) . . . . ?
 O5 P2 O3 O2 -167(2) . . . . ?
 O5 P2 O3 Ag1 -51.0(19) . . . . ?
 O5 P2 O3 Ag1 -72(3) . . . 8_665 ?
 O5 P2 O2 Ag15 -49(3) . . . . ?
 O5 P2 O2 Ag14 56.0(15) . . . . ?
 O5 P2 O2 Ag16 165.8(13) . . . . ?
 O5 P2 O2 O3 9.4(15) . . . . ?
 O5 O3 O2 Ag15 136(2) . . . . ?
 O5 O3 O2 Ag14 -149(2) . . . . ?
 O5 O3 O2 Ag16 -111(4) . . . . ?
 O5 O3 O2 P2 -14(2) . . . . ?
 O6 P3 O8 Ag13 -35(3) . . . . ?
 O6 P3 O8 Ag14 51(2) . . . . ?
 O6 P3 O8 Ag1A -161.3(16) . . . 12_666 ?
 O6 P3 O7 Ag6 -57.9(19) . . . . ?
 O6 P3 O7 Ag7 39(2) . . . . ?
 O6 P3 O7 Ag1 -150.0(13) . . . 8_665 ?
 O6 P3 O9 Ag4 164(2) . . . 12_666 ?
 O6 P3 O9 Ag3 -70(2) . . . 8_665 ?
 O9 P3 O8 Ag13 81(3) . . . . ?
 O9 P3 O8 Ag14 167.1(15) . . . . ?
 O9 P3 O8 Ag1A -46(2) . . . 12_666 ?
 O9 P3 O7 Ag6 -173.8(14) . . . . ?
 O9 P3 O7 Ag7 -77(2) . . . . ?
 O9 P3 O7 Ag1 94.1(14) . . . 8_665 ?
 O9 P3 O6 Ag9 161.4(16) . . . . ?
 O9 P3 O6 Ag12 -110.8(18) . . . . ?
 O9A P3 O7A Ag9 -177.0(16) . . . . ?
 O9A P3 O7A Ag7 16(2) . . . . ?
 O9A P3 O6A Ag12 176.6(15) . . . . ?
 O9A P3 O6A Ag11 -32(4) . . . . ?
 O9A P3 O8A Ag14 -178.1(18) . . . . ?
 O9A P3 O8A Ag1A 34(2) . . . 12_666 ?
 O9A P3 O8A Ag1 -26(2) . . . 8_665 ?
 C7 C8 C9 C10 0.0 . . . . ?
 C8 C7 C6 P5 -177(4) . . . . ?
 C8 C7 C6 C11 0.0 . . . . ?
 C8 C9 C10 C11 0.0 . . . . ?
 C9 C10 C11 C6 0.0 . . . . ?
 C10 C11 C6 P5 177(4) . . . . ?
 C10 C11 C6 C7 0.0 . . . . ?
 C6 P5 C59 C60 -82(2) . . . . ?
 C6 P5 C59 C64 93(2) . . . . ?
 C6 C7 C8 C9 0.0 . . . . ?
 Ag1 O3 O2 Ag15 39(2) . . . . ?
 Ag1 O3 O2 Ag15 16.8(16) 8_665 . . . ?
 Ag1 O3 O2 Ag14 114.3(17) . . . . ?
 Ag1 O3 O2 Ag14 91.9(13) 8_665 . . . ?
 Ag1 O3 O2 Ag16 152(3) . . . . ?
 Ag1 O3 O2 Ag16 129(4) 8_665 . . . ?
 Ag1 O3 O2 P2 -133.3(15) 8_665 . . . ?
 Ag1 O3 O2 P2 -110.8(18) . . . . ?
 Ag1 O3 O5 Ag6 -92.0(9) 8_665 . . . ?
 Ag1 O3 O5 Ag6 -94.5(7) . . . . ?
 Ag1 O3 O5 Ag4 -138(5) . . . . ?
 Ag1 O3 O5 Ag4 -136(5) 8_665 . . . ?
 Ag1 O3 O5 P2 140.1(10) . . . . ?
 Ag1 O3 O5 P2 142.6(11) 8_665 . . . ?
 Ag1 O3 O5 Ag1A 28.2(19) . . . . ?
 Ag1 O3 O5 Ag1A 31(2) 8_665 . . . ?
 Ag1 O3 O5 Ag1 2.5(6) 8_665 . . . ?
 C23 C24 C25 C26 -101.9(12) . . . . ?
 C23 C24 C26 C25 102.3(12) . . . . ?
 C34 C33 C34 C35 108.9(12) 13_575 . . . ?
 C34 C33 C35 C34 -54.9(8) 13_575 . . . ?
 C35 C33 C34 C35 55.4(8) 13_575 . . . ?
 C35 C33 C35 C34 -108.6(12) 13_575 . . . ?
 C28 C29 C30 C30 -110(4) . . . 14_655 ?
 C6A P5 C59 C60 -78(2) . . . . ?
 C6A P5 C59 C64 97(2) . . . . ?
 C6A C7A C8A C9A 0.0 . . . . ?
 C7A C6A C11A C10A 0.0 . . . . ?
 C7A C8A C9A C10A 0.0 . . . . ?
 C8A C9A C10A C11A 0.0 . . . . ?
 C9A C10A C11A C6A 0.0 . . . . ?
 C11A C6A C7A C8A 0.0 . . . . ?
 C1 C2 C3 C4 124(24) . . . . ?
 C1 C2 C3 C5 -170(24) . . . . ?
 C4 C5 C3 C2 -104.3(13) . . . . ?
 C5 C4 C3 C2 104.0(13) . . . . ?
 C3A C2A C1A Ag3 82(40) . . . . ?
 C2A C3A C4A C5A -104.2(13) . . . . ?
 C2A C3A C5A C4A 104.1(13) . . . . ?
 C4A C3A C2A C1A -79(22) . . . . ?
 C5A C3A C2A C1A -145(22) . . . . ?

_shelx_fab_file
;
 0 4 0 87.84 0.00
 4 4 0 -43.93 0.00
 1 5 0 -32.66 0.00
 3 5 0 17.38 0.00
 5 5 0 -181.96 0.00
 0 6 0 -84.61 0.00
 2 6 0 121.55 0.00
 4 6 0 -60.06 0.00
 6 6 0 59.63 0.00
 1 7 0 -54.34 0.00
 3 7 0 -33.36 0.00
 5 7 0 0.74 0.00
 7 7 0 -6.28 0.00
 0 8 0 -143.66 0.00
 2 8 0 44.02 0.00
 4 8 0 39.67 0.00
 6 8 0 -12.77 0.00
 8 8 0 18.13 0.00
 1 9 0 98.46 0.00
 3 9 0 3.03 0.00
 5 9 0 -0.22 0.00
 7 9 0 31.86 0.00
 9 9 0 16.99 0.00
 0 10 0 88.03 0.00
 2 10 0 -23.42 0.00
 4 10 0 -0.16 0.00
 6 10 0 3.59 0.00
 8 10 0 -37.25 0.00
 10 10 0 -1.25 0.00
 1 11 0 -40.41 0.00
 3 11 0 10.33 0.00
 5 11 0 10.63 0.00
 7 11 0 -21.82 0.00
 9 11 0 7.61 0.00
 11 11 0 -26.51 0.00
 0 12 0 -20.69 0.00
 2 12 0 -7.07 0.00
 4 12 0 -18.05 0.00
 6 12 0 0.59 0.00
 8 12 0 25.45 0.00
 10 12 0 11.06 0.00
 12 12 0 -15.32 0.00
 1 13 0 16.04 0.00
 3 13 0 -20.95 0.00
 5 13 0 -4.22 0.00
 7 13 0 11.64 0.00
 9 13 0 -9.59 0.00
 11 13 0 6.47 0.00
 13 13 0 13.30 0.00
 0 14 0 1.81 0.00
 2 14 0 7.34 0.00
 4 14 0 -4.25 0.00
 6 14 0 2.30 0.00
 8 14 0 -21.23 0.00
 10 14 0 -0.59 0.00
 12 14 0 8.45 0.00
 14 14 0 -14.68 0.00
 1 15 0 35.32 0.00
 3 15 0 -2.53 0.00
 5 15 0 -18.10 0.00
 7 15 0 8.01 0.00
 9 15 0 9.34 0.00
 11 15 0 3.07 0.00
 13 15 0 -7.75 0.00
 15 15 0 9.21 0.00
 0 16 0 20.44 0.00
 2 16 0 4.69 0.00
 4 16 0 -19.96 0.00
 6 16 0 26.72 0.00
 8 16 0 5.04 0.00
 10 16 0 -6.45 0.00
 12 16 0 0.71 0.00
 14 16 0 4.62 0.00
 16 16 0 2.34 0.00
 1 17 0 5.88 0.00
 3 17 0 -0.24 0.00
 5 17 0 14.87 0.00
 7 17 0 -19.14 0.00
 9 17 0 -2.82 0.00
 11 17 0 1.49 0.00
 13 17 0 -19.09 0.00
 15 17 0 2.09 0.00
 17 17 0 -2.67 0.00
 0 18 0 -10.05 0.00
 2 18 0 2.87 0.00
 4 18 0 0.63 0.00
 6 18 0 -11.93 0.00
 8 18 0 5.14 0.00
 10 18 0 -7.93 0.00
 12 18 0 1.85 0.00
 14 18 0 22.08 0.00
 16 18 0 -8.33 0.00
 18 18 0 8.11 0.00
 1 19 0 16.81 0.00
 3 19 0 -6.98 0.00
 5 19 0 -0.35 0.00
 7 19 0 6.91 0.00
 9 19 0 3.62 0.00
 11 19 0 -0.22 0.00
 13 19 0 10.24 0.00
 15 19 0 -4.89 0.00
 17 19 0 10.00 0.00
 19 19 0 -13.40 0.00
 0 20 0 13.17 0.00
 2 20 0 -10.25 0.00
 4 20 0 9.36 0.00
 6 20 0 -4.54 0.00
 8 20 0 1.18 0.00
 10 20 0 -0.88 0.00
 12 20 0 5.09 0.00
 14 20 0 -21.29 0.00
 16 20 0 4.57 0.00
 18 20 0 -6.39 0.00
 20 20 0 4.29 0.00
 1 21 0 -13.88 0.00
 3 21 0 15.34 0.00
 5 21 0 -9.12 0.00
 7 21 0 0.24 0.00
 9 21 0 1.77 0.00
 11 21 0 -7.63 0.00
 13 21 0 -10.96 0.00
 15 21 0 7.64 0.00
 17 21 0 1.58 0.00
 19 21 0 7.93 0.00
 21 21 0 0.71 0.00
 0 22 0 -19.09 0.00
 2 22 0 -0.47 0.00
 4 22 0 3.00 0.00
 6 22 0 7.54 0.00
 8 22 0 6.41 0.00
 10 22 0 5.67 0.00
 12 22 0 -10.70 0.00
 14 22 0 -1.29 0.00
 16 22 0 -3.69 0.00
 18 22 0 2.12 0.00
 20 22 0 -1.32 0.00
 22 22 0 3.96 0.00
 1 23 0 -4.91 0.00
 3 23 0 -0.21 0.00
 5 23 0 -0.41 0.00
 7 23 0 -6.53 0.00
 9 23 0 10.16 0.00
 11 23 0 1.35 0.00
 13 23 0 12.47 0.00
 15 23 0 -6.44 0.00
 17 23 0 -8.59 0.00
 19 23 0 9.36 0.00
 21 23 0 -4.81 0.00
 23 23 0 5.13 0.00
 0 24 0 13.60 0.00
 2 24 0 0.05 0.00
 4 24 0 -1.54 0.00
 6 24 0 -14.22 0.00
 8 24 0 -4.66 0.00
 10 24 0 1.73 0.00
 12 24 0 6.20 0.00
 14 24 0 1.72 0.00
 16 24 0 -0.81 0.00
 18 24 0 -5.82 0.00
 20 24 0 4.92 0.00
 22 24 0 -1.55 0.00
 24 24 0 7.34 0.00
 1 25 0 -2.04 0.00
 3 25 0 -2.23 0.00
 5 25 0 1.49 0.00
 7 25 0 -3.75 0.00
 9 25 0 -2.81 0.00
 11 25 0 7.59 0.00
 13 25 0 0.49 0.00
 15 25 0 -5.84 0.00
 17 25 0 -8.84 0.00
 19 25 0 2.77 0.00
 21 25 0 -12.15 0.00
 23 25 0 -5.00 0.00
 25 25 0 15.17 0.00
 0 26 0 1.88 0.00
 2 26 0 -1.95 0.00
 4 26 0 1.38 0.00
 6 26 0 4.95 0.00
 8 26 0 -0.72 0.00
 10 26 0 8.55 0.00
 12 26 0 -8.16 0.00
 14 26 0 1.09 0.00
 16 26 0 6.14 0.00
 18 26 0 8.14 0.00
 20 26 0 2.09 0.00
 22 26 0 -14.80 0.00
 24 26 0 11.90 0.00
 26 26 0 -6.90 0.00
 1 27 0 8.13 0.00
 3 27 0 7.19 0.00
 5 27 0 2.29 0.00
 7 27 0 -2.80 0.00
 9 27 0 -5.81 0.00
 11 27 0 -0.26 0.00
 13 27 0 1.08 0.00
 15 27 0 7.96 0.00
 17 27 0 5.04 0.00
 19 27 0 -5.65 0.00
 21 27 0 -0.82 0.00
 23 27 0 9.98 0.00
 25 27 0 -7.23 0.00
 27 27 0 2.00 0.00
 0 28 0 8.83 0.00
 2 28 0 -2.89 0.00
 4 28 0 1.30 0.00
 6 28 0 4.37 0.00
 8 28 0 -5.13 0.00
 10 28 0 0.97 0.00
 12 28 0 -1.17 0.00
 14 28 0 3.20 0.00
 16 28 0 1.69 0.00
 18 28 0 -8.39 0.00
 20 28 0 -2.62 0.00
 22 28 0 2.34 0.00
 24 28 0 -0.85 0.00
 26 28 0 -2.10 0.00
 28 28 0 -9.04 0.00
 1 29 0 -6.09 0.00
 3 29 0 -6.74 0.00
 5 29 0 -0.18 0.00
 7 29 0 -13.31 0.00
 9 29 0 16.75 0.00
 11 29 0 -2.74 0.00
 13 29 0 -4.08 0.00
 15 29 0 1.98 0.00
 17 29 0 -3.74 0.00
 19 29 0 5.77 0.00
 21 29 0 11.34 0.00
 23 29 0 -5.80 0.00
 25 29 0 -2.34 0.00
 27 29 0 3.84 0.00
 29 29 0 2.81 0.00
 0 30 0 -6.01 0.00
 2 30 0 -5.62 0.00
 4 30 0 8.44 0.00
 6 30 0 -13.10 0.00
 8 30 0 9.39 0.00
 10 30 0 -13.57 0.00
 12 30 0 -1.56 0.00
 14 30 0 5.59 0.00
 16 30 0 1.07 0.00
 18 30 0 13.02 0.00
 20 30 0 -10.31 0.00
 22 30 0 -2.27 0.00
 24 30 0 2.30 0.00
 26 30 0 5.09 0.00
 28 30 0 -1.41 0.00
 1 31 0 1.71 0.00
 3 31 0 13.03 0.00
 5 31 0 -7.07 0.00
 7 31 0 20.00 0.00
 9 31 0 -13.25 0.00
 11 31 0 10.26 0.00
 13 31 0 -13.58 0.00
 15 31 0 -8.30 0.00
 17 31 0 12.39 0.00
 19 31 0 -4.23 0.00
 21 31 0 -4.44 0.00
 23 31 0 -2.05 0.00
 25 31 0 1.28 0.00
 27 31 0 -0.94 0.00
 0 32 0 -2.51 0.00
 2 32 0 2.59 0.00
 4 32 0 5.27 0.00
 6 32 0 5.51 0.00
 8 32 0 -10.27 0.00
 10 32 0 6.90 0.00
 12 32 0 -6.98 0.00
 14 32 0 -11.31 0.00
 16 32 0 6.12 0.00
 18 32 0 -5.12 0.00
 20 32 0 -6.76 0.00
 22 32 0 19.60 0.00
 24 32 0 -14.70 0.00
 26 32 0 2.13 0.00
 1 33 0 -0.68 0.00
 3 33 0 -7.14 0.00
 5 33 0 2.21 0.00
 7 33 0 -2.61 0.00
 9 33 0 1.51 0.00
 11 33 0 -9.12 0.00
 13 33 0 14.93 0.00
 15 33 0 -8.51 0.00
 17 33 0 -0.70 0.00
 19 33 0 -0.47 0.00
 21 33 0 2.57 0.00
 23 33 0 -3.31 0.00
 0 34 0 -2.32 0.00
 2 34 0 -3.14 0.00
 4 34 0 0.88 0.00
 6 34 0 -8.10 0.00
 8 34 0 2.98 0.00
 10 34 0 16.36 0.00
 12 34 0 20.39 0.00
 14 34 0 -1.72 0.00
 16 34 0 -11.89 0.00
 18 34 0 1.21 0.00
 20 34 0 -1.16 0.00
 22 34 0 -4.02 0.00
 1 35 0 -3.63 0.00
 3 35 0 -0.27 0.00
 5 35 0 4.99 0.00
 7 35 0 2.48 0.00
 9 35 0 -12.46 0.00
 11 35 0 -2.51 0.00
 13 35 0 7.29 0.00
 15 35 0 -2.56 0.00
 17 35 0 4.95 0.00
 19 35 0 10.19 0.00
 21 35 0 -14.83 0.00
 0 36 0 8.08 0.00
 2 36 0 -1.23 0.00
 4 36 0 10.78 0.00
 6 36 0 -11.71 0.00
 8 36 0 10.29 0.00
 10 36 0 -11.48 0.00
 12 36 0 -3.13 0.00
 14 36 0 -9.20 0.00
 16 36 0 10.79 0.00
 18 36 0 4.08 0.00
 20 36 0 1.32 0.00
 1 37 0 -8.50 0.00
 3 37 0 -5.16 0.00
 5 37 0 -1.93 0.00
 7 37 0 9.31 0.00
 9 37 0 -4.52 0.00
 11 37 0 16.86 0.00
 13 37 0 7.83 0.00
 15 37 0 -4.51 0.00
 17 37 0 -2.83 0.00
 0 38 0 -2.74 0.00
 2 38 0 -1.79 0.00
 4 38 0 -10.26 0.00
 6 38 0 12.75 0.00
 8 38 0 -5.28 0.00
 10 38 0 1.34 0.00
 12 38 0 -17.87 0.00
 14 38 0 -2.07 0.00
 16 38 0 9.37 0.00
 7 39 0 -21.86 0.00
 9 39 0 0.43 0.00
 11 39 0 -3.53 0.00
 13 39 0 -5.50 0.00
 2 3 1 -119.20 0.00
 0 4 1 279.23 0.00
 1 4 1 -267.68 0.00
 2 4 1 -160.57 0.00
 3 4 1 -47.02 0.00
 0 5 1 -92.89 0.00
 1 5 1 -81.68 0.00
 2 5 1 55.40 0.00
 3 5 1 99.80 0.00
 4 5 1 93.27 0.00
 0 6 1 89.40 0.00
 1 6 1 -108.97 0.00
 2 6 1 40.64 0.00
 3 6 1 53.27 0.00
 4 6 1 -86.56 0.00
 5 6 1 19.24 0.00
 0 7 1 -67.86 0.00
 1 7 1 -74.36 0.00
 2 7 1 11.84 0.00
 3 7 1 -71.72 0.00
 4 7 1 26.26 0.00
 5 7 1 70.45 0.00
 6 7 1 -31.71 0.00
 0 8 1 -124.45 0.00
 1 8 1 39.55 0.00
 2 8 1 -13.79 0.00
 3 8 1 15.98 0.00
 4 8 1 74.77 0.00
 5 8 1 20.66 0.00
 6 8 1 -21.67 0.00
 7 8 1 15.36 0.00
 0 9 1 69.30 0.00
 1 9 1 45.27 0.00
 2 9 1 -22.26 0.00
 3 9 1 37.15 0.00
 4 9 1 -3.15 0.00
 5 9 1 -38.96 0.00
 6 9 1 -10.24 0.00
 7 9 1 9.51 0.00
 8 9 1 -22.06 0.00
 0 10 1 34.49 0.00
 1 10 1 -54.62 0.00
 2 10 1 3.53 0.00
 3 10 1 7.99 0.00
 4 10 1 -23.69 0.00
 5 10 1 -5.36 0.00
 6 10 1 13.87 0.00
 7 10 1 -15.93 0.00
 8 10 1 -9.51 0.00
 9 10 1 -13.14 0.00
 0 11 1 -54.24 0.00
 1 11 1 -13.26 0.00
 2 11 1 7.64 0.00
 3 11 1 7.13 0.00
 4 11 1 -13.38 0.00
 5 11 1 -4.24 0.00
 6 11 1 2.02 0.00
 7 11 1 -6.18 0.00
 8 11 1 21.78 0.00
 9 11 1 -6.39 0.00
 10 11 1 17.60 0.00
 0 12 1 -6.63 0.00
 1 12 1 35.23 0.00
 2 12 1 16.11 0.00
 3 12 1 -13.52 0.00
 4 12 1 -15.66 0.00
 5 12 1 -14.63 0.00
 6 12 1 7.56 0.00
 7 12 1 14.25 0.00
 8 12 1 3.97 0.00
 9 12 1 -3.98 0.00
 10 12 1 -2.51 0.00
 11 12 1 16.59 0.00
 0 13 1 19.42 0.00
 1 13 1 -3.12 0.00
 2 13 1 5.54 0.00
 3 13 1 -9.04 0.00
 4 13 1 6.65 0.00
 5 13 1 9.72 0.00
 6 13 1 -2.21 0.00
 7 13 1 -1.64 0.00
 8 13 1 -16.26 0.00
 9 13 1 -0.95 0.00
 10 13 1 -6.69 0.00
 11 13 1 3.60 0.00
 12 13 1 1.86 0.00
 0 14 1 -11.61 0.00
 1 14 1 -11.36 0.00
 2 14 1 3.95 0.00
 3 14 1 25.02 0.00
 4 14 1 6.01 0.00
 5 14 1 -14.62 0.00
 6 14 1 1.47 0.00
 7 14 1 4.28 0.00
 8 14 1 -14.88 0.00
 9 14 1 2.88 0.00
 10 14 1 3.43 0.00
 11 14 1 -4.29 0.00
 12 14 1 -1.15 0.00
 13 14 1 -0.10 0.00
 0 15 1 -36.16 0.00
 1 15 1 0.55 0.00
 2 15 1 29.46 0.00
 3 15 1 -5.53 0.00
 4 15 1 -6.71 0.00
 5 15 1 7.00 0.00
 6 15 1 4.55 0.00
 7 15 1 -12.43 0.00
 8 15 1 9.11 0.00
 9 15 1 17.03 0.00
 10 15 1 0.19 0.00
 11 15 1 -7.07 0.00
 12 15 1 3.62 0.00
 13 15 1 -0.15 0.00
 14 15 1 1.89 0.00
 0 16 1 -3.15 0.00
 1 16 1 8.69 0.00
 2 16 1 -6.66 0.00
 3 16 1 -0.02 0.00
 4 16 1 7.18 0.00
 5 16 1 -0.59 0.00
 6 16 1 -8.07 0.00
 7 16 1 -2.47 0.00
 8 16 1 23.57 0.00
 9 16 1 -1.88 0.00
 10 16 1 -11.35 0.00
 11 16 1 -7.58 0.00
 12 16 1 -2.85 0.00
 13 16 1 -3.00 0.00
 14 16 1 3.72 0.00
 15 16 1 -5.25 0.00
 0 17 1 -18.29 0.00
 1 17 1 3.86 0.00
 2 17 1 -2.98 0.00
 3 17 1 6.44 0.00
 4 17 1 6.72 0.00
 5 17 1 3.06 0.00
 6 17 1 -5.92 0.00
 7 17 1 8.53 0.00
 8 17 1 -7.76 0.00
 9 17 1 -17.77 0.00
 10 17 1 -1.00 0.00
 11 17 1 4.18 0.00
 12 17 1 10.86 0.00
 13 17 1 1.69 0.00
 14 17 1 -7.15 0.00
 15 17 1 -3.03 0.00
 16 17 1 1.62 0.00
 0 18 1 1.65 0.00
 1 18 1 -0.85 0.00
 2 18 1 3.86 0.00
 3 18 1 4.11 0.00
 4 18 1 -0.05 0.00
 5 18 1 -5.86 0.00
 6 18 1 -3.93 0.00
 7 18 1 6.04 0.00
 8 18 1 -9.55 0.00
 9 18 1 10.10 0.00
 10 18 1 13.24 0.00
 11 18 1 -2.75 0.00
 12 18 1 -6.35 0.00
 13 18 1 2.35 0.00
 14 18 1 1.01 0.00
 15 18 1 13.51 0.00
 16 18 1 6.35 0.00
 17 18 1 -3.14 0.00
 0 19 1 -4.46 0.00
 1 19 1 1.69 0.00
 2 19 1 5.22 0.00
 3 19 1 -8.74 0.00
 4 19 1 -1.71 0.00
 5 19 1 -5.24 0.00
 6 19 1 5.23 0.00
 7 19 1 -0.59 0.00
 8 19 1 -2.77 0.00
 9 19 1 15.83 0.00
 10 19 1 3.35 0.00
 11 19 1 -8.37 0.00
 12 19 1 -1.34 0.00
 13 19 1 8.61 0.00
 14 19 1 -11.91 0.00
 15 19 1 -2.92 0.00
 16 19 1 -8.34 0.00
 17 19 1 -3.48 0.00
 18 19 1 3.37 0.00
 0 20 1 -2.35 0.00
 1 20 1 -3.11 0.00
 2 20 1 -3.46 0.00
 3 20 1 -2.33 0.00
 4 20 1 1.64 0.00
 5 20 1 3.99 0.00
 6 20 1 2.50 0.00
 7 20 1 -8.27 0.00
 8 20 1 2.14 0.00
 9 20 1 1.26 0.00
 10 20 1 -7.03 0.00
 11 20 1 -2.70 0.00
 12 20 1 6.76 0.00
 13 20 1 -3.19 0.00
 14 20 1 -8.28 0.00
 15 20 1 -4.05 0.00
 16 20 1 0.04 0.00
 17 20 1 3.09 0.00
 18 20 1 8.72 0.00
 19 20 1 2.98 0.00
 0 21 1 -5.08 0.00
 1 21 1 3.83 0.00
 2 21 1 -5.47 0.00
 3 21 1 -3.83 0.00
 4 21 1 6.71 0.00
 5 21 1 2.59 0.00
 6 21 1 1.60 0.00
 7 21 1 -1.42 0.00
 8 21 1 0.67 0.00
 9 21 1 -2.41 0.00
 10 21 1 4.34 0.00
 11 21 1 3.15 0.00
 12 21 1 -5.67 0.00
 13 21 1 -10.66 0.00
 14 21 1 4.29 0.00
 15 21 1 4.07 0.00
 16 21 1 -0.95 0.00
 17 21 1 7.02 0.00
 18 21 1 -0.10 0.00
 19 21 1 -12.33 0.00
 20 21 1 1.43 0.00
 0 22 1 6.90 0.00
 1 22 1 -0.96 0.00
 2 22 1 -4.31 0.00
 3 22 1 -7.96 0.00
 4 22 1 -0.68 0.00
 5 22 1 3.76 0.00
 6 22 1 -0.70 0.00
 7 22 1 -4.92 0.00
 8 22 1 2.18 0.00
 9 22 1 3.24 0.00
 10 22 1 -1.06 0.00
 11 22 1 10.09 0.00
 12 22 1 0.70 0.00
 13 22 1 9.63 0.00
 14 22 1 3.55 0.00
 15 22 1 -7.16 0.00
 16 22 1 0.06 0.00
 17 22 1 -4.47 0.00
 18 22 1 -12.71 0.00
 19 22 1 -1.13 0.00
 20 22 1 9.40 0.00
 21 22 1 -3.95 0.00
 0 23 1 13.91 0.00
 1 23 1 1.13 0.00
 2 23 1 -0.91 0.00
 3 23 1 -1.13 0.00
 4 23 1 0.66 0.00
 5 23 1 0.10 0.00
 6 23 1 -12.00 0.00
 7 23 1 0.15 0.00
 8 23 1 -6.52 0.00
 9 23 1 -4.38 0.00
 10 23 1 2.56 0.00
 11 23 1 5.75 0.00
 12 23 1 3.13 0.00
 13 23 1 -1.68 0.00
 14 23 1 6.06 0.00
 15 23 1 -2.16 0.00
 16 23 1 7.21 0.00
 17 23 1 -2.68 0.00
 18 23 1 -10.85 0.00
 19 23 1 9.32 0.00
 20 23 1 5.16 0.00
 21 23 1 -2.71 0.00
 22 23 1 -2.58 0.00
 0 24 1 6.53 0.00
 1 24 1 9.36 0.00
 2 24 1 4.30 0.00
 3 24 1 -0.63 0.00
 4 24 1 -3.47 0.00
 5 24 1 -0.57 0.00
 6 24 1 -0.59 0.00
 7 24 1 4.74 0.00
 8 24 1 -1.82 0.00
 9 24 1 -7.59 0.00
 10 24 1 1.95 0.00
 11 24 1 -1.99 0.00
 12 24 1 1.07 0.00
 13 24 1 -3.83 0.00
 14 24 1 -1.14 0.00
 15 24 1 4.32 0.00
 16 24 1 1.97 0.00
 17 24 1 -5.25 0.00
 18 24 1 7.32 0.00
 19 24 1 -5.63 0.00
 20 24 1 -14.88 0.00
 21 24 1 1.09 0.00
 22 24 1 -1.53 0.00
 23 24 1 -6.57 0.00
 0 25 1 7.42 0.00
 1 25 1 0.34 0.00
 2 25 1 -7.49 0.00
 3 25 1 2.10 0.00
 4 25 1 1.26 0.00
 5 25 1 1.94 0.00
 6 25 1 16.62 0.00
 7 25 1 -2.74 0.00
 8 25 1 -4.26 0.00
 9 25 1 5.60 0.00
 10 25 1 -3.85 0.00
 11 25 1 -2.80 0.00
 12 25 1 -0.12 0.00
 13 25 1 -1.38 0.00
 14 25 1 5.21 0.00
 15 25 1 5.60 0.00
 16 25 1 -0.43 0.00
 17 25 1 0.69 0.00
 18 25 1 3.24 0.00
 19 25 1 -10.77 0.00
 20 25 1 7.26 0.00
 21 25 1 2.14 0.00
 22 25 1 -7.34 0.00
 23 25 1 2.66 0.00
 24 25 1 -7.77 0.00
 0 26 1 2.57 0.00
 1 26 1 -4.41 0.00
 2 26 1 -3.63 0.00
 3 26 1 7.32 0.00
 4 26 1 4.05 0.00
 5 26 1 4.15 0.00
 6 26 1 -7.82 0.00
 7 26 1 -4.78 0.00
 8 26 1 12.02 0.00
 9 26 1 -3.91 0.00
 10 26 1 -7.01 0.00
 11 26 1 3.98 0.00
 12 26 1 -4.63 0.00
 13 26 1 -1.16 0.00
 14 26 1 2.75 0.00
 15 26 1 1.20 0.00
 16 26 1 -1.53 0.00
 17 26 1 8.73 0.00
 18 26 1 2.85 0.00
 19 26 1 3.06 0.00
 20 26 1 0.79 0.00
 21 26 1 6.57 0.00
 22 26 1 6.30 0.00
 23 26 1 -5.46 0.00
 24 26 1 -0.04 0.00
 25 26 1 1.39 0.00
 0 27 1 -13.01 0.00
 1 27 1 -0.79 0.00
 2 27 1 8.00 0.00
 3 27 1 6.81 0.00
 4 27 1 -0.04 0.00
 5 27 1 -4.39 0.00
 6 27 1 -0.80 0.00
 7 27 1 6.74 0.00
 8 27 1 -1.40 0.00
 9 27 1 -5.36 0.00
 10 27 1 -3.96 0.00
 11 27 1 -4.47 0.00
 12 27 1 2.31 0.00
 13 27 1 7.00 0.00
 14 27 1 -2.36 0.00
 15 27 1 -1.78 0.00
 16 27 1 -0.11 0.00
 17 27 1 7.27 0.00
 18 27 1 -4.99 0.00
 19 27 1 -1.39 0.00
 20 27 1 -6.62 0.00
 21 27 1 3.47 0.00
 22 27 1 4.86 0.00
 23 27 1 -2.05 0.00
 24 27 1 -0.84 0.00
 25 27 1 -3.12 0.00
 26 27 1 -1.05 0.00
 0 28 1 -6.74 0.00
 1 28 1 5.51 0.00
 2 28 1 1.66 0.00
 3 28 1 -11.86 0.00
 4 28 1 -4.78 0.00
 5 28 1 -2.81 0.00
 6 28 1 2.96 0.00
 7 28 1 1.19 0.00
 8 28 1 -3.17 0.00
 9 28 1 6.41 0.00
 10 28 1 -0.54 0.00
 11 28 1 1.19 0.00
 12 28 1 10.67 0.00
 13 28 1 -6.53 0.00
 14 28 1 -2.00 0.00
 15 28 1 -4.43 0.00
 16 28 1 1.69 0.00
 17 28 1 0.76 0.00
 18 28 1 -10.84 0.00
 19 28 1 4.78 0.00
 20 28 1 6.07 0.00
 21 28 1 7.90 0.00
 22 28 1 0.06 0.00
 23 28 1 -11.23 0.00
 24 28 1 -5.16 0.00
 25 28 1 4.84 0.00
 26 28 1 1.54 0.00
 27 28 1 3.14 0.00
 0 29 1 -3.67 0.00
 1 29 1 0.55 0.00
 2 29 1 -5.55 0.00
 3 29 1 -8.07 0.00
 4 29 1 2.50 0.00
 5 29 1 0.00 0.00
 6 29 1 -1.47 0.00
 7 29 1 -0.15 0.00
 8 29 1 -3.52 0.00
 9 29 1 -3.12 0.00
 10 29 1 -1.57 0.00
 11 29 1 4.52 0.00
 12 29 1 1.71 0.00
 13 29 1 -0.38 0.00
 14 29 1 -4.15 0.00
 15 29 1 -5.30 0.00
 16 29 1 3.52 0.00
 17 29 1 -9.92 0.00
 18 29 1 5.51 0.00
 19 29 1 13.26 0.00
 20 29 1 -0.58 0.00
 21 29 1 -6.97 0.00
 22 29 1 -3.39 0.00
 23 29 1 -2.06 0.00
 24 29 1 4.96 0.00
 25 29 1 7.60 0.00
 26 29 1 -0.80 0.00
 27 29 1 -2.54 0.00
 28 29 1 3.32 0.00
 0 30 1 -1.65 0.00
 1 30 1 4.01 0.00
 2 30 1 -1.87 0.00
 3 30 1 3.05 0.00
 4 30 1 5.80 0.00
 5 30 1 6.98 0.00
 6 30 1 2.53 0.00
 7 30 1 4.81 0.00
 8 30 1 -2.54 0.00
 9 30 1 -4.62 0.00
 10 30 1 -0.16 0.00
 11 30 1 4.91 0.00
 12 30 1 -0.72 0.00
 13 30 1 -11.76 0.00
 14 30 1 -8.30 0.00
 15 30 1 1.65 0.00
 16 30 1 -0.73 0.00
 17 30 1 0.12 0.00
 18 30 1 13.82 0.00
 19 30 1 3.08 0.00
 20 30 1 -6.05 0.00
 21 30 1 -14.45 0.00
 22 30 1 -1.98 0.00
 23 30 1 5.02 0.00
 24 30 1 6.32 0.00
 25 30 1 -1.57 0.00
 26 30 1 -3.56 0.00
 27 30 1 0.85 0.00
 28 30 1 5.09 0.00
 0 31 1 5.53 0.00
 1 31 1 2.25 0.00
 2 31 1 0.56 0.00
 3 31 1 6.68 0.00
 4 31 1 5.01 0.00
 5 31 1 0.05 0.00
 6 31 1 -1.24 0.00
 7 31 1 -3.79 0.00
 8 31 1 1.37 0.00
 9 31 1 0.74 0.00
 10 31 1 6.87 0.00
 11 31 1 1.51 0.00
 12 31 1 -3.99 0.00
 13 31 1 -7.86 0.00
 14 31 1 1.43 0.00
 15 31 1 3.79 0.00
 16 31 1 -12.60 0.00
 17 31 1 10.17 0.00
 18 31 1 -0.98 0.00
 19 31 1 -5.37 0.00
 20 31 1 0.75 0.00
 21 31 1 -0.94 0.00
 22 31 1 9.30 0.00
 23 31 1 -0.15 0.00
 24 31 1 -5.47 0.00
 25 31 1 -7.44 0.00
 26 31 1 -0.66 0.00
 27 31 1 10.71 0.00
 0 32 1 0.11 0.00
 1 32 1 -5.84 0.00
 2 32 1 3.85 0.00
 3 32 1 -7.44 0.00
 4 32 1 1.95 0.00
 5 32 1 3.06 0.00
 6 32 1 -3.67 0.00
 7 32 1 -7.16 0.00
 8 32 1 5.48 0.00
 9 32 1 4.02 0.00
 10 32 1 -1.67 0.00
 11 32 1 -10.97 0.00
 12 32 1 -10.44 0.00
 13 32 1 21.05 0.00
 14 32 1 4.84 0.00
 15 32 1 -8.85 0.00
 16 32 1 7.65 0.00
 17 32 1 0.58 0.00
 18 32 1 -7.53 0.00
 19 32 1 2.33 0.00
 20 32 1 1.46 0.00
 21 32 1 -5.74 0.00
 22 32 1 -0.64 0.00
 23 32 1 11.72 0.00
 24 32 1 -4.95 0.00
 25 32 1 -6.24 0.00
 26 32 1 7.10 0.00
 0 33 1 -3.52 0.00
 1 33 1 0.47 0.00
 2 33 1 3.01 0.00
 3 33 1 -3.71 0.00
 4 33 1 -7.58 0.00
 5 33 1 -5.19 0.00
 6 33 1 -5.86 0.00
 7 33 1 7.84 0.00
 8 33 1 13.52 0.00
 9 33 1 3.27 0.00
 10 33 1 -2.62 0.00
 11 33 1 0.12 0.00
 12 33 1 14.72 0.00
 13 33 1 4.58 0.00
 14 33 1 6.06 0.00
 15 33 1 5.65 0.00
 16 33 1 -6.35 0.00
 17 33 1 -14.38 0.00
 18 33 1 0.53 0.00
 19 33 1 -0.48 0.00
 20 33 1 2.17 0.00
 21 33 1 4.83 0.00
 22 33 1 -3.60 0.00
 23 33 1 -0.77 0.00
 24 33 1 -1.28 0.00
 0 34 1 7.93 0.00
 1 34 1 4.10 0.00
 2 34 1 -4.77 0.00
 3 34 1 -6.69 0.00
 4 34 1 -10.14 0.00
 5 34 1 6.98 0.00
 6 34 1 6.46 0.00
 7 34 1 4.05 0.00
 8 34 1 -0.25 0.00
 9 34 1 -16.33 0.00
 10 34 1 0.68 0.00
 11 34 1 10.07 0.00
 12 34 1 12.10 0.00
 13 34 1 -1.25 0.00
 14 34 1 -3.14 0.00
 15 34 1 6.93 0.00
 16 34 1 -11.86 0.00
 17 34 1 -1.98 0.00
 18 34 1 5.84 0.00
 19 34 1 4.15 0.00
 20 34 1 2.81 0.00
 21 34 1 -4.14 0.00
 22 34 1 -1.01 0.00
 23 34 1 -1.06 0.00
 0 35 1 13.01 0.00
 1 35 1 -10.92 0.00
 2 35 1 -6.48 0.00
 3 35 1 4.38 0.00
 4 35 1 4.75 0.00
 5 35 1 2.83 0.00
 6 35 1 2.86 0.00
 7 35 1 1.41 0.00
 8 35 1 -1.99 0.00
 9 35 1 -9.05 0.00
 10 35 1 -7.48 0.00
 11 35 1 6.25 0.00
 12 35 1 -21.12 0.00
 13 35 1 -10.75 0.00
 14 35 1 8.94 0.00
 15 35 1 -0.31 0.00
 16 35 1 -0.02 0.00
 17 35 1 10.01 0.00
 18 35 1 1.66 0.00
 19 35 1 -5.33 0.00
 20 35 1 11.39 0.00
 21 35 1 4.52 0.00
 0 36 1 -2.57 0.00
 1 36 1 -4.30 0.00
 2 36 1 7.08 0.00
 3 36 1 0.92 0.00
 4 36 1 -6.69 0.00
 5 36 1 1.46 0.00
 6 36 1 1.90 0.00
 7 36 1 -9.62 0.00
 8 36 1 -14.88 0.00
 9 36 1 17.01 0.00
 10 36 1 11.08 0.00
 11 36 1 -0.20 0.00
 12 36 1 -8.37 0.00
 13 36 1 10.61 0.00
 14 36 1 6.06 0.00
 15 36 1 -15.54 0.00
 16 36 1 8.19 0.00
 17 36 1 2.26 0.00
 18 36 1 -7.27 0.00
 19 36 1 -0.45 0.00
 20 36 1 1.09 0.00
 0 37 1 -4.44 0.00
 1 37 1 -2.65 0.00
 2 37 1 3.19 0.00
 3 37 1 -1.34 0.00
 4 37 1 -12.09 0.00
 5 37 1 9.28 0.00
 6 37 1 3.43 0.00
 7 37 1 -14.06 0.00
 8 37 1 5.30 0.00
 9 37 1 13.58 0.00
 10 37 1 -11.46 0.00
 11 37 1 -6.77 0.00
 12 37 1 1.81 0.00
 13 37 1 4.07 0.00
 14 37 1 0.72 0.00
 15 37 1 -0.33 0.00
 16 37 1 3.63 0.00
 17 37 1 -6.67 0.00
 18 37 1 -5.00 0.00
 0 38 1 -9.05 0.00
 1 38 1 18.61 0.00
 2 38 1 1.34 0.00
 3 38 1 2.61 0.00
 4 38 1 9.95 0.00
 5 38 1 -2.68 0.00
 6 38 1 -8.09 0.00
 7 38 1 -3.88 0.00
 8 38 1 18.80 0.00
 9 38 1 -5.89 0.00
 10 38 1 -8.33 0.00
 11 38 1 -2.05 0.00
 12 38 1 -4.28 0.00
 13 38 1 -12.69 0.00
 14 38 1 -3.71 0.00
 15 38 1 -0.62 0.00
 16 38 1 0.26 0.00
 3 39 1 7.02 0.00
 4 39 1 -4.29 0.00
 5 39 1 -17.00 0.00
 6 39 1 9.37 0.00
 7 39 1 10.58 0.00
 8 39 1 -6.71 0.00
 9 39 1 -13.87 0.00
 10 39 1 0.08 0.00
 11 39 1 6.00 0.00
 12 39 1 14.37 0.00
 13 39 1 1.44 0.00
 0 3 2 16.74 0.00
 1 3 2 29.87 0.00
 2 3 2 98.26 0.00
 3 3 2 -180.88 0.00
 0 4 2 5.21 0.00
 1 4 2 197.21 0.00
 2 4 2 7.42 0.00
 3 4 2 -35.11 0.00
 4 4 2 66.45 0.00
 0 5 2 146.48 0.00
 1 5 2 45.48 0.00
 2 5 2 -49.06 0.00
 3 5 2 42.33 0.00
 4 5 2 -36.03 0.00
 5 5 2 54.34 0.00
 0 6 2 107.21 0.00
 1 6 2 -59.78 0.00
 2 6 2 -48.84 0.00
 3 6 2 -49.52 0.00
 4 6 2 -65.17 0.00
 5 6 2 14.04 0.00
 6 6 2 -8.83 0.00
 0 7 2 -124.07 0.00
 1 7 2 -0.06 0.00
 2 7 2 -33.90 0.00
 3 7 2 -48.93 0.00
 4 7 2 38.66 0.00
 5 7 2 54.24 0.00
 6 7 2 41.35 0.00
 7 7 2 4.07 0.00
 0 8 2 -8.09 0.00
 1 8 2 30.00 0.00
 2 8 2 -19.28 0.00
 3 8 2 37.27 0.00
 4 8 2 26.44 0.00
 5 8 2 -19.92 0.00
 6 8 2 4.85 0.00
 7 8 2 -15.48 0.00
 8 8 2 -14.25 0.00
 0 9 2 42.62 0.00
 1 9 2 24.38 0.00
 2 9 2 33.63 0.00
 3 9 2 -13.81 0.00
 4 9 2 -26.75 0.00
 5 9 2 -24.94 0.00
 6 9 2 -1.50 0.00
 7 9 2 -15.05 0.00
 8 9 2 -5.89 0.00
 9 9 2 -23.83 0.00
 0 10 2 22.36 0.00
 1 10 2 0.94 0.00
 2 10 2 -29.80 0.00
 3 10 2 -16.46 0.00
 4 10 2 -8.28 0.00
 5 10 2 2.81 0.00
 6 10 2 22.64 0.00
 7 10 2 -2.70 0.00
 8 10 2 12.22 0.00
 9 10 2 -5.45 0.00
 10 10 2 3.21 0.00
 0 11 2 16.20 0.00
 1 11 2 -1.43 0.00
 2 11 2 -15.16 0.00
 3 11 2 3.85 0.00
 4 11 2 13.05 0.00
 5 11 2 15.30 0.00
 6 11 2 -3.30 0.00
 7 11 2 -10.25 0.00
 8 11 2 10.50 0.00
 9 11 2 7.84 0.00
 10 11 2 -10.47 0.00
 11 11 2 28.27 0.00
 0 12 2 13.63 0.00
 1 12 2 -26.18 0.00
 2 12 2 18.92 0.00
 3 12 2 7.42 0.00
 4 12 2 17.37 0.00
 5 12 2 0.07 0.00
 6 12 2 -33.56 0.00
 7 12 2 6.73 0.00
 8 12 2 7.17 0.00
 9 12 2 9.73 0.00
 10 12 2 -11.79 0.00
 11 12 2 2.38 0.00
 12 12 2 -5.01 0.00
 0 13 2 -12.11 0.00
 1 13 2 -14.36 0.00
 2 13 2 -2.33 0.00
 3 13 2 7.15 0.00
 4 13 2 9.24 0.00
 5 13 2 -4.27 0.00
 6 13 2 -2.94 0.00
 7 13 2 17.73 0.00
 8 13 2 -8.90 0.00
 9 13 2 -13.45 0.00
 10 13 2 -3.21 0.00
 11 13 2 -11.16 0.00
 12 13 2 3.16 0.00
 13 13 2 4.77 0.00
 0 14 2 -23.29 0.00
 1 14 2 -8.70 0.00
 2 14 2 -5.31 0.00
 3 14 2 9.87 0.00
 4 14 2 19.63 0.00
 5 14 2 -7.88 0.00
 6 14 2 -1.96 0.00
 7 14 2 7.52 0.00
 8 14 2 -4.21 0.00
 9 14 2 0.47 0.00
 10 14 2 11.67 0.00
 11 14 2 -0.98 0.00
 12 14 2 4.15 0.00
 13 14 2 -8.83 0.00
 14 14 2 6.16 0.00
 0 15 2 -2.61 0.00
 1 15 2 -11.08 0.00
 2 15 2 3.37 0.00
 3 15 2 6.81 0.00
 4 15 2 -18.61 0.00
 5 15 2 -10.27 0.00
 6 15 2 16.73 0.00
 7 15 2 -0.67 0.00
 8 15 2 4.93 0.00
 9 15 2 7.18 0.00
 10 15 2 5.97 0.00
 11 15 2 -8.06 0.00
 12 15 2 -6.42 0.00
 13 15 2 5.48 0.00
 14 15 2 7.33 0.00
 15 15 2 -11.60 0.00
 0 16 2 -3.17 0.00
 1 16 2 7.97 0.00
 2 16 2 -8.74 0.00
 3 16 2 -8.17 0.00
 4 16 2 -5.38 0.00
 5 16 2 18.46 0.00
 6 16 2 6.62 0.00
 7 16 2 -9.46 0.00
 8 16 2 -7.50 0.00
 9 16 2 -3.92 0.00
 10 16 2 1.47 0.00
 11 16 2 6.00 0.00
 12 16 2 0.87 0.00
 13 16 2 -6.08 0.00
 14 16 2 -8.83 0.00
 15 16 2 1.35 0.00
 16 16 2 -0.47 0.00
 0 17 2 3.30 0.00
 1 17 2 -9.63 0.00
 2 17 2 3.31 0.00
 3 17 2 0.13 0.00
 4 17 2 1.17 0.00
 5 17 2 11.65 0.00
 6 17 2 -6.61 0.00
 7 17 2 -1.11 0.00
 8 17 2 -8.48 0.00
 9 17 2 3.49 0.00
 10 17 2 10.02 0.00
 11 17 2 -4.03 0.00
 12 17 2 -8.09 0.00
 13 17 2 7.55 0.00
 14 17 2 9.33 0.00
 15 17 2 7.57 0.00
 16 17 2 -1.38 0.00
 17 17 2 0.24 0.00
 0 18 2 16.73 0.00
 1 18 2 -2.35 0.00
 2 18 2 -0.94 0.00
 3 18 2 -12.88 0.00
 4 18 2 1.60 0.00
 5 18 2 -3.45 0.00
 6 18 2 -2.64 0.00
 7 18 2 -4.38 0.00
 8 18 2 0.55 0.00
 9 18 2 14.22 0.00
 10 18 2 1.99 0.00
 11 18 2 -1.69 0.00
 12 18 2 -2.79 0.00
 13 18 2 7.25 0.00
 14 18 2 -3.17 0.00
 15 18 2 -8.87 0.00
 16 18 2 -1.25 0.00
 17 18 2 -0.11 0.00
 18 18 2 -0.46 0.00
 0 19 2 -5.42 0.00
 1 19 2 -14.63 0.00
 2 19 2 -1.83 0.00
 3 19 2 -2.65 0.00
 4 19 2 4.33 0.00
 5 19 2 3.09 0.00
 6 19 2 -3.29 0.00
 7 19 2 -2.85 0.00
 8 19 2 1.96 0.00
 9 19 2 -8.83 0.00
 10 19 2 -2.38 0.00
 11 19 2 5.93 0.00
 12 19 2 2.78 0.00
 13 19 2 0.17 0.00
 14 19 2 -4.03 0.00
 15 19 2 -7.44 0.00
 16 19 2 -3.92 0.00
 17 19 2 -2.69 0.00
 18 19 2 11.50 0.00
 19 19 2 -1.10 0.00
 0 20 2 -7.86 0.00
 1 20 2 1.28 0.00
 2 20 2 1.33 0.00
 3 20 2 6.75 0.00
 4 20 2 2.86 0.00
 5 20 2 -1.06 0.00
 6 20 2 0.52 0.00
 7 20 2 1.18 0.00
 8 20 2 -3.07 0.00
 9 20 2 -8.90 0.00
 10 20 2 3.45 0.00
 11 20 2 -2.31 0.00
 12 20 2 -3.55 0.00
 13 20 2 -3.61 0.00
 14 20 2 6.51 0.00
 15 20 2 -2.15 0.00
 16 20 2 1.80 0.00
 17 20 2 6.10 0.00
 18 20 2 -1.46 0.00
 19 20 2 -7.75 0.00
 20 20 2 6.64 0.00
 0 21 2 -0.89 0.00
 1 21 2 5.12 0.00
 2 21 2 9.94 0.00
 3 21 2 -7.15 0.00
 4 21 2 -8.76 0.00
 5 21 2 -0.17 0.00
 6 21 2 1.09 0.00
 7 21 2 4.44 0.00
 8 21 2 -1.10 0.00
 9 21 2 0.20 0.00
 10 21 2 -0.89 0.00
 11 21 2 4.06 0.00
 12 21 2 8.90 0.00
 13 21 2 3.34 0.00
 14 21 2 -2.94 0.00
 15 21 2 0.82 0.00
 16 21 2 -2.32 0.00
 17 21 2 0.53 0.00
 18 21 2 -4.19 0.00
 19 21 2 -3.70 0.00
 20 21 2 -5.21 0.00
 21 21 2 -2.36 0.00
 0 22 2 7.95 0.00
 1 22 2 8.48 0.00
 2 22 2 0.11 0.00
 3 22 2 -0.45 0.00
 4 22 2 -5.20 0.00
 5 22 2 -2.65 0.00
 6 22 2 -1.43 0.00
 7 22 2 -0.92 0.00
 8 22 2 -1.91 0.00
 9 22 2 -0.59 0.00
 10 22 2 -0.83 0.00
 11 22 2 6.19 0.00
 12 22 2 -0.92 0.00
 13 22 2 1.37 0.00
 14 22 2 9.27 0.00
 15 22 2 -1.66 0.00
 16 22 2 8.06 0.00
 17 22 2 3.06 0.00
 18 22 2 -11.11 0.00
 19 22 2 0.23 0.00
 20 22 2 3.27 0.00
 21 22 2 12.21 0.00
 22 22 2 -2.19 0.00
 0 23 2 -0.10 0.00
 1 23 2 5.86 0.00
 2 23 2 7.31 0.00
 3 23 2 3.70 0.00
 4 23 2 -6.78 0.00
 5 23 2 4.08 0.00
 6 23 2 4.35 0.00
 7 23 2 3.07 0.00
 8 23 2 0.37 0.00
 9 23 2 -6.67 0.00
 10 23 2 0.32 0.00
 11 23 2 -11.12 0.00
 12 23 2 -0.91 0.00
 13 23 2 0.06 0.00
 14 23 2 -0.43 0.00
 15 23 2 2.45 0.00
 16 23 2 2.68 0.00
 17 23 2 -3.23 0.00
 18 23 2 3.34 0.00
 19 23 2 1.40 0.00
 20 23 2 -3.72 0.00
 21 23 2 2.61 0.00
 22 23 2 -16.27 0.00
 23 23 2 -5.61 0.00
 0 24 2 -8.37 0.00
 1 24 2 6.64 0.00
 2 24 2 1.62 0.00
 3 24 2 1.02 0.00
 4 24 2 4.30 0.00
 5 24 2 8.80 0.00
 6 24 2 7.53 0.00
 7 24 2 -3.12 0.00
 8 24 2 0.30 0.00
 9 24 2 4.88 0.00
 10 24 2 -5.52 0.00
 11 24 2 -8.90 0.00
 12 24 2 6.82 0.00
 13 24 2 5.83 0.00
 14 24 2 -7.76 0.00
 15 24 2 -0.10 0.00
 16 24 2 -3.94 0.00
 17 24 2 -0.61 0.00
 18 24 2 9.63 0.00
 19 24 2 3.45 0.00
 20 24 2 1.25 0.00
 21 24 2 -13.78 0.00
 22 24 2 -2.76 0.00
 23 24 2 8.76 0.00
 24 24 2 -9.17 0.00
 0 25 2 2.19 0.00
 1 25 2 4.28 0.00
 2 25 2 -13.48 0.00
 3 25 2 -1.26 0.00
 4 25 2 13.12 0.00
 5 25 2 -3.70 0.00
 6 25 2 -5.90 0.00
 7 25 2 0.27 0.00
 8 25 2 0.89 0.00
 9 25 2 3.24 0.00
 10 25 2 -2.77 0.00
 11 25 2 5.23 0.00
 12 25 2 -0.64 0.00
 13 25 2 -4.49 0.00
 14 25 2 -7.15 0.00
 15 25 2 -0.38 0.00
 16 25 2 2.91 0.00
 17 25 2 11.57 0.00
 18 25 2 8.93 0.00
 19 25 2 2.38 0.00
 20 25 2 0.80 0.00
 21 25 2 1.36 0.00
 22 25 2 10.21 0.00
 23 25 2 3.62 0.00
 24 25 2 2.03 0.00
 25 25 2 -4.10 0.00
 0 26 2 -2.92 0.00
 1 26 2 -5.82 0.00
 2 26 2 0.31 0.00
 3 26 2 7.37 0.00
 4 26 2 -0.78 0.00
 5 26 2 -3.93 0.00
 6 26 2 -5.19 0.00
 7 26 2 -9.16 0.00
 8 26 2 4.31 0.00
 9 26 2 7.40 0.00
 10 26 2 -1.86 0.00
 11 26 2 -1.28 0.00
 12 26 2 -3.04 0.00
 13 26 2 -1.79 0.00
 14 26 2 -4.95 0.00
 15 26 2 2.94 0.00
 16 26 2 3.33 0.00
 17 26 2 3.53 0.00
 18 26 2 -7.13 0.00
 19 26 2 5.13 0.00
 20 26 2 -5.82 0.00
 21 26 2 -1.26 0.00
 22 26 2 5.04 0.00
 23 26 2 0.56 0.00
 24 26 2 0.54 0.00
 25 26 2 -3.54 0.00
 26 26 2 4.07 0.00
 0 27 2 -13.41 0.00
 1 27 2 -3.78 0.00
 2 27 2 5.21 0.00
 3 27 2 -4.87 0.00
 4 27 2 -3.08 0.00
 5 27 2 -7.71 0.00
 6 27 2 -4.02 0.00
 7 27 2 12.11 0.00
 8 27 2 6.66 0.00
 9 27 2 -2.38 0.00
 10 27 2 0.30 0.00
 11 27 2 -2.03 0.00
 12 27 2 3.79 0.00
 13 27 2 -4.29 0.00
 14 27 2 4.41 0.00
 15 27 2 3.87 0.00
 16 27 2 -5.07 0.00
 17 27 2 -7.29 0.00
 18 27 2 -7.16 0.00
 19 27 2 3.00 0.00
 20 27 2 0.31 0.00
 21 27 2 -8.70 0.00
 22 27 2 -1.30 0.00
 23 27 2 8.89 0.00
 24 27 2 -0.30 0.00
 25 27 2 -2.46 0.00
 26 27 2 -4.21 0.00
 27 27 2 -0.47 0.00
 0 28 2 -0.12 0.00
 1 28 2 1.90 0.00
 2 28 2 -1.92 0.00
 3 28 2 -11.02 0.00
 4 28 2 -3.97 0.00
 5 28 2 -7.87 0.00
 6 28 2 5.14 0.00
 7 28 2 10.29 0.00
 8 28 2 -11.06 0.00
 9 28 2 -6.32 0.00
 10 28 2 8.95 0.00
 11 28 2 3.09 0.00
 12 28 2 0.62 0.00
 13 28 2 -3.47 0.00
 14 28 2 4.60 0.00
 15 28 2 -5.37 0.00
 16 28 2 -8.36 0.00
 17 28 2 -7.22 0.00
 18 28 2 6.22 0.00
 19 28 2 1.58 0.00
 20 28 2 -2.18 0.00
 21 28 2 -1.97 0.00
 22 28 2 15.77 0.00
 23 28 2 5.81 0.00
 24 28 2 -11.63 0.00
 25 28 2 -4.31 0.00
 26 28 2 -1.32 0.00
 27 28 2 3.02 0.00
 28 28 2 9.47 0.00
 0 29 2 7.36 0.00
 1 29 2 -3.98 0.00
 2 29 2 -2.68 0.00
 3 29 2 0.25 0.00
 4 29 2 1.82 0.00
 5 29 2 10.47 0.00
 6 29 2 14.89 0.00
 7 29 2 -6.27 0.00
 8 29 2 -10.52 0.00
 9 29 2 8.26 0.00
 10 29 2 4.02 0.00
 11 29 2 -9.62 0.00
 12 29 2 -16.31 0.00
 13 29 2 7.38 0.00
 14 29 2 5.05 0.00
 15 29 2 -5.85 0.00
 16 29 2 -2.16 0.00
 17 29 2 1.13 0.00
 18 29 2 6.14 0.00
 19 29 2 -4.74 0.00
 20 29 2 5.10 0.00
 21 29 2 2.68 0.00
 22 29 2 -1.99 0.00
 23 29 2 -5.94 0.00
 24 29 2 -5.89 0.00
 25 29 2 -1.12 0.00
 26 29 2 8.10 0.00
 27 29 2 3.93 0.00
 28 29 2 4.17 0.00
 29 29 2 -14.99 0.00
 0 30 2 7.77 0.00
 1 30 2 -4.18 0.00
 2 30 2 2.45 0.00
 3 30 2 9.46 0.00
 4 30 2 3.14 0.00
 5 30 2 12.05 0.00
 6 30 2 -2.14 0.00
 7 30 2 -13.32 0.00
 8 30 2 10.78 0.00
 9 30 2 12.63 0.00
 10 30 2 -12.06 0.00
 11 30 2 -14.85 0.00
 12 30 2 17.02 0.00
 13 30 2 14.25 0.00
 14 30 2 -10.85 0.00
 15 30 2 -7.02 0.00
 16 30 2 -3.26 0.00
 17 30 2 10.30 0.00
 18 30 2 -3.27 0.00
 19 30 2 -2.47 0.00
 20 30 2 9.80 0.00
 21 30 2 -1.04 0.00
 22 30 2 -9.91 0.00
 23 30 2 -3.94 0.00
 24 30 2 2.54 0.00
 25 30 2 2.81 0.00
 26 30 2 7.08 0.00
 27 30 2 -1.09 0.00
 28 30 2 -9.90 0.00
 0 31 2 -1.41 0.00
 1 31 2 -10.58 0.00
 2 31 2 6.60 0.00
 3 31 2 3.57 0.00
 4 31 2 2.59 0.00
 5 31 2 -1.64 0.00
 6 31 2 -12.66 0.00
 7 31 2 -4.62 0.00
 8 31 2 9.52 0.00
 9 31 2 -6.31 0.00
 10 31 2 -11.27 0.00
 11 31 2 13.23 0.00
 12 31 2 14.82 0.00
 13 31 2 -6.41 0.00
 14 31 2 -9.61 0.00
 15 31 2 11.03 0.00
 16 31 2 10.39 0.00
 17 31 2 -3.76 0.00
 18 31 2 -10.53 0.00
 19 31 2 0.63 0.00
 20 31 2 0.83 0.00
 21 31 2 -2.83 0.00
 22 31 2 4.46 0.00
 23 31 2 9.85 0.00
 24 31 2 -4.14 0.00
 25 31 2 0.67 0.00
 26 31 2 -8.46 0.00
 27 31 2 -11.01 0.00
 0 32 2 -11.53 0.00
 1 32 2 -2.44 0.00
 2 32 2 8.95 0.00
 3 32 2 -5.59 0.00
 4 32 2 -10.98 0.00
 5 32 2 -7.17 0.00
 6 32 2 -2.71 0.00
 7 32 2 7.11 0.00
 8 32 2 4.95 0.00
 9 32 2 3.80 0.00
 10 32 2 6.63 0.00
 11 32 2 14.07 0.00
 12 32 2 -16.02 0.00
 13 32 2 -6.39 0.00
 14 32 2 20.10 0.00
 15 32 2 5.25 0.00
 16 32 2 0.68 0.00
 17 32 2 -14.79 0.00
 18 32 2 0.87 0.00
 19 32 2 -1.28 0.00
 20 32 2 0.25 0.00
 21 32 2 10.07 0.00
 22 32 2 -6.03 0.00
 23 32 2 -3.65 0.00
 24 32 2 3.72 0.00
 25 32 2 0.72 0.00
 0 33 2 0.96 0.00
 1 33 2 9.28 0.00
 2 33 2 -4.90 0.00
 3 33 2 -2.19 0.00
 4 33 2 -9.76 0.00
 5 33 2 -2.49 0.00
 6 33 2 0.34 0.00
 7 33 2 6.05 0.00
 8 33 2 0.89 0.00
 9 33 2 -5.02 0.00
 10 33 2 7.39 0.00
 11 33 2 -5.59 0.00
 12 33 2 9.23 0.00
 13 33 2 5.99 0.00
 14 33 2 -2.96 0.00
 15 33 2 7.21 0.00
 16 33 2 -7.35 0.00
 17 33 2 -2.71 0.00
 18 33 2 2.29 0.00
 19 33 2 -4.57 0.00
 20 33 2 1.85 0.00
 21 33 2 3.30 0.00
 22 33 2 -3.20 0.00
 23 33 2 -4.28 0.00
 24 33 2 5.00 0.00
 0 34 2 11.04 0.00
 1 34 2 2.61 0.00
 2 34 2 -5.72 0.00
 3 34 2 6.67 0.00
 4 34 2 -3.96 0.00
 5 34 2 -2.02 0.00
 6 34 2 12.49 0.00
 7 34 2 0.49 0.00
 8 34 2 -12.19 0.00
 9 34 2 -11.04 0.00
 10 34 2 -2.37 0.00
 11 34 2 -6.44 0.00
 12 34 2 -6.29 0.00
 13 34 2 -3.88 0.00
 14 34 2 -1.79 0.00
 15 34 2 -1.96 0.00
 16 34 2 -3.11 0.00
 17 34 2 9.90 0.00
 18 34 2 -1.36 0.00
 19 34 2 4.96 0.00
 20 34 2 8.03 0.00
 21 34 2 -5.18 0.00
 22 34 2 -2.06 0.00
 23 34 2 3.84 0.00
 0 35 2 8.51 0.00
 1 35 2 -4.74 0.00
 2 35 2 -2.57 0.00
 3 35 2 5.32 0.00
 4 35 2 4.60 0.00
 5 35 2 4.10 0.00
 6 35 2 -1.76 0.00
 7 35 2 -16.21 0.00
 8 35 2 -8.13 0.00
 9 35 2 22.46 0.00
 10 35 2 -4.67 0.00
 11 35 2 -2.90 0.00
 12 35 2 -0.49 0.00
 13 35 2 -6.96 0.00
 14 35 2 0.07 0.00
 15 35 2 -7.79 0.00
 16 35 2 10.23 0.00
 17 35 2 1.88 0.00
 18 35 2 4.64 0.00
 19 35 2 -1.00 0.00
 20 35 2 -15.89 0.00
 21 35 2 6.96 0.00
 0 36 2 -19.81 0.00
 1 36 2 -0.45 0.00
 2 36 2 13.53 0.00
 3 36 2 6.06 0.00
 4 36 2 1.31 0.00
 5 36 2 -2.95 0.00
 6 36 2 -14.33 0.00
 7 36 2 -2.96 0.00
 8 36 2 7.24 0.00
 9 36 2 -0.24 0.00
 10 36 2 -3.04 0.00
 11 36 2 10.28 0.00
 12 36 2 1.15 0.00
 13 36 2 0.61 0.00
 14 36 2 6.45 0.00
 15 36 2 -3.30 0.00
 16 36 2 -0.55 0.00
 17 36 2 1.26 0.00
 18 36 2 -1.77 0.00
 19 36 2 -5.92 0.00
 20 36 2 -5.98 0.00
 0 37 2 -0.54 0.00
 1 37 2 27.56 0.00
 2 37 2 -2.66 0.00
 3 37 2 3.40 0.00
 4 37 2 3.73 0.00
 5 37 2 -22.45 0.00
 6 37 2 12.74 0.00
 7 37 2 19.15 0.00
 8 37 2 5.89 0.00
 9 37 2 -7.29 0.00
 10 37 2 2.63 0.00
 11 37 2 -11.51 0.00
 12 37 2 -8.72 0.00
 13 37 2 -3.81 0.00
 14 37 2 -8.93 0.00
 15 37 2 6.31 0.00
 16 37 2 3.97 0.00
 17 37 2 -0.73 0.00
 18 37 2 -5.18 0.00
 0 38 2 7.19 0.00
 1 38 2 0.43 0.00
 2 38 2 -4.11 0.00
 3 38 2 -4.79 0.00
 4 38 2 -6.69 0.00
 5 38 2 3.10 0.00
 6 38 2 28.93 0.00
 7 38 2 -11.01 0.00
 8 38 2 -14.46 0.00
 9 38 2 3.86 0.00
 10 38 2 2.63 0.00
 11 38 2 0.15 0.00
 12 38 2 12.42 0.00
 13 38 2 -1.78 0.00
 14 38 2 -3.45 0.00
 15 38 2 6.91 0.00
 2 39 2 -11.90 0.00
 3 39 2 -11.55 0.00
 4 39 2 15.51 0.00
 5 39 2 14.39 0.00
 6 39 2 -23.35 0.00
 7 39 2 -7.55 0.00
 8 39 2 10.95 0.00
 9 39 2 8.79 0.00
 10 39 2 -11.58 0.00
 11 39 2 1.19 0.00
 12 39 2 11.10 0.00
 13 39 2 2.37 0.00
 8 40 2 9.54 0.00
 9 40 2 -2.51 0.00
 0 1 3 125.21 0.00
 0 2 3 103.84 0.00
 1 2 3 24.97 0.00
 0 3 3 269.85 0.00
 1 3 3 132.96 0.00
 2 3 3 -94.45 0.00
 0 4 3 32.41 0.00
 1 4 3 -154.72 0.00
 2 4 3 -58.80 0.00
 3 4 3 122.91 0.00
 0 5 3 -55.60 0.00
 1 5 3 -97.80 0.00
 2 5 3 48.53 0.00
 3 5 3 3.40 0.00
 4 5 3 -96.26 0.00
 0 6 3 -94.94 0.00
 1 6 3 -11.20 0.00
 2 6 3 10.64 0.00
 3 6 3 -63.47 0.00
 4 6 3 -0.63 0.00
 5 6 3 12.13 0.00
 0 7 3 -117.37 0.00
 1 7 3 -12.23 0.00
 2 7 3 30.64 0.00
 3 7 3 1.96 0.00
 4 7 3 47.88 0.00
 5 7 3 -9.69 0.00
 6 7 3 11.43 0.00
 0 8 3 22.36 0.00
 1 8 3 64.60 0.00
 2 8 3 41.38 0.00
 3 8 3 -0.58 0.00
 4 8 3 24.55 0.00
 5 8 3 -50.00 0.00
 6 8 3 -38.13 0.00
 7 8 3 -1.86 0.00
 0 9 3 25.30 0.00
 1 9 3 -2.52 0.00
 2 9 3 6.26 0.00
 3 9 3 17.05 0.00
 4 9 3 -28.50 0.00
 5 9 3 -27.46 0.00
 6 9 3 15.90 0.00
 7 9 3 26.32 0.00
 8 9 3 8.72 0.00
 0 10 3 -1.19 0.00
 1 10 3 12.66 0.00
 2 10 3 -9.51 0.00
 3 10 3 4.26 0.00
 4 10 3 -9.56 0.00
 5 10 3 18.84 0.00
 6 10 3 15.20 0.00
 7 10 3 1.69 0.00
 8 10 3 -3.01 0.00
 9 10 3 17.43 0.00
 0 11 3 17.57 0.00
 1 11 3 -9.31 0.00
 2 11 3 19.50 0.00
 3 11 3 0.20 0.00
 4 11 3 -5.54 0.00
 5 11 3 6.59 0.00
 6 11 3 -17.32 0.00
 7 11 3 0.14 0.00
 8 11 3 2.60 0.00
 9 11 3 26.71 0.00
 10 11 3 -15.55 0.00
 0 12 3 4.11 0.00
 1 12 3 -10.91 0.00
 2 12 3 -4.40 0.00
 3 12 3 -17.83 0.00
 4 12 3 -12.76 0.00
 5 12 3 14.49 0.00
 6 12 3 7.36 0.00
 7 12 3 5.29 0.00
 8 12 3 -10.01 0.00
 9 12 3 -15.26 0.00
 10 12 3 1.98 0.00
 11 12 3 -7.08 0.00
 0 13 3 -18.04 0.00
 1 13 3 2.51 0.00
 2 13 3 -21.17 0.00
 3 13 3 -7.34 0.00
 4 13 3 18.46 0.00
 5 13 3 15.45 0.00
 6 13 3 4.10 0.00
 7 13 3 -7.59 0.00
 8 13 3 -5.07 0.00
 9 13 3 -6.99 0.00
 10 13 3 13.31 0.00
 11 13 3 -4.37 0.00
 12 13 3 1.87 0.00
 0 14 3 7.99 0.00
 1 14 3 -7.51 0.00
 2 14 3 -3.18 0.00
 3 14 3 3.19 0.00
 4 14 3 -2.75 0.00
 5 14 3 -2.26 0.00
 6 14 3 -2.67 0.00
 7 14 3 -11.47 0.00
 8 14 3 9.07 0.00
 9 14 3 8.46 0.00
 10 14 3 7.98 0.00
 11 14 3 1.60 0.00
 12 14 3 6.41 0.00
 13 14 3 -1.35 0.00
 0 15 3 5.53 0.00
 1 15 3 8.52 0.00
 2 15 3 2.70 0.00
 3 15 3 -6.15 0.00
 4 15 3 -15.39 0.00
 5 15 3 -2.41 0.00
 6 15 3 -4.10 0.00
 7 15 3 -0.96 0.00
 8 15 3 10.70 0.00
 9 15 3 -4.23 0.00
 10 15 3 0.24 0.00
 11 15 3 12.84 0.00
 12 15 3 -13.24 0.00
 13 15 3 -9.94 0.00
 14 15 3 2.12 0.00
 0 16 3 3.07 0.00
 1 16 3 9.08 0.00
 2 16 3 -0.19 0.00
 3 16 3 -7.63 0.00
 4 16 3 2.73 0.00
 5 16 3 8.83 0.00
 6 16 3 -0.88 0.00
 7 16 3 14.94 0.00
 8 16 3 -8.71 0.00
 9 16 3 -14.38 0.00
 10 16 3 0.93 0.00
 11 16 3 1.18 0.00
 12 16 3 0.55 0.00
 13 16 3 7.00 0.00
 14 16 3 0.07 0.00
 15 16 3 4.40 0.00
 0 17 3 29.23 0.00
 1 17 3 -7.90 0.00
 2 17 3 -8.65 0.00
 3 17 3 4.77 0.00
 4 17 3 6.28 0.00
 5 17 3 -9.16 0.00
 6 17 3 1.59 0.00
 7 17 3 1.50 0.00
 8 17 3 -6.38 0.00
 9 17 3 0.81 0.00
 10 17 3 4.16 0.00
 11 17 3 1.16 0.00
 12 17 3 -3.74 0.00
 13 17 3 0.43 0.00
 14 17 3 0.12 0.00
 15 17 3 -0.08 0.00
 16 17 3 3.54 0.00
 0 18 3 -7.20 0.00
 1 18 3 -5.11 0.00
 2 18 3 9.39 0.00
 3 18 3 2.56 0.00
 4 18 3 -6.40 0.00
 5 18 3 -10.02 0.00
 6 18 3 0.53 0.00
 7 18 3 1.24 0.00
 8 18 3 -1.07 0.00
 9 18 3 -5.79 0.00
 10 18 3 -3.45 0.00
 11 18 3 5.00 0.00
 12 18 3 5.44 0.00
 13 18 3 -2.81 0.00
 14 18 3 -2.68 0.00
 15 18 3 -2.21 0.00
 16 18 3 -1.22 0.00
 17 18 3 -4.12 0.00
 0 19 3 -5.05 0.00
 1 19 3 1.47 0.00
 2 19 3 1.99 0.00
 3 19 3 6.11 0.00
 4 19 3 -10.12 0.00
 5 19 3 4.90 0.00
 6 19 3 12.67 0.00
 7 19 3 0.24 0.00
 8 19 3 -5.61 0.00
 9 19 3 -14.64 0.00
 10 19 3 -0.67 0.00
 11 19 3 1.11 0.00
 12 19 3 2.76 0.00
 13 19 3 -3.74 0.00
 14 19 3 1.28 0.00
 15 19 3 7.24 0.00
 16 19 3 1.92 0.00
 17 19 3 -10.05 0.00
 18 19 3 3.04 0.00
 0 20 3 -3.64 0.00
 1 20 3 6.63 0.00
 2 20 3 7.30 0.00
 3 20 3 -4.08 0.00
 4 20 3 -2.69 0.00
 5 20 3 6.42 0.00
 6 20 3 2.99 0.00
 7 20 3 -4.54 0.00
 8 20 3 -1.78 0.00
 9 20 3 9.44 0.00
 10 20 3 3.76 0.00
 11 20 3 0.76 0.00
 12 20 3 -0.05 0.00
 13 20 3 -10.40 0.00
 14 20 3 2.16 0.00
 15 20 3 10.03 0.00
 16 20 3 -10.84 0.00
 17 20 3 3.90 0.00
 18 20 3 2.25 0.00
 19 20 3 -3.07 0.00
 0 21 3 5.04 0.00
 1 21 3 3.55 0.00
 2 21 3 0.27 0.00
 3 21 3 0.88 0.00
 4 21 3 -5.44 0.00
 5 21 3 -2.53 0.00
 6 21 3 -4.82 0.00
 7 21 3 -0.47 0.00
 8 21 3 11.31 0.00
 9 21 3 9.04 0.00
 10 21 3 -3.78 0.00
 11 21 3 -2.19 0.00
 12 21 3 -6.86 0.00
 13 21 3 7.00 0.00
 14 21 3 12.21 0.00
 15 21 3 2.89 0.00
 16 21 3 -3.09 0.00
 17 21 3 1.26 0.00
 18 21 3 2.73 0.00
 19 21 3 4.77 0.00
 20 21 3 -5.21 0.00
 0 22 3 -4.54 0.00
 1 22 3 -1.43 0.00
 2 22 3 -3.51 0.00
 3 22 3 3.10 0.00
 4 22 3 3.17 0.00
 5 22 3 4.25 0.00
 6 22 3 3.92 0.00
 7 22 3 -2.92 0.00
 8 22 3 3.54 0.00
 9 22 3 -5.82 0.00
 10 22 3 -4.93 0.00
 11 22 3 -0.96 0.00
 12 22 3 -6.47 0.00
 13 22 3 0.31 0.00
 14 22 3 11.01 0.00
 15 22 3 -9.41 0.00
 16 22 3 -4.87 0.00
 17 22 3 14.28 0.00
 18 22 3 5.79 0.00
 19 22 3 -12.67 0.00
 20 22 3 -3.27 0.00
 21 22 3 7.50 0.00
 0 23 3 -13.12 0.00
 1 23 3 -3.16 0.00
 2 23 3 3.98 0.00
 3 23 3 6.99 0.00
 4 23 3 5.85 0.00
 5 23 3 3.00 0.00
 6 23 3 -1.29 0.00
 7 23 3 1.38 0.00
 8 23 3 2.89 0.00
 9 23 3 0.80 0.00
 10 23 3 5.68 0.00
 11 23 3 -10.08 0.00
 12 23 3 -4.03 0.00
 13 23 3 9.70 0.00
 14 23 3 -10.90 0.00
 15 23 3 -11.09 0.00
 16 23 3 5.02 0.00
 17 23 3 3.52 0.00
 18 23 3 -11.04 0.00
 19 23 3 2.83 0.00
 20 23 3 12.08 0.00
 21 23 3 -7.26 0.00
 22 23 3 -2.44 0.00
 0 24 3 -3.61 0.00
 1 24 3 1.35 0.00
 2 24 3 -7.56 0.00
 3 24 3 -4.27 0.00
 4 24 3 5.77 0.00
 5 24 3 -3.82 0.00
 6 24 3 1.96 0.00
 7 24 3 4.48 0.00
 8 24 3 -9.65 0.00
 9 24 3 5.82 0.00
 10 24 3 0.42 0.00
 11 24 3 -3.70 0.00
 12 24 3 2.36 0.00
 13 24 3 5.64 0.00
 14 24 3 -9.62 0.00
 15 24 3 1.15 0.00
 16 24 3 6.77 0.00
 17 24 3 -6.42 0.00
 18 24 3 1.95 0.00
 19 24 3 11.32 0.00
 20 24 3 10.57 0.00
 21 24 3 -1.92 0.00
 22 24 3 7.38 0.00
 23 24 3 4.66 0.00
 0 25 3 0.21 0.00
 1 25 3 -3.01 0.00
 2 25 3 4.40 0.00
 3 25 3 -8.61 0.00
 4 25 3 -5.92 0.00
 5 25 3 2.08 0.00
 6 25 3 -3.62 0.00
 7 25 3 -13.48 0.00
 8 25 3 -2.07 0.00
 9 25 3 7.16 0.00
 10 25 3 -5.22 0.00
 11 25 3 6.56 0.00
 12 25 3 4.14 0.00
 13 25 3 -6.18 0.00
 14 25 3 -2.67 0.00
 15 25 3 4.66 0.00
 16 25 3 -2.13 0.00
 17 25 3 -5.43 0.00
 18 25 3 4.66 0.00
 19 25 3 3.40 0.00
 20 25 3 -4.94 0.00
 21 25 3 8.30 0.00
 22 25 3 -2.78 0.00
 23 25 3 -6.99 0.00
 24 25 3 5.15 0.00
 0 26 3 -0.63 0.00
 1 26 3 -4.96 0.00
 2 26 3 0.46 0.00
 3 26 3 -7.26 0.00
 4 26 3 1.79 0.00
 5 26 3 3.82 0.00
 6 26 3 -4.67 0.00
 7 26 3 -2.49 0.00
 8 26 3 5.87 0.00
 9 26 3 -2.77 0.00
 10 26 3 4.94 0.00
 11 26 3 5.29 0.00
 12 26 3 0.54 0.00
 13 26 3 -5.08 0.00
 14 26 3 5.49 0.00
 15 26 3 3.88 0.00
 16 26 3 -9.60 0.00
 17 26 3 -2.70 0.00
 18 26 3 -8.60 0.00
 19 26 3 -8.48 0.00
 20 26 3 3.75 0.00
 21 26 3 -4.65 0.00
 22 26 3 -13.80 0.00
 23 26 3 3.53 0.00
 24 26 3 8.11 0.00
 25 26 3 -1.70 0.00
 0 27 3 -0.83 0.00
 1 27 3 -9.15 0.00
 2 27 3 -1.70 0.00
 3 27 3 -2.75 0.00
 4 27 3 6.90 0.00
 5 27 3 -4.08 0.00
 6 27 3 -12.39 0.00
 7 27 3 10.24 0.00
 8 27 3 6.53 0.00
 9 27 3 -4.56 0.00
 10 27 3 6.65 0.00
 11 27 3 -0.87 0.00
 12 27 3 1.09 0.00
 13 27 3 -5.98 0.00
 14 27 3 6.20 0.00
 15 27 3 -2.67 0.00
 16 27 3 -7.19 0.00
 17 27 3 -1.66 0.00
 18 27 3 -1.54 0.00
 19 27 3 -4.99 0.00
 20 27 3 9.89 0.00
 21 27 3 -1.93 0.00
 22 27 3 0.58 0.00
 23 27 3 6.13 0.00
 24 27 3 2.47 0.00
 25 27 3 -1.96 0.00
 26 27 3 -6.61 0.00
 0 28 3 -1.42 0.00
 1 28 3 4.63 0.00
 2 28 3 7.65 0.00
 3 28 3 2.32 0.00
 4 28 3 1.76 0.00
 5 28 3 -1.21 0.00
 6 28 3 2.38 0.00
 7 28 3 8.37 0.00
 8 28 3 -2.85 0.00
 9 28 3 -4.29 0.00
 10 28 3 -1.35 0.00
 11 28 3 -3.51 0.00
 12 28 3 -10.48 0.00
 13 28 3 7.64 0.00
 14 28 3 3.87 0.00
 15 28 3 -7.95 0.00
 16 28 3 5.02 0.00
 17 28 3 -0.24 0.00
 18 28 3 -0.05 0.00
 19 28 3 4.69 0.00
 20 28 3 5.54 0.00
 21 28 3 2.71 0.00
 22 28 3 -2.98 0.00
 23 28 3 -1.53 0.00
 24 28 3 0.43 0.00
 25 28 3 -7.22 0.00
 26 28 3 3.83 0.00
 27 28 3 -0.09 0.00
 0 29 3 14.54 0.00
 1 29 3 11.81 0.00
 2 29 3 -2.19 0.00
 3 29 3 4.38 0.00
 4 29 3 -0.74 0.00
 5 29 3 5.12 0.00
 6 29 3 10.91 0.00
 7 29 3 3.19 0.00
 8 29 3 -6.20 0.00
 9 29 3 -1.65 0.00
 10 29 3 -0.51 0.00
 11 29 3 0.68 0.00
 12 29 3 2.54 0.00
 13 29 3 6.88 0.00
 14 29 3 -7.69 0.00
 15 29 3 1.33 0.00
 16 29 3 7.29 0.00
 17 29 3 2.50 0.00
 18 29 3 1.71 0.00
 19 29 3 -0.65 0.00
 20 29 3 1.34 0.00
 21 29 3 -0.96 0.00
 22 29 3 -18.33 0.00
 23 29 3 3.87 0.00
 24 29 3 9.67 0.00
 25 29 3 0.43 0.00
 26 29 3 5.70 0.00
 27 29 3 -6.94 0.00
 28 29 3 2.22 0.00
 0 30 3 13.90 0.00
 1 30 3 0.42 0.00
 2 30 3 -9.37 0.00
 3 30 3 7.84 0.00
 4 30 3 3.24 0.00
 5 30 3 1.45 0.00
 6 30 3 -5.43 0.00
 7 30 3 -12.73 0.00
 8 30 3 -8.46 0.00
 9 30 3 5.42 0.00
 10 30 3 9.84 0.00
 11 30 3 -1.42 0.00
 12 30 3 5.81 0.00
 13 30 3 2.65 0.00
 14 30 3 0.79 0.00
 15 30 3 9.52 0.00
 16 30 3 -3.27 0.00
 17 30 3 -4.27 0.00
 18 30 3 -1.55 0.00
 19 30 3 2.08 0.00
 20 30 3 -3.39 0.00
 21 30 3 -7.10 0.00
 22 30 3 5.80 0.00
 23 30 3 10.42 0.00
 24 30 3 -3.20 0.00
 25 30 3 2.17 0.00
 26 30 3 -10.26 0.00
 27 30 3 1.43 0.00
 28 30 3 2.67 0.00
 0 31 3 -1.53 0.00
 1 31 3 -11.20 0.00
 2 31 3 -2.05 0.00
 3 31 3 0.68 0.00
 4 31 3 -6.56 0.00
 5 31 3 -10.89 0.00
 6 31 3 -6.86 0.00
 7 31 3 1.21 0.00
 8 31 3 9.18 0.00
 9 31 3 10.11 0.00
 10 31 3 -3.95 0.00
 11 31 3 2.39 0.00
 12 31 3 -3.63 0.00
 13 31 3 0.24 0.00
 14 31 3 1.35 0.00
 15 31 3 -3.57 0.00
 16 31 3 6.60 0.00
 17 31 3 -0.98 0.00
 18 31 3 6.09 0.00
 19 31 3 -4.09 0.00
 20 31 3 -12.00 0.00
 21 31 3 1.82 0.00
 22 31 3 6.94 0.00
 23 31 3 3.53 0.00
 24 31 3 1.74 0.00
 25 31 3 -5.36 0.00
 26 31 3 -5.48 0.00
 27 31 3 1.42 0.00
 0 32 3 -8.65 0.00
 1 32 3 7.25 0.00
 2 32 3 -2.32 0.00
 3 32 3 -5.63 0.00
 4 32 3 -7.27 0.00
 5 32 3 -2.14 0.00
 6 32 3 2.14 0.00
 7 32 3 5.54 0.00
 8 32 3 3.37 0.00
 9 32 3 -7.18 0.00
 10 32 3 1.97 0.00
 11 32 3 1.36 0.00
 12 32 3 1.40 0.00
 13 32 3 -6.08 0.00
 14 32 3 1.63 0.00
 15 32 3 7.52 0.00
 16 32 3 0.48 0.00
 17 32 3 2.11 0.00
 18 32 3 -1.40 0.00
 19 32 3 -11.36 0.00
 20 32 3 -7.06 0.00
 21 32 3 10.59 0.00
 22 32 3 5.40 0.00
 23 32 3 -6.55 0.00
 24 32 3 -2.92 0.00
 25 32 3 -3.98 0.00
 0 33 3 17.92 0.00
 1 33 3 10.97 0.00
 2 33 3 -14.56 0.00
 3 33 3 4.20 0.00
 4 33 3 7.47 0.00
 5 33 3 -0.30 0.00
 6 33 3 1.81 0.00
 7 33 3 2.22 0.00
 8 33 3 -6.17 0.00
 9 33 3 -21.42 0.00
 10 33 3 2.68 0.00
 11 33 3 -14.00 0.00
 12 33 3 -1.38 0.00
 13 33 3 6.58 0.00
 14 33 3 -3.51 0.00
 15 33 3 0.20 0.00
 16 33 3 -5.26 0.00
 17 33 3 5.94 0.00
 18 33 3 -6.90 0.00
 19 33 3 4.54 0.00
 20 33 3 8.40 0.00
 21 33 3 -0.07 0.00
 22 33 3 0.38 0.00
 23 33 3 -3.45 0.00
 24 33 3 -4.67 0.00
 0 34 3 12.47 0.00
 1 34 3 -15.06 0.00
 2 34 3 -5.08 0.00
 3 34 3 12.41 0.00
 4 34 3 11.72 0.00
 5 34 3 -5.29 0.00
 6 34 3 4.35 0.00
 7 34 3 1.49 0.00
 8 34 3 -15.23 0.00
 9 34 3 3.81 0.00
 10 34 3 -2.39 0.00
 11 34 3 4.48 0.00
 12 34 3 -0.77 0.00
 13 34 3 -8.29 0.00
 14 34 3 1.13 0.00
 15 34 3 -6.76 0.00
 16 34 3 -1.14 0.00
 17 34 3 -4.41 0.00
 18 34 3 7.13 0.00
 19 34 3 9.75 0.00
 20 34 3 -0.17 0.00
 21 34 3 1.96 0.00
 22 34 3 -1.97 0.00
 23 34 3 -5.62 0.00
 0 35 3 -21.50 0.00
 1 35 3 -8.95 0.00
 2 35 3 11.21 0.00
 3 35 3 6.47 0.00
 4 35 3 8.53 0.00
 5 35 3 -0.89 0.00
 6 35 3 -2.83 0.00
 7 35 3 -6.82 0.00
 8 35 3 -7.19 0.00
 9 35 3 16.18 0.00
 10 35 3 5.18 0.00
 11 35 3 6.95 0.00
 12 35 3 -1.56 0.00
 13 35 3 4.61 0.00
 14 35 3 2.20 0.00
 15 35 3 -8.88 0.00
 16 35 3 2.71 0.00
 17 35 3 0.99 0.00
 18 35 3 7.73 0.00
 19 35 3 2.45 0.00
 20 35 3 -11.80 0.00
 21 35 3 -11.57 0.00
 0 36 3 -15.72 0.00
 1 36 3 0.09 0.00
 2 36 3 12.41 0.00
 3 36 3 5.97 0.00
 4 36 3 -7.30 0.00
 5 36 3 -4.84 0.00
 6 36 3 12.95 0.00
 7 36 3 4.26 0.00
 8 36 3 14.07 0.00
 9 36 3 -3.89 0.00
 10 36 3 -10.05 0.00
 11 36 3 -1.85 0.00
 12 36 3 2.04 0.00
 13 36 3 -3.20 0.00
 14 36 3 -5.80 0.00
 15 36 3 9.84 0.00
 16 36 3 -6.18 0.00
 17 36 3 1.68 0.00
 18 36 3 -3.45 0.00
 19 36 3 -9.17 0.00
 0 37 3 -21.79 0.00
 1 37 3 11.20 0.00
 2 37 3 8.67 0.00
 3 37 3 -21.80 0.00
 4 37 3 2.42 0.00
 5 37 3 11.34 0.00
 6 37 3 4.54 0.00
 7 37 3 -1.43 0.00
 8 37 3 4.02 0.00
 9 37 3 -4.59 0.00
 10 37 3 10.63 0.00
 11 37 3 3.70 0.00
 12 37 3 -7.29 0.00
 13 37 3 -2.17 0.00
 14 37 3 -1.70 0.00
 15 37 3 -3.09 0.00
 16 37 3 1.45 0.00
 17 37 3 5.47 0.00
 0 38 3 4.10 0.00
 1 38 3 -5.40 0.00
 2 38 3 -10.50 0.00
 3 38 3 -5.76 0.00
 4 38 3 8.04 0.00
 5 38 3 -7.37 0.00
 6 38 3 -12.52 0.00
 7 38 3 12.73 0.00
 8 38 3 -13.36 0.00
 9 38 3 -0.72 0.00
 10 38 3 3.44 0.00
 11 38 3 -4.18 0.00
 12 38 3 6.82 0.00
 13 38 3 14.36 0.00
 14 38 3 5.50 0.00
 15 38 3 -1.74 0.00
 2 39 3 5.64 0.00
 3 39 3 -4.85 0.00
 4 39 3 -14.71 0.00
 5 39 3 16.81 0.00
 6 39 3 2.74 0.00
 7 39 3 -7.29 0.00
 8 39 3 -10.82 0.00
 9 39 3 18.03 0.00
 10 39 3 5.84 0.00
 11 39 3 -16.09 0.00
 12 39 3 4.71 0.00
 13 39 3 3.80 0.00
 5 40 3 14.12 0.00
 6 40 3 -14.53 0.00
 7 40 3 -16.26 0.00
 8 40 3 9.40 0.00
 9 40 3 8.36 0.00
 0 0 4 6.37 0.00
 0 1 4 -93.96 0.00
 1 1 4 89.95 0.00
 0 2 4 63.69 0.00
 1 2 4 88.50 0.00
 2 2 4 -24.69 0.00
 0 3 4 -181.07 0.00
 1 3 4 94.62 0.00
 2 3 4 89.05 0.00
 3 3 4 18.56 0.00
 0 4 4 72.63 0.00
 1 4 4 76.95 0.00
 2 4 4 -93.97 0.00
 3 4 4 -91.47 0.00
 4 4 4 18.32 0.00
 0 5 4 106.07 0.00
 1 5 4 -53.44 0.00
 2 5 4 -44.22 0.00
 3 5 4 -2.78 0.00
 4 5 4 2.55 0.00
 5 5 4 -68.35 0.00
 0 6 4 -46.60 0.00
 1 6 4 -21.84 0.00
 2 6 4 26.62 0.00
 3 6 4 -20.57 0.00
 4 6 4 18.58 0.00
 5 6 4 -5.55 0.00
 6 6 4 34.76 0.00
 0 7 4 62.42 0.00
 1 7 4 14.38 0.00
 2 7 4 -15.05 0.00
 3 7 4 -2.45 0.00
 4 7 4 44.69 0.00
 5 7 4 -2.49 0.00
 6 7 4 -2.37 0.00
 7 7 4 8.41 0.00
 0 8 4 27.61 0.00
 1 8 4 -18.97 0.00
 2 8 4 6.19 0.00
 3 8 4 37.34 0.00
 4 8 4 -8.56 0.00
 5 8 4 19.96 0.00
 6 8 4 -7.34 0.00
 7 8 4 -15.97 0.00
 8 8 4 -21.61 0.00
 0 9 4 11.40 0.00
 1 9 4 -13.00 0.00
 2 9 4 -31.29 0.00
 3 9 4 32.20 0.00
 4 9 4 -8.39 0.00
 5 9 4 13.22 0.00
 6 9 4 -11.04 0.00
 7 9 4 -5.28 0.00
 8 9 4 9.93 0.00
 9 9 4 33.05 0.00
 0 10 4 -6.37 0.00
 1 10 4 -16.79 0.00
 2 10 4 16.13 0.00
 3 10 4 2.12 0.00
 4 10 4 -19.44 0.00
 5 10 4 5.78 0.00
 6 10 4 -2.67 0.00
 7 10 4 -1.60 0.00
 8 10 4 4.20 0.00
 9 10 4 18.55 0.00
 10 10 4 -6.75 0.00
 0 11 4 2.28 0.00
 1 11 4 -9.29 0.00
 2 11 4 -0.34 0.00
 3 11 4 -21.97 0.00
 4 11 4 -2.48 0.00
 5 11 4 14.18 0.00
 6 11 4 -10.47 0.00
 7 11 4 -13.90 0.00
 8 11 4 -1.53 0.00
 9 11 4 -9.08 0.00
 10 11 4 5.94 0.00
 11 11 4 -7.00 0.00
 0 12 4 -18.96 0.00
 1 12 4 6.97 0.00
 2 12 4 -15.67 0.00
 3 12 4 6.67 0.00
 4 12 4 16.08 0.00
 5 12 4 -14.53 0.00
 6 12 4 -5.90 0.00
 7 12 4 12.13 0.00
 8 12 4 16.25 0.00
 9 12 4 -29.72 0.00
 10 12 4 2.75 0.00
 11 12 4 -5.94 0.00
 12 12 4 -0.96 0.00
 0 13 4 -4.02 0.00
 1 13 4 7.20 0.00
 2 13 4 9.10 0.00
 3 13 4 5.06 0.00
 4 13 4 -7.66 0.00
 5 13 4 -12.01 0.00
 6 13 4 12.58 0.00
 7 13 4 5.35 0.00
 8 13 4 -3.07 0.00
 9 13 4 -6.88 0.00
 10 13 4 6.49 0.00
 11 13 4 5.85 0.00
 12 13 4 13.28 0.00
 13 13 4 1.80 0.00
 0 14 4 22.89 0.00
 1 14 4 15.30 0.00
 2 14 4 1.98 0.00
 3 14 4 -5.67 0.00
 4 14 4 -14.72 0.00
 5 14 4 -12.80 0.00
 6 14 4 2.38 0.00
 7 14 4 0.59 0.00
 8 14 4 -1.13 0.00
 9 14 4 1.73 0.00
 10 14 4 3.60 0.00
 11 14 4 8.84 0.00
 12 14 4 -9.39 0.00
 13 14 4 -7.11 0.00
 14 14 4 4.23 0.00
 0 15 4 6.39 0.00
 1 15 4 -4.53 0.00
 2 15 4 -3.23 0.00
 3 15 4 3.42 0.00
 4 15 4 -4.17 0.00
 5 15 4 6.26 0.00
 6 15 4 10.88 0.00
 7 15 4 2.84 0.00
 8 15 4 -5.74 0.00
 9 15 4 1.99 0.00
 10 15 4 -11.99 0.00
 11 15 4 1.45 0.00
 12 15 4 5.43 0.00
 13 15 4 1.86 0.00
 14 15 4 -1.08 0.00
 15 15 4 -2.39 0.00
 0 16 4 -3.91 0.00
 1 16 4 -15.93 0.00
 2 16 4 3.00 0.00
 3 16 4 11.59 0.00
 4 16 4 10.81 0.00
 5 16 4 7.11 0.00
 6 16 4 -3.29 0.00
 7 16 4 -4.82 0.00
 8 16 4 7.55 0.00
 9 16 4 -1.66 0.00
 10 16 4 -12.47 0.00
 11 16 4 -2.24 0.00
 12 16 4 3.73 0.00
 13 16 4 4.73 0.00
 14 16 4 -4.61 0.00
 15 16 4 -3.14 0.00
 16 16 4 10.72 0.00
 0 17 4 -11.72 0.00
 1 17 4 17.75 0.00
 2 17 4 14.32 0.00
 3 17 4 -0.68 0.00
 4 17 4 -4.72 0.00
 5 17 4 -13.64 0.00
 6 17 4 -4.63 0.00
 7 17 4 0.94 0.00
 8 17 4 5.32 0.00
 9 17 4 -6.26 0.00
 10 17 4 -4.16 0.00
 11 17 4 6.55 0.00
 12 17 4 -0.27 0.00
 13 17 4 -3.24 0.00
 14 17 4 -4.32 0.00
 15 17 4 -2.69 0.00
 16 17 4 3.91 0.00
 17 17 4 -2.04 0.00
 0 18 4 4.80 0.00
 1 18 4 2.94 0.00
 2 18 4 -5.95 0.00
 3 18 4 -4.62 0.00
 4 18 4 -6.03 0.00
 5 18 4 11.52 0.00
 6 18 4 2.29 0.00
 7 18 4 -6.40 0.00
 8 18 4 -0.85 0.00
 9 18 4 -3.47 0.00
 10 18 4 -0.96 0.00
 11 18 4 -4.44 0.00
 12 18 4 9.68 0.00
 13 18 4 2.79 0.00
 14 18 4 -5.62 0.00
 15 18 4 4.72 0.00
 16 18 4 3.07 0.00
 17 18 4 -3.63 0.00
 18 18 4 6.33 0.00
 0 19 4 -0.27 0.00
 1 19 4 -1.76 0.00
 2 19 4 -8.74 0.00
 3 19 4 5.48 0.00
 4 19 4 14.97 0.00
 5 19 4 -3.81 0.00
 6 19 4 -10.70 0.00
 7 19 4 3.09 0.00
 8 19 4 15.28 0.00
 9 19 4 7.57 0.00
 10 19 4 -4.38 0.00
 11 19 4 1.87 0.00
 12 19 4 -4.71 0.00
 13 19 4 -8.36 0.00
 14 19 4 1.83 0.00
 15 19 4 2.54 0.00
 16 19 4 1.85 0.00
 17 19 4 5.55 0.00
 18 19 4 -11.50 0.00
 19 19 4 -1.87 0.00
 0 20 4 5.67 0.00
 1 20 4 -4.13 0.00
 2 20 4 -0.57 0.00
 3 20 4 8.51 0.00
 4 20 4 -5.58 0.00
 5 20 4 -20.19 0.00
 6 20 4 2.32 0.00
 7 20 4 23.19 0.00
 8 20 4 3.77 0.00
 9 20 4 1.79 0.00
 10 20 4 0.33 0.00
 11 20 4 -3.50 0.00
 12 20 4 -0.78 0.00
 13 20 4 9.50 0.00
 14 20 4 -3.49 0.00
 15 20 4 2.90 0.00
 16 20 4 -0.42 0.00
 17 20 4 -6.36 0.00
 18 20 4 0.30 0.00
 19 20 4 12.48 0.00
 20 20 4 -5.36 0.00
 0 21 4 -1.75 0.00
 1 21 4 -10.15 0.00
 2 21 4 -3.07 0.00
 3 21 4 3.16 0.00
 4 21 4 -6.63 0.00
 5 21 4 1.96 0.00
 6 21 4 16.87 0.00
 7 21 4 -8.42 0.00
 8 21 4 -12.90 0.00
 9 21 4 -3.09 0.00
 10 21 4 -2.62 0.00
 11 21 4 7.61 0.00
 12 21 4 2.61 0.00
 13 21 4 -5.80 0.00
 14 21 4 0.13 0.00
 15 21 4 0.15 0.00
 16 21 4 5.72 0.00
 17 21 4 1.50 0.00
 18 21 4 4.44 0.00
 19 21 4 -1.81 0.00
 20 21 4 -3.60 0.00
 21 21 4 4.60 0.00
 0 22 4 -12.78 0.00
 1 22 4 -3.19 0.00
 2 22 4 4.72 0.00
 3 22 4 -1.83 0.00
 4 22 4 3.95 0.00
 5 22 4 5.68 0.00
 6 22 4 1.61 0.00
 7 22 4 -9.08 0.00
 8 22 4 -3.00 0.00
 9 22 4 0.03 0.00
 10 22 4 2.53 0.00
 11 22 4 4.97 0.00
 12 22 4 -2.46 0.00
 13 22 4 -13.05 0.00
 14 22 4 1.24 0.00
 15 22 4 4.50 0.00
 16 22 4 -7.23 0.00
 17 22 4 -8.21 0.00
 18 22 4 -1.47 0.00
 19 22 4 3.52 0.00
 20 22 4 0.92 0.00
 21 22 4 -0.65 0.00
 22 22 4 -1.59 0.00
 0 23 4 -2.15 0.00
 1 23 4 -1.35 0.00
 2 23 4 0.22 0.00
 3 23 4 0.38 0.00
 4 23 4 -0.69 0.00
 5 23 4 -0.03 0.00
 6 23 4 -3.64 0.00
 7 23 4 5.94 0.00
 8 23 4 -4.96 0.00
 9 23 4 -2.40 0.00
 10 23 4 12.34 0.00
 11 23 4 -0.93 0.00
 12 23 4 -8.13 0.00
 13 23 4 9.10 0.00
 14 23 4 1.39 0.00
 15 23 4 -5.89 0.00
 16 23 4 -7.84 0.00
 17 23 4 -3.67 0.00
 18 23 4 10.87 0.00
 19 23 4 2.60 0.00
 20 23 4 3.82 0.00
 21 23 4 0.71 0.00
 22 23 4 -5.05 0.00
 23 23 4 4.59 0.00
 0 24 4 5.44 0.00
 1 24 4 7.60 0.00
 2 24 4 6.57 0.00
 3 24 4 -15.07 0.00
 4 24 4 -7.10 0.00
 5 24 4 2.30 0.00
 6 24 4 -2.34 0.00
 7 24 4 1.10 0.00
 8 24 4 -11.38 0.00
 9 24 4 1.67 0.00
 10 24 4 -0.19 0.00
 11 24 4 -1.25 0.00
 12 24 4 4.25 0.00
 13 24 4 -0.54 0.00
 14 24 4 -2.44 0.00
 15 24 4 -0.96 0.00
 16 24 4 2.57 0.00
 17 24 4 5.97 0.00
 18 24 4 11.76 0.00
 19 24 4 -13.09 0.00
 20 24 4 -7.46 0.00
 21 24 4 8.60 0.00
 22 24 4 1.76 0.00
 23 24 4 11.05 0.00
 24 24 4 -3.71 0.00
 0 25 4 13.97 0.00
 1 25 4 -4.94 0.00
 2 25 4 -0.58 0.00
 3 25 4 2.53 0.00
 4 25 4 -0.38 0.00
 5 25 4 -3.50 0.00
 6 25 4 1.10 0.00
 7 25 4 -8.15 0.00
 8 25 4 -1.04 0.00
 9 25 4 5.60 0.00
 10 25 4 3.07 0.00
 11 25 4 1.20 0.00
 12 25 4 3.99 0.00
 13 25 4 -4.44 0.00
 14 25 4 1.10 0.00
 15 25 4 3.83 0.00
 16 25 4 0.78 0.00
 17 25 4 5.12 0.00
 18 25 4 -17.54 0.00
 19 25 4 -14.34 0.00
 20 25 4 -1.21 0.00
 21 25 4 5.43 0.00
 22 25 4 1.76 0.00
 23 25 4 -9.49 0.00
 24 25 4 -9.68 0.00
 25 25 4 4.40 0.00
 0 26 4 2.08 0.00
 1 26 4 -2.91 0.00
 2 26 4 -2.21 0.00
 3 26 4 1.22 0.00
 4 26 4 -5.46 0.00
 5 26 4 -0.32 0.00
 6 26 4 5.06 0.00
 7 26 4 6.43 0.00
 8 26 4 13.03 0.00
 9 26 4 -4.21 0.00
 10 26 4 -1.00 0.00
 11 26 4 -2.02 0.00
 12 26 4 3.62 0.00
 13 26 4 -2.06 0.00
 14 26 4 1.12 0.00
 15 26 4 0.86 0.00
 16 26 4 1.73 0.00
 17 26 4 -0.34 0.00
 18 26 4 -12.23 0.00
 19 26 4 -1.97 0.00
 20 26 4 8.69 0.00
 21 26 4 -1.26 0.00
 22 26 4 -0.17 0.00
 23 26 4 -11.02 0.00
 24 26 4 7.28 0.00
 25 26 4 14.14 0.00
 26 26 4 -7.54 0.00
 0 27 4 8.95 0.00
 1 27 4 0.38 0.00
 2 27 4 -1.98 0.00
 3 27 4 -0.05 0.00
 4 27 4 -3.24 0.00
 5 27 4 16.27 0.00
 6 27 4 5.39 0.00
 7 27 4 -2.85 0.00
 8 27 4 -5.22 0.00
 9 27 4 -2.94 0.00
 10 27 4 0.43 0.00
 11 27 4 -4.11 0.00
 12 27 4 -2.63 0.00
 13 27 4 1.51 0.00
 14 27 4 -3.75 0.00
 15 27 4 0.89 0.00
 16 27 4 9.33 0.00
 17 27 4 -7.90 0.00
 18 27 4 5.56 0.00
 19 27 4 12.27 0.00
 20 27 4 -5.56 0.00
 21 27 4 5.14 0.00
 22 27 4 3.20 0.00
 23 27 4 -1.42 0.00
 24 27 4 7.36 0.00
 25 27 4 -1.59 0.00
 26 27 4 -6.41 0.00
 27 27 4 -9.73 0.00
 0 28 4 -4.06 0.00
 1 28 4 0.11 0.00
 2 28 4 5.52 0.00
 3 28 4 0.10 0.00
 4 28 4 2.22 0.00
 5 28 4 14.23 0.00
 6 28 4 0.71 0.00
 7 28 4 -8.85 0.00
 8 28 4 -2.59 0.00
 9 28 4 2.71 0.00
 10 28 4 -4.99 0.00
 11 28 4 5.34 0.00
 12 28 4 -4.95 0.00
 13 28 4 3.18 0.00
 14 28 4 4.13 0.00
 15 28 4 5.89 0.00
 16 28 4 2.69 0.00
 17 28 4 -2.36 0.00
 18 28 4 5.98 0.00
 19 28 4 -3.76 0.00
 20 28 4 -8.38 0.00
 21 28 4 10.93 0.00
 22 28 4 -2.85 0.00
 23 28 4 0.85 0.00
 24 28 4 0.24 0.00
 25 28 4 -4.86 0.00
 26 28 4 -0.03 0.00
 27 28 4 -3.57 0.00
 28 28 4 16.12 0.00
 0 29 4 -3.92 0.00
 1 29 4 12.69 0.00
 2 29 4 -6.53 0.00
 3 29 4 2.04 0.00
 4 29 4 7.98 0.00
 5 29 4 -5.38 0.00
 6 29 4 -10.90 0.00
 7 29 4 -3.00 0.00
 8 29 4 2.80 0.00
 9 29 4 -0.98 0.00
 10 29 4 2.61 0.00
 11 29 4 1.17 0.00
 12 29 4 4.05 0.00
 13 29 4 7.37 0.00
 14 29 4 4.36 0.00
 15 29 4 2.02 0.00
 16 29 4 -12.24 0.00
 17 29 4 -2.27 0.00
 18 29 4 6.36 0.00
 19 29 4 -2.71 0.00
 20 29 4 3.13 0.00
 21 29 4 3.31 0.00
 22 29 4 -9.96 0.00
 23 29 4 -7.72 0.00
 24 29 4 -2.00 0.00
 25 29 4 8.84 0.00
 26 29 4 0.82 0.00
 27 29 4 11.46 0.00
 28 29 4 -0.41 0.00
 0 30 4 -4.64 0.00
 1 30 4 -2.89 0.00
 2 30 4 -5.90 0.00
 3 30 4 -0.97 0.00
 4 30 4 -4.06 0.00
 5 30 4 -6.57 0.00
 6 30 4 1.90 0.00
 7 30 4 -0.37 0.00
 8 30 4 -0.62 0.00
 9 30 4 -0.77 0.00
 10 30 4 1.46 0.00
 11 30 4 1.64 0.00
 12 30 4 -0.34 0.00
 13 30 4 -1.25 0.00
 14 30 4 -4.46 0.00
 15 30 4 -5.38 0.00
 16 30 4 -0.77 0.00
 17 30 4 8.11 0.00
 18 30 4 1.83 0.00
 19 30 4 -2.57 0.00
 20 30 4 -1.08 0.00
 21 30 4 -10.73 0.00
 22 30 4 8.00 0.00
 23 30 4 4.08 0.00
 24 30 4 -6.38 0.00
 25 30 4 -1.49 0.00
 26 30 4 -0.26 0.00
 27 30 4 2.52 0.00
 0 31 4 -7.03 0.00
 1 31 4 -0.26 0.00
 2 31 4 1.49 0.00
 3 31 4 -5.76 0.00
 4 31 4 -0.92 0.00
 5 31 4 -0.62 0.00
 6 31 4 -4.71 0.00
 7 31 4 -6.23 0.00
 8 31 4 10.30 0.00
 9 31 4 5.04 0.00
 10 31 4 -5.67 0.00
 11 31 4 0.19 0.00
 12 31 4 -3.52 0.00
 13 31 4 -7.77 0.00
 14 31 4 0.38 0.00
 15 31 4 -2.51 0.00
 16 31 4 9.08 0.00
 17 31 4 4.35 0.00
 18 31 4 -6.56 0.00
 19 31 4 -1.01 0.00
 20 31 4 -5.66 0.00
 21 31 4 8.19 0.00
 22 31 4 3.19 0.00
 23 31 4 -18.99 0.00
 24 31 4 4.01 0.00
 25 31 4 8.26 0.00
 26 31 4 6.50 0.00
 0 32 4 -0.33 0.00
 1 32 4 7.78 0.00
 2 32 4 4.90 0.00
 3 32 4 -2.99 0.00
 4 32 4 -0.81 0.00
 5 32 4 6.18 0.00
 6 32 4 2.34 0.00
 7 32 4 1.19 0.00
 8 32 4 3.71 0.00
 9 32 4 -22.99 0.00
 10 32 4 -4.94 0.00
 11 32 4 -4.37 0.00
 12 32 4 0.21 0.00
 13 32 4 -1.23 0.00
 14 32 4 1.04 0.00
 15 32 4 7.94 0.00
 16 32 4 -4.23 0.00
 17 32 4 -3.44 0.00
 18 32 4 -4.13 0.00
 19 32 4 8.61 0.00
 20 32 4 6.13 0.00
 21 32 4 -0.81 0.00
 22 32 4 -13.18 0.00
 23 32 4 4.54 0.00
 24 32 4 15.18 0.00
 25 32 4 -1.65 0.00
 0 33 4 4.83 0.00
 1 33 4 3.67 0.00
 2 33 4 3.18 0.00
 3 33 4 -6.96 0.00
 4 33 4 13.73 0.00
 5 33 4 9.32 0.00
 6 33 4 -8.84 0.00
 7 33 4 0.89 0.00
 8 33 4 -1.84 0.00
 9 33 4 -1.03 0.00
 10 33 4 2.79 0.00
 11 33 4 5.62 0.00
 12 33 4 -6.79 0.00
 13 33 4 1.57 0.00
 14 33 4 1.55 0.00
 15 33 4 -11.78 0.00
 16 33 4 -4.43 0.00
 17 33 4 0.61 0.00
 18 33 4 4.97 0.00
 19 33 4 7.23 0.00
 20 33 4 8.42 0.00
 21 33 4 -10.04 0.00
 22 33 4 1.87 0.00
 23 33 4 16.23 0.00
 24 33 4 -4.63 0.00
 0 34 4 -12.19 0.00
 1 34 4 1.29 0.00
 2 34 4 0.82 0.00
 3 34 4 -0.86 0.00
 4 34 4 17.33 0.00
 5 34 4 -10.38 0.00
 6 34 4 -8.63 0.00
 7 34 4 14.62 0.00
 8 34 4 1.57 0.00
 9 34 4 18.69 0.00
 10 34 4 -3.09 0.00
 11 34 4 4.83 0.00
 12 34 4 4.65 0.00
 13 34 4 1.86 0.00
 14 34 4 -8.88 0.00
 15 34 4 -0.48 0.00
 16 34 4 18.23 0.00
 17 34 4 -11.13 0.00
 18 34 4 -1.34 0.00
 19 34 4 4.66 0.00
 20 34 4 -11.03 0.00
 21 34 4 -4.28 0.00
 22 34 4 16.62 0.00
 0 35 4 0.58 0.00
 1 35 4 4.23 0.00
 2 35 4 -3.56 0.00
 3 35 4 -4.47 0.00
 4 35 4 -6.07 0.00
 5 35 4 3.85 0.00
 6 35 4 15.40 0.00
 7 35 4 4.64 0.00
 8 35 4 6.80 0.00
 9 35 4 -4.87 0.00
 10 35 4 -9.74 0.00
 11 35 4 3.68 0.00
 12 35 4 2.17 0.00
 13 35 4 -7.74 0.00
 14 35 4 4.06 0.00
 15 35 4 16.96 0.00
 16 35 4 -12.49 0.00
 17 35 4 -5.74 0.00
 18 35 4 -0.35 0.00
 19 35 4 -6.97 0.00
 20 35 4 2.31 0.00
 21 35 4 6.15 0.00
 0 36 4 15.53 0.00
 1 36 4 -6.55 0.00
 2 36 4 -13.96 0.00
 3 36 4 1.87 0.00
 4 36 4 4.41 0.00
 5 36 4 -4.72 0.00
 6 36 4 -6.06 0.00
 7 36 4 4.92 0.00
 8 36 4 10.28 0.00
 9 36 4 -7.47 0.00
 10 36 4 5.56 0.00
 11 36 4 -5.75 0.00
 12 36 4 -4.08 0.00
 13 36 4 -0.54 0.00
 14 36 4 4.35 0.00
 15 36 4 0.65 0.00
 16 36 4 -7.57 0.00
 17 36 4 5.51 0.00
 18 36 4 -0.21 0.00
 19 36 4 -5.74 0.00
 0 37 4 -0.27 0.00
 1 37 4 -24.24 0.00
 2 37 4 1.77 0.00
 3 37 4 3.35 0.00
 4 37 4 -17.63 0.00
 5 37 4 -15.15 0.00
 6 37 4 2.68 0.00
 7 37 4 12.72 0.00
 8 37 4 -16.83 0.00
 9 37 4 -7.03 0.00
 10 37 4 5.23 0.00
 11 37 4 5.45 0.00
 12 37 4 3.71 0.00
 13 37 4 7.20 0.00
 14 37 4 8.30 0.00
 15 37 4 -11.21 0.00
 16 37 4 3.03 0.00
 17 37 4 4.69 0.00
 0 38 4 13.23 0.00
 1 38 4 -7.89 0.00
 2 38 4 -2.69 0.00
 3 38 4 -3.10 0.00
 4 38 4 -8.40 0.00
 5 38 4 19.42 0.00
 6 38 4 -6.06 0.00
 7 38 4 -7.14 0.00
 8 38 4 -8.61 0.00
 9 38 4 1.72 0.00
 10 38 4 1.56 0.00
 11 38 4 -5.17 0.00
 12 38 4 3.14 0.00
 13 38 4 1.35 0.00
 14 38 4 -0.67 0.00
 15 38 4 3.43 0.00
 2 39 4 17.93 0.00
 3 39 4 19.44 0.00
 4 39 4 -4.96 0.00
 5 39 4 -4.80 0.00
 6 39 4 0.28 0.00
 7 39 4 1.11 0.00
 8 39 4 1.10 0.00
 9 39 4 -8.67 0.00
 10 39 4 18.14 0.00
 11 39 4 2.86 0.00
 12 39 4 -15.82 0.00
 3 40 4 -12.45 0.00
 4 40 4 -16.09 0.00
 5 40 4 -2.56 0.00
 6 40 4 20.97 0.00
 7 40 4 -4.99 0.00
 8 40 4 -13.96 0.00
 0 1 5 -6.50 0.00
 0 2 5 -98.18 0.00
 1 2 5 58.06 0.00
 0 3 5 0.23 0.00
 1 3 5 -47.66 0.00
 2 3 5 -32.53 0.00
 0 4 5 65.46 0.00
 1 4 5 -33.14 0.00
 2 4 5 35.00 0.00
 3 4 5 -36.46 0.00
 0 5 5 -14.16 0.00
 1 5 5 -25.31 0.00
 2 5 5 38.11 0.00
 3 5 5 -1.98 0.00
 4 5 5 16.41 0.00
 0 6 5 -59.35 0.00
 1 6 5 12.38 0.00
 2 6 5 28.43 0.00
 3 6 5 -9.55 0.00
 4 6 5 22.60 0.00
 5 6 5 27.26 0.00
 0 7 5 -1.36 0.00
 1 7 5 67.38 0.00
 2 7 5 -0.15 0.00
 3 7 5 -1.63 0.00
 4 7 5 12.86 0.00
 5 7 5 32.17 0.00
 6 7 5 -31.16 0.00
 0 8 5 25.83 0.00
 1 8 5 2.22 0.00
 2 8 5 -49.25 0.00
 3 8 5 38.37 0.00
 4 8 5 -10.22 0.00
 5 8 5 -18.61 0.00
 6 8 5 -9.41 0.00
 7 8 5 13.65 0.00
 0 9 5 -17.39 0.00
 1 9 5 18.32 0.00
 2 9 5 -2.15 0.00
 3 9 5 -7.33 0.00
 4 9 5 -17.65 0.00
 5 9 5 -16.75 0.00
 6 9 5 17.34 0.00
 7 9 5 10.53 0.00
 8 9 5 1.32 0.00
 0 10 5 22.07 0.00
 1 10 5 8.08 0.00
 2 10 5 -1.66 0.00
 3 10 5 -9.52 0.00
 4 10 5 -1.55 0.00
 5 10 5 -20.70 0.00
 6 10 5 12.45 0.00
 7 10 5 -5.12 0.00
 8 10 5 -16.35 0.00
 9 10 5 -8.75 0.00
 0 11 5 15.12 0.00
 1 11 5 4.20 0.00
 2 11 5 -5.71 0.00
 3 11 5 1.08 0.00
 4 11 5 -13.68 0.00
 5 11 5 -4.39 0.00
 6 11 5 25.43 0.00
 7 11 5 -13.02 0.00
 8 11 5 3.37 0.00
 9 11 5 -19.09 0.00
 10 11 5 -5.17 0.00
 0 12 5 -10.12 0.00
 1 12 5 -8.93 0.00
 2 12 5 5.36 0.00
 3 12 5 -5.93 0.00
 4 12 5 9.44 0.00
 5 12 5 24.89 0.00
 6 12 5 -4.17 0.00
 7 12 5 -16.53 0.00
 8 12 5 19.65 0.00
 9 12 5 0.24 0.00
 10 12 5 -3.61 0.00
 11 12 5 7.23 0.00
 0 13 5 -3.56 0.00
 1 13 5 3.86 0.00
 2 13 5 10.97 0.00
 3 13 5 -1.87 0.00
 4 13 5 8.42 0.00
 5 13 5 -12.06 0.00
 6 13 5 -17.30 0.00
 7 13 5 9.86 0.00
 8 13 5 -2.16 0.00
 9 13 5 6.50 0.00
 10 13 5 3.65 0.00
 11 13 5 0.60 0.00
 12 13 5 -5.50 0.00
 0 14 5 0.91 0.00
 1 14 5 7.00 0.00
 2 14 5 -4.38 0.00
 3 14 5 1.55 0.00
 4 14 5 2.58 0.00
 5 14 5 -3.88 0.00
 6 14 5 1.24 0.00
 7 14 5 2.63 0.00
 8 14 5 -2.58 0.00
 9 14 5 13.10 0.00
 10 14 5 -9.62 0.00
 11 14 5 1.69 0.00
 12 14 5 -0.73 0.00
 13 14 5 -5.28 0.00
 0 15 5 -3.72 0.00
 1 15 5 -16.02 0.00
 2 15 5 -6.60 0.00
 3 15 5 16.53 0.00
 4 15 5 8.62 0.00
 5 15 5 3.67 0.00
 6 15 5 4.20 0.00
 7 15 5 -1.25 0.00
 8 15 5 3.49 0.00
 9 15 5 9.86 0.00
 10 15 5 -10.50 0.00
 11 15 5 -14.61 0.00
 12 15 5 2.10 0.00
 13 15 5 10.52 0.00
 14 15 5 1.61 0.00
 0 16 5 -8.55 0.00
 1 16 5 12.47 0.00
 2 16 5 9.05 0.00
 3 16 5 -2.99 0.00
 4 16 5 -2.65 0.00
 5 16 5 -2.54 0.00
 6 16 5 -1.53 0.00
 7 16 5 -8.05 0.00
 8 16 5 7.04 0.00
 9 16 5 1.94 0.00
 10 16 5 -8.50 0.00
 11 16 5 -4.09 0.00
 12 16 5 -1.70 0.00
 13 16 5 2.93 0.00
 14 16 5 -2.15 0.00
 15 16 5 -6.00 0.00
 0 17 5 -1.69 0.00
 1 17 5 1.52 0.00
 2 17 5 0.60 0.00
 3 17 5 -3.76 0.00
 4 17 5 -3.37 0.00
 5 17 5 -0.06 0.00
 6 17 5 -8.94 0.00
 7 17 5 -3.74 0.00
 8 17 5 1.97 0.00
 9 17 5 -3.25 0.00
 10 17 5 1.77 0.00
 11 17 5 3.92 0.00
 12 17 5 8.27 0.00
 13 17 5 -2.19 0.00
 14 17 5 1.12 0.00
 15 17 5 1.48 0.00
 16 17 5 -3.05 0.00
 0 18 5 5.66 0.00
 1 18 5 0.49 0.00
 2 18 5 -9.60 0.00
 3 18 5 1.71 0.00
 4 18 5 2.52 0.00
 5 18 5 -5.39 0.00
 6 18 5 0.87 0.00
 7 18 5 9.86 0.00
 8 18 5 -1.54 0.00
 9 18 5 1.82 0.00
 10 18 5 10.04 0.00
 11 18 5 -4.18 0.00
 12 18 5 -9.06 0.00
 13 18 5 5.96 0.00
 14 18 5 6.04 0.00
 15 18 5 -6.88 0.00
 16 18 5 3.24 0.00
 17 18 5 -0.75 0.00
 0 19 5 1.71 0.00
 1 19 5 -3.30 0.00
 2 19 5 -0.78 0.00
 3 19 5 -0.45 0.00
 4 19 5 -0.09 0.00
 5 19 5 -3.56 0.00
 6 19 5 10.12 0.00
 7 19 5 4.26 0.00
 8 19 5 -8.27 0.00
 9 19 5 18.29 0.00
 10 19 5 1.16 0.00
 11 19 5 -4.36 0.00
 12 19 5 3.68 0.00
 13 19 5 -1.21 0.00
 14 19 5 -7.17 0.00
 15 19 5 1.61 0.00
 16 19 5 -7.17 0.00
 17 19 5 -1.79 0.00
 18 19 5 1.25 0.00
 0 20 5 -0.61 0.00
 1 20 5 0.94 0.00
 2 20 5 1.44 0.00
 3 20 5 -5.21 0.00
 4 20 5 0.03 0.00
 5 20 5 6.37 0.00
 6 20 5 -4.56 0.00
 7 20 5 -13.00 0.00
 8 20 5 0.61 0.00
 9 20 5 2.04 0.00
 10 20 5 -2.59 0.00
 11 20 5 1.76 0.00
 12 20 5 -2.44 0.00
 13 20 5 -0.95 0.00
 14 20 5 5.64 0.00
 15 20 5 1.07 0.00
 16 20 5 1.37 0.00
 17 20 5 3.48 0.00
 18 20 5 2.32 0.00
 19 20 5 -0.25 0.00
 0 21 5 -1.05 0.00
 1 21 5 3.33 0.00
 2 21 5 -3.14 0.00
 3 21 5 -3.56 0.00
 4 21 5 9.55 0.00
 5 21 5 0.25 0.00
 6 21 5 -2.28 0.00
 7 21 5 -9.14 0.00
 8 21 5 -3.56 0.00
 9 21 5 -5.53 0.00
 10 21 5 -6.67 0.00
 11 21 5 0.59 0.00
 12 21 5 3.50 0.00
 13 21 5 -2.29 0.00
 14 21 5 7.31 0.00
 15 21 5 -8.62 0.00
 16 21 5 0.09 0.00
 17 21 5 5.40 0.00
 18 21 5 -4.73 0.00
 19 21 5 0.53 0.00
 20 21 5 -2.96 0.00
 0 22 5 -1.55 0.00
 1 22 5 4.02 0.00
 2 22 5 2.28 0.00
 3 22 5 2.51 0.00
 4 22 5 1.52 0.00
 5 22 5 0.07 0.00
 6 22 5 -12.24 0.00
 7 22 5 4.32 0.00
 8 22 5 10.53 0.00
 9 22 5 -0.23 0.00
 10 22 5 4.23 0.00
 11 22 5 -3.59 0.00
 12 22 5 4.01 0.00
 13 22 5 7.36 0.00
 14 22 5 -11.15 0.00
 15 22 5 -2.62 0.00
 16 22 5 6.31 0.00
 17 22 5 -5.79 0.00
 18 22 5 -5.54 0.00
 19 22 5 -2.07 0.00
 20 22 5 0.30 0.00
 21 22 5 1.97 0.00
 0 23 5 20.12 0.00
 1 23 5 4.23 0.00
 2 23 5 -8.19 0.00
 3 23 5 -1.71 0.00
 4 23 5 0.71 0.00
 5 23 5 -1.02 0.00
 6 23 5 -9.73 0.00
 7 23 5 20.29 0.00
 8 23 5 6.65 0.00
 9 23 5 -14.87 0.00
 10 23 5 -3.75 0.00
 11 23 5 1.68 0.00
 12 23 5 0.19 0.00
 13 23 5 2.53 0.00
 14 23 5 -1.83 0.00
 15 23 5 5.05 0.00
 16 23 5 3.05 0.00
 17 23 5 -9.21 0.00
 18 23 5 5.97 0.00
 19 23 5 0.74 0.00
 20 23 5 3.03 0.00
 21 23 5 6.33 0.00
 22 23 5 0.66 0.00
 0 24 5 1.75 0.00
 1 24 5 -13.93 0.00
 2 24 5 8.29 0.00
 3 24 5 13.70 0.00
 4 24 5 -2.40 0.00
 5 24 5 -12.04 0.00
 6 24 5 5.88 0.00
 7 24 5 7.34 0.00
 8 24 5 -11.14 0.00
 9 24 5 -5.09 0.00
 10 24 5 1.55 0.00
 11 24 5 -0.22 0.00
 12 24 5 6.19 0.00
 13 24 5 -2.74 0.00
 14 24 5 -2.65 0.00
 15 24 5 1.84 0.00
 16 24 5 -2.05 0.00
 17 24 5 2.15 0.00
 18 24 5 -0.25 0.00
 19 24 5 6.06 0.00
 20 24 5 -8.99 0.00
 21 24 5 -3.05 0.00
 22 24 5 2.87 0.00
 23 24 5 -2.56 0.00
 0 25 5 -8.52 0.00
 1 25 5 4.73 0.00
 2 25 5 0.63 0.00
 3 25 5 4.66 0.00
 4 25 5 -4.97 0.00
 5 25 5 -5.05 0.00
 6 25 5 16.11 0.00
 7 25 5 -6.74 0.00
 8 25 5 -0.45 0.00
 9 25 5 2.25 0.00
 10 25 5 5.74 0.00
 11 25 5 5.35 0.00
 12 25 5 0.34 0.00
 13 25 5 -3.00 0.00
 14 25 5 0.39 0.00
 15 25 5 1.06 0.00
 16 25 5 0.22 0.00
 17 25 5 4.23 0.00
 18 25 5 -6.02 0.00
 19 25 5 1.29 0.00
 20 25 5 -7.14 0.00
 21 25 5 -5.43 0.00
 22 25 5 6.42 0.00
 23 25 5 -11.81 0.00
 24 25 5 6.08 0.00
 0 26 5 -5.42 0.00
 1 26 5 5.12 0.00
 2 26 5 0.86 0.00
 3 26 5 -2.79 0.00
 4 26 5 -11.05 0.00
 5 26 5 13.23 0.00
 6 26 5 4.69 0.00
 7 26 5 -9.49 0.00
 8 26 5 9.37 0.00
 9 26 5 8.11 0.00
 10 26 5 -4.19 0.00
 11 26 5 -7.59 0.00
 12 26 5 -6.34 0.00
 13 26 5 1.04 0.00
 14 26 5 2.56 0.00
 15 26 5 1.37 0.00
 16 26 5 -1.40 0.00
 17 26 5 -1.80 0.00
 18 26 5 13.54 0.00
 19 26 5 0.61 0.00
 20 26 5 -5.23 0.00
 21 26 5 2.76 0.00
 22 26 5 1.83 0.00
 23 26 5 5.38 0.00
 24 26 5 1.72 0.00
 25 26 5 1.02 0.00
 0 27 5 -5.88 0.00
 1 27 5 9.41 0.00
 2 27 5 4.04 0.00
 3 27 5 -8.90 0.00
 4 27 5 3.43 0.00
 5 27 5 8.68 0.00
 6 27 5 -8.65 0.00
 7 27 5 2.51 0.00
 8 27 5 0.26 0.00
 9 27 5 -8.40 0.00
 10 27 5 -4.69 0.00
 11 27 5 6.52 0.00
 12 27 5 -6.77 0.00
 13 27 5 9.23 0.00
 14 27 5 4.85 0.00
 15 27 5 -9.00 0.00
 16 27 5 3.34 0.00
 17 27 5 5.64 0.00
 18 27 5 -1.68 0.00
 19 27 5 -3.78 0.00
 20 27 5 0.39 0.00
 21 27 5 8.19 0.00
 22 27 5 3.68 0.00
 23 27 5 5.20 0.00
 24 27 5 -6.56 0.00
 25 27 5 -6.29 0.00
 26 27 5 3.41 0.00
 0 28 5 1.26 0.00
 1 28 5 6.27 0.00
 2 28 5 -6.01 0.00
 3 28 5 -0.10 0.00
 4 28 5 4.02 0.00
 5 28 5 -18.75 0.00
 6 28 5 0.28 0.00
 7 28 5 9.60 0.00
 8 28 5 -2.77 0.00
 9 28 5 0.27 0.00
 10 28 5 -1.75 0.00
 11 28 5 0.10 0.00
 12 28 5 5.02 0.00
 13 28 5 4.51 0.00
 14 28 5 -1.50 0.00
 15 28 5 0.59 0.00
 16 28 5 1.71 0.00
 17 28 5 -0.53 0.00
 18 28 5 -5.60 0.00
 19 28 5 -1.08 0.00
 20 28 5 6.21 0.00
 21 28 5 -4.61 0.00
 22 28 5 -11.12 0.00
 23 28 5 -1.44 0.00
 24 28 5 -4.38 0.00
 25 28 5 3.91 0.00
 26 28 5 7.37 0.00
 27 28 5 1.58 0.00
 0 29 5 -4.36 0.00
 1 29 5 2.03 0.00
 2 29 5 -6.47 0.00
 3 29 5 -0.15 0.00
 4 29 5 -1.79 0.00
 5 29 5 -4.42 0.00
 6 29 5 11.11 0.00
 7 29 5 1.15 0.00
 8 29 5 -2.49 0.00
 9 29 5 -3.24 0.00
 10 29 5 -2.10 0.00
 11 29 5 0.35 0.00
 12 29 5 1.99 0.00
 13 29 5 -6.79 0.00
 14 29 5 -5.80 0.00
 15 29 5 4.31 0.00
 16 29 5 0.72 0.00
 17 29 5 -6.51 0.00
 18 29 5 -6.49 0.00
 19 29 5 9.09 0.00
 20 29 5 6.59 0.00
 21 29 5 -12.54 0.00
 22 29 5 4.81 0.00
 23 29 5 -3.27 0.00
 24 29 5 -12.16 0.00
 25 29 5 2.34 0.00
 26 29 5 -0.25 0.00
 27 29 5 5.40 0.00
 28 29 5 -4.57 0.00
 0 30 5 9.06 0.00
 1 30 5 -8.27 0.00
 2 30 5 2.28 0.00
 3 30 5 3.51 0.00
 4 30 5 -7.64 0.00
 5 30 5 -3.85 0.00
 6 30 5 5.90 0.00
 7 30 5 -1.37 0.00
 8 30 5 -0.49 0.00
 9 30 5 0.85 0.00
 10 30 5 -3.08 0.00
 11 30 5 -0.62 0.00
 12 30 5 -3.26 0.00
 13 30 5 -3.79 0.00
 14 30 5 -0.57 0.00
 15 30 5 -3.38 0.00
 16 30 5 3.37 0.00
 17 30 5 -3.24 0.00
 18 30 5 2.98 0.00
 19 30 5 13.12 0.00
 20 30 5 -8.01 0.00
 21 30 5 -13.96 0.00
 22 30 5 6.21 0.00
 23 30 5 4.98 0.00
 24 30 5 10.99 0.00
 25 30 5 -4.48 0.00
 26 30 5 -5.05 0.00
 27 30 5 -2.97 0.00
 0 31 5 6.26 0.00
 1 31 5 -2.41 0.00
 2 31 5 8.81 0.00
 3 31 5 -6.65 0.00
 4 31 5 -5.52 0.00
 5 31 5 14.61 0.00
 6 31 5 6.21 0.00
 7 31 5 -14.35 0.00
 8 31 5 -7.23 0.00
 9 31 5 -1.88 0.00
 10 31 5 1.39 0.00
 11 31 5 -0.48 0.00
 12 31 5 5.00 0.00
 13 31 5 -5.92 0.00
 14 31 5 -1.57 0.00
 15 31 5 3.91 0.00
 16 31 5 0.68 0.00
 17 31 5 3.10 0.00
 18 31 5 4.85 0.00
 19 31 5 -0.47 0.00
 20 31 5 -17.80 0.00
 21 31 5 9.43 0.00
 22 31 5 18.26 0.00
 23 31 5 6.72 0.00
 24 31 5 -7.15 0.00
 25 31 5 -8.49 0.00
 26 31 5 6.16 0.00
 0 32 5 2.87 0.00
 1 32 5 -7.37 0.00
 2 32 5 3.19 0.00
 3 32 5 1.85 0.00
 4 32 5 5.03 0.00
 5 32 5 4.92 0.00
 6 32 5 -8.00 0.00
 7 32 5 3.11 0.00
 8 32 5 7.84 0.00
 9 32 5 6.04 0.00
 10 32 5 2.04 0.00
 11 32 5 0.61 0.00
 12 32 5 -4.74 0.00
 13 32 5 -3.37 0.00
 14 32 5 1.24 0.00
 15 32 5 4.12 0.00
 16 32 5 -1.37 0.00
 17 32 5 -1.80 0.00
 18 32 5 -3.73 0.00
 19 32 5 -8.28 0.00
 20 32 5 13.84 0.00
 21 32 5 14.82 0.00
 22 32 5 0.55 0.00
 23 32 5 -6.81 0.00
 24 32 5 -5.31 0.00
 25 32 5 6.54 0.00
 0 33 5 -12.24 0.00
 1 33 5 0.15 0.00
 2 33 5 6.01 0.00
 3 33 5 0.39 0.00
 4 33 5 -1.72 0.00
 5 33 5 -3.96 0.00
 6 33 5 1.14 0.00
 7 33 5 12.58 0.00
 8 33 5 -0.89 0.00
 9 33 5 18.77 0.00
 10 33 5 -1.96 0.00
 11 33 5 0.83 0.00
 12 33 5 1.47 0.00
 13 33 5 7.57 0.00
 14 33 5 9.18 0.00
 15 33 5 -4.68 0.00
 16 33 5 -6.58 0.00
 17 33 5 -8.01 0.00
 18 33 5 5.48 0.00
 19 33 5 -2.00 0.00
 20 33 5 6.02 0.00
 21 33 5 -1.51 0.00
 22 33 5 -5.77 0.00
 23 33 5 -8.47 0.00
 24 33 5 1.51 0.00
 0 34 5 -2.23 0.00
 1 34 5 -0.88 0.00
 2 34 5 -11.41 0.00
 3 34 5 -9.00 0.00
 4 34 5 4.26 0.00
 5 34 5 10.54 0.00
 6 34 5 7.38 0.00
 7 34 5 -4.32 0.00
 8 34 5 -1.66 0.00
 9 34 5 1.01 0.00
 10 34 5 -5.31 0.00
 11 34 5 -3.32 0.00
 12 34 5 4.59 0.00
 13 34 5 9.24 0.00
 14 34 5 -1.79 0.00
 15 34 5 -15.72 0.00
 16 34 5 1.50 0.00
 17 34 5 19.41 0.00
 18 34 5 -8.52 0.00
 19 34 5 -6.86 0.00
 20 34 5 -2.84 0.00
 21 34 5 -10.12 0.00
 22 34 5 -8.11 0.00
 0 35 5 13.29 0.00
 1 35 5 -8.98 0.00
 2 35 5 -5.65 0.00
 3 35 5 13.31 0.00
 4 35 5 -9.20 0.00
 5 35 5 -6.82 0.00
 6 35 5 -0.42 0.00
 7 35 5 -11.54 0.00
 8 35 5 3.82 0.00
 9 35 5 -0.67 0.00
 10 35 5 3.69 0.00
 11 35 5 -12.40 0.00
 12 35 5 8.19 0.00
 13 35 5 -5.25 0.00
 14 35 5 -16.06 0.00
 15 35 5 9.13 0.00
 16 35 5 9.73 0.00
 17 35 5 1.69 0.00
 18 35 5 -6.78 0.00
 19 35 5 -5.44 0.00
 20 35 5 -3.91 0.00
 0 36 5 -5.05 0.00
 1 36 5 -7.04 0.00
 2 36 5 8.92 0.00
 3 36 5 -5.52 0.00
 4 36 5 -13.36 0.00
 5 36 5 2.72 0.00
 6 36 5 -13.93 0.00
 7 36 5 -15.25 0.00
 8 36 5 5.20 0.00
 9 36 5 5.03 0.00
 10 36 5 -0.33 0.00
 11 36 5 3.95 0.00
 12 36 5 2.59 0.00
 13 36 5 -6.80 0.00
 14 36 5 2.82 0.00
 15 36 5 5.61 0.00
 16 36 5 5.01 0.00
 17 36 5 -2.75 0.00
 18 36 5 6.56 0.00
 19 36 5 4.10 0.00
 0 37 5 -0.72 0.00
 1 37 5 7.41 0.00
 2 37 5 2.26 0.00
 3 37 5 -6.65 0.00
 4 37 5 11.22 0.00
 5 37 5 2.64 0.00
 6 37 5 -29.94 0.00
 7 37 5 9.01 0.00
 8 37 5 17.21 0.00
 9 37 5 -12.52 0.00
 10 37 5 -15.78 0.00
 11 37 5 11.34 0.00
 12 37 5 0.39 0.00
 13 37 5 -5.36 0.00
 14 37 5 7.40 0.00
 15 37 5 4.30 0.00
 16 37 5 -3.94 0.00
 17 37 5 -3.38 0.00
 2 38 5 -1.15 0.00
 3 38 5 7.45 0.00
 4 38 5 3.73 0.00
 5 38 5 -8.74 0.00
 6 38 5 8.30 0.00
 7 38 5 21.77 0.00
 8 38 5 -1.79 0.00
 9 38 5 -25.12 0.00
 10 38 5 17.02 0.00
 11 38 5 3.25 0.00
 12 38 5 -15.06 0.00
 13 38 5 2.78 0.00
 14 38 5 -3.10 0.00
 2 39 5 -21.75 0.00
 3 39 5 12.68 0.00
 4 39 5 8.45 0.00
 5 39 5 -9.42 0.00
 6 39 5 20.59 0.00
 7 39 5 -7.55 0.00
 8 39 5 -14.55 0.00
 9 39 5 1.59 0.00
 10 39 5 5.62 0.00
 11 39 5 6.27 0.00
 12 39 5 -2.43 0.00
 3 40 5 16.00 0.00
 4 40 5 -4.04 0.00
 5 40 5 -10.14 0.00
 6 40 5 -0.55 0.00
 7 40 5 -1.95 0.00
 8 40 5 9.49 0.00
 0 0 6 52.60 0.00
 0 1 6 -23.86 0.00
 1 1 6 16.27 0.00
 0 2 6 -57.03 0.00
 1 2 6 -76.15 0.00
 2 2 6 9.87 0.00
 0 3 6 21.63 0.00
 1 3 6 5.35 0.00
 2 3 6 83.12 0.00
 3 3 6 -31.16 0.00
 0 4 6 48.09 0.00
 1 4 6 28.06 0.00
 2 4 6 26.75 0.00
 3 4 6 -31.52 0.00
 4 4 6 -32.76 0.00
 0 5 6 -19.61 0.00
 1 5 6 -10.50 0.00
 2 5 6 -34.09 0.00
 3 5 6 7.44 0.00
 4 5 6 11.75 0.00
 5 5 6 36.72 0.00
 0 6 6 -33.68 0.00
 1 6 6 7.39 0.00
 2 6 6 4.94 0.00
 3 6 6 9.49 0.00
 4 6 6 -14.01 0.00
 5 6 6 29.42 0.00
 6 6 6 7.63 0.00
 0 7 6 -13.77 0.00
 1 7 6 8.21 0.00
 2 7 6 -9.88 0.00
 3 7 6 -5.49 0.00
 4 7 6 -22.90 0.00
 5 7 6 12.77 0.00
 6 7 6 4.01 0.00
 7 7 6 -27.26 0.00
 0 8 6 -3.95 0.00
 1 8 6 14.64 0.00
 2 8 6 -30.24 0.00
 3 8 6 -15.48 0.00
 4 8 6 23.13 0.00
 5 8 6 -8.43 0.00
 6 8 6 -8.37 0.00
 7 8 6 -10.52 0.00
 8 8 6 30.43 0.00
 0 9 6 -5.76 0.00
 1 9 6 -17.44 0.00
 2 9 6 22.00 0.00
 3 9 6 12.25 0.00
 4 9 6 15.78 0.00
 5 9 6 -28.24 0.00
 6 9 6 -5.06 0.00
 7 9 6 -0.76 0.00
 8 9 6 7.32 0.00
 9 9 6 -1.86 0.00
 0 10 6 1.69 0.00
 1 10 6 -3.72 0.00
 2 10 6 22.12 0.00
 3 10 6 -2.71 0.00
 4 10 6 2.90 0.00
 5 10 6 -4.11 0.00
 6 10 6 -1.81 0.00
 7 10 6 -7.41 0.00
 8 10 6 -1.28 0.00
 9 10 6 -21.46 0.00
 10 10 6 -10.32 0.00
 0 11 6 -23.65 0.00
 1 11 6 0.83 0.00
 2 11 6 6.94 0.00
 3 11 6 -0.95 0.00
 4 11 6 9.31 0.00
 5 11 6 9.27 0.00
 6 11 6 -4.48 0.00
 7 11 6 1.23 0.00
 8 11 6 13.16 0.00
 9 11 6 9.54 0.00
 10 11 6 11.23 0.00
 11 11 6 -9.15 0.00
 0 12 6 -2.72 0.00
 1 12 6 -1.78 0.00
 2 12 6 -0.29 0.00
 3 12 6 -2.86 0.00
 4 12 6 2.50 0.00
 5 12 6 3.43 0.00
 6 12 6 -1.34 0.00
 7 12 6 8.47 0.00
 8 12 6 -11.38 0.00
 9 12 6 22.84 0.00
 10 12 6 -5.45 0.00
 11 12 6 -12.51 0.00
 12 12 6 8.93 0.00
 0 13 6 -8.94 0.00
 1 13 6 0.88 0.00
 2 13 6 1.93 0.00
 3 13 6 2.52 0.00
 4 13 6 6.06 0.00
 5 13 6 -7.08 0.00
 6 13 6 -9.76 0.00
 7 13 6 4.19 0.00
 8 13 6 -5.44 0.00
 9 13 6 7.39 0.00
 10 13 6 -11.32 0.00
 11 13 6 8.69 0.00
 12 13 6 1.93 0.00
 13 13 6 -10.21 0.00
 0 14 6 3.62 0.00
 1 14 6 9.38 0.00
 2 14 6 -9.52 0.00
 3 14 6 4.07 0.00
 4 14 6 -5.53 0.00
 5 14 6 -3.31 0.00
 6 14 6 10.97 0.00
 7 14 6 4.77 0.00
 8 14 6 0.40 0.00
 9 14 6 -1.26 0.00
 10 14 6 -0.92 0.00
 11 14 6 -0.57 0.00
 12 14 6 4.95 0.00
 13 14 6 6.34 0.00
 14 14 6 0.33 0.00
 0 15 6 20.81 0.00
 1 15 6 -1.65 0.00
 2 15 6 -16.01 0.00
 3 15 6 -3.41 0.00
 4 15 6 4.15 0.00
 5 15 6 5.95 0.00
 6 15 6 8.54 0.00
 7 15 6 -2.02 0.00
 8 15 6 -14.72 0.00
 9 15 6 -7.08 0.00
 10 15 6 14.86 0.00
 11 15 6 -3.24 0.00
 12 15 6 -10.53 0.00
 13 15 6 -1.63 0.00
 14 15 6 -1.31 0.00
 15 15 6 -5.58 0.00
 0 16 6 -16.55 0.00
 1 16 6 -13.20 0.00
 2 16 6 11.98 0.00
 3 16 6 4.81 0.00
 4 16 6 0.52 0.00
 5 16 6 -2.74 0.00
 6 16 6 -7.57 0.00
 7 16 6 -15.84 0.00
 8 16 6 -6.61 0.00
 9 16 6 9.61 0.00
 10 16 6 11.72 0.00
 11 16 6 0.84 0.00
 12 16 6 -1.53 0.00
 13 16 6 -8.90 0.00
 14 16 6 -0.29 0.00
 15 16 6 2.90 0.00
 16 16 6 3.67 0.00
 0 17 6 5.27 0.00
 1 17 6 2.40 0.00
 2 17 6 -3.85 0.00
 3 17 6 2.86 0.00
 4 17 6 -1.83 0.00
 5 17 6 -5.59 0.00
 6 17 6 -6.23 0.00
 7 17 6 4.64 0.00
 8 17 6 3.44 0.00
 9 17 6 1.68 0.00
 10 17 6 6.76 0.00
 11 17 6 -7.12 0.00
 12 17 6 -0.79 0.00
 13 17 6 2.24 0.00
 14 17 6 6.89 0.00
 15 17 6 8.98 0.00
 16 17 6 0.84 0.00
 17 17 6 -14.16 0.00
 0 18 6 -4.69 0.00
 1 18 6 -5.64 0.00
 2 18 6 3.75 0.00
 3 18 6 0.82 0.00
 4 18 6 3.66 0.00
 5 18 6 2.86 0.00
 6 18 6 2.82 0.00
 7 18 6 8.65 0.00
 8 18 6 -0.16 0.00
 9 18 6 4.99 0.00
 10 18 6 -4.83 0.00
 11 18 6 3.45 0.00
 12 18 6 -5.17 0.00
 13 18 6 -8.01 0.00
 14 18 6 7.75 0.00
 15 18 6 -1.21 0.00
 16 18 6 -14.15 0.00
 17 18 6 2.40 0.00
 18 18 6 4.90 0.00
 0 19 6 -10.16 0.00
 1 19 6 4.17 0.00
 2 19 6 10.38 0.00
 3 19 6 -4.03 0.00
 4 19 6 1.75 0.00
 5 19 6 -6.16 0.00
 6 19 6 -1.80 0.00
 7 19 6 7.15 0.00
 8 19 6 -3.30 0.00
 9 19 6 -5.66 0.00
 10 19 6 1.18 0.00
 11 19 6 -1.22 0.00
 12 19 6 -1.80 0.00
 13 19 6 8.08 0.00
 14 19 6 -1.37 0.00
 15 19 6 0.55 0.00
 16 19 6 4.75 0.00
 17 19 6 3.09 0.00
 18 19 6 -11.00 0.00
 19 19 6 -2.23 0.00
 0 20 6 1.62 0.00
 1 20 6 7.67 0.00
 2 20 6 1.28 0.00
 3 20 6 -4.05 0.00
 4 20 6 -6.12 0.00
 5 20 6 2.67 0.00
 6 20 6 10.66 0.00
 7 20 6 -13.60 0.00
 8 20 6 -11.78 0.00
 9 20 6 -10.78 0.00
 10 20 6 -1.16 0.00
 11 20 6 0.57 0.00
 12 20 6 6.54 0.00
 13 20 6 -0.30 0.00
 14 20 6 3.34 0.00
 15 20 6 2.24 0.00
 16 20 6 2.45 0.00
 17 20 6 -2.12 0.00
 18 20 6 0.10 0.00
 19 20 6 14.90 0.00
 20 20 6 -4.39 0.00
 0 21 6 -1.14 0.00
 1 21 6 -0.11 0.00
 2 21 6 -2.29 0.00
 3 21 6 -2.17 0.00
 4 21 6 1.93 0.00
 5 21 6 9.77 0.00
 6 21 6 -4.00 0.00
 7 21 6 -2.66 0.00
 8 21 6 6.41 0.00
 9 21 6 2.96 0.00
 10 21 6 0.48 0.00
 11 21 6 0.00 0.00
 12 21 6 4.61 0.00
 13 21 6 -4.33 0.00
 14 21 6 2.12 0.00
 15 21 6 -1.63 0.00
 16 21 6 -8.17 0.00
 17 21 6 1.49 0.00
 18 21 6 2.52 0.00
 19 21 6 -1.51 0.00
 20 21 6 -3.72 0.00
 21 21 6 -4.19 0.00
 0 22 6 1.07 0.00
 1 22 6 -5.83 0.00
 2 22 6 -1.91 0.00
 3 22 6 4.18 0.00
 4 22 6 -0.64 0.00
 5 22 6 7.23 0.00
 6 22 6 -7.30 0.00
 7 22 6 10.40 0.00
 8 22 6 10.86 0.00
 9 22 6 -4.16 0.00
 10 22 6 6.53 0.00
 11 22 6 2.64 0.00
 12 22 6 -8.49 0.00
 13 22 6 10.23 0.00
 14 22 6 -4.88 0.00
 15 22 6 -8.31 0.00
 16 22 6 1.13 0.00
 17 22 6 -0.71 0.00
 18 22 6 5.71 0.00
 19 22 6 -0.93 0.00
 20 22 6 -0.48 0.00
 21 22 6 -6.29 0.00
 22 22 6 5.52 0.00
 0 23 6 -5.12 0.00
 1 23 6 4.28 0.00
 2 23 6 6.16 0.00
 3 23 6 -0.32 0.00
 4 23 6 0.71 0.00
 5 23 6 1.94 0.00
 6 23 6 0.94 0.00
 7 23 6 1.63 0.00
 8 23 6 -1.45 0.00
 9 23 6 -1.92 0.00
 10 23 6 -5.50 0.00
 11 23 6 -1.63 0.00
 12 23 6 -0.16 0.00
 13 23 6 -6.77 0.00
 14 23 6 -5.04 0.00
 15 23 6 1.77 0.00
 16 23 6 2.62 0.00
 17 23 6 8.09 0.00
 18 23 6 0.07 0.00
 19 23 6 2.31 0.00
 20 23 6 -5.72 0.00
 21 23 6 0.08 0.00
 22 23 6 13.98 0.00
 23 23 6 4.44 0.00
 0 24 6 -0.13 0.00
 1 24 6 0.77 0.00
 2 24 6 -4.99 0.00
 3 24 6 5.42 0.00
 4 24 6 8.72 0.00
 5 24 6 -11.10 0.00
 6 24 6 2.44 0.00
 7 24 6 -9.60 0.00
 8 24 6 -5.34 0.00
 9 24 6 3.62 0.00
 10 24 6 5.59 0.00
 11 24 6 3.80 0.00
 12 24 6 -4.44 0.00
 13 24 6 -2.48 0.00
 14 24 6 6.87 0.00
 15 24 6 -1.00 0.00
 16 24 6 2.98 0.00
 17 24 6 6.78 0.00
 18 24 6 -11.81 0.00
 19 24 6 0.58 0.00
 20 24 6 -4.72 0.00
 21 24 6 -1.79 0.00
 22 24 6 6.79 0.00
 23 24 6 -10.08 0.00
 24 24 6 1.33 0.00
 0 25 6 -6.58 0.00
 1 25 6 0.21 0.00
 2 25 6 -1.31 0.00
 3 25 6 -3.51 0.00
 4 25 6 -9.65 0.00
 5 25 6 -4.23 0.00
 6 25 6 8.38 0.00
 7 25 6 -4.73 0.00
 8 25 6 5.76 0.00
 9 25 6 8.66 0.00
 10 25 6 -5.36 0.00
 11 25 6 -2.61 0.00
 12 25 6 -3.04 0.00
 13 25 6 5.82 0.00
 14 25 6 4.12 0.00
 15 25 6 0.54 0.00
 16 25 6 3.86 0.00
 17 25 6 -2.15 0.00
 18 25 6 -3.11 0.00
 19 25 6 -7.58 0.00
 20 25 6 5.94 0.00
 21 25 6 -0.65 0.00
 22 25 6 2.09 0.00
 23 25 6 -2.71 0.00
 24 25 6 -9.30 0.00
 25 25 6 13.28 0.00
 0 26 6 -3.01 0.00
 1 26 6 -5.58 0.00
 2 26 6 3.25 0.00
 3 26 6 -1.95 0.00
 4 26 6 -7.23 0.00
 5 26 6 4.47 0.00
 6 26 6 0.39 0.00
 7 26 6 1.75 0.00
 8 26 6 -3.36 0.00
 9 26 6 1.72 0.00
 10 26 6 0.24 0.00
 11 26 6 -0.92 0.00
 12 26 6 -1.34 0.00
 13 26 6 1.24 0.00
 14 26 6 -5.50 0.00
 15 26 6 4.56 0.00
 16 26 6 2.04 0.00
 17 26 6 -12.85 0.00
 18 26 6 0.42 0.00
 19 26 6 8.91 0.00
 20 26 6 9.21 0.00
 21 26 6 0.13 0.00
 22 26 6 -5.37 0.00
 23 26 6 4.32 0.00
 24 26 6 1.05 0.00
 25 26 6 6.20 0.00
 26 26 6 -6.53 0.00
 0 27 6 -5.54 0.00
 1 27 6 -3.58 0.00
 2 27 6 8.11 0.00
 3 27 6 -5.57 0.00
 4 27 6 2.59 0.00
 5 27 6 2.65 0.00
 6 27 6 -5.65 0.00
 7 27 6 0.80 0.00
 8 27 6 0.61 0.00
 9 27 6 -1.75 0.00
 10 27 6 -6.59 0.00
 11 27 6 5.06 0.00
 12 27 6 2.36 0.00
 13 27 6 -6.93 0.00
 14 27 6 14.20 0.00
 15 27 6 1.33 0.00
 16 27 6 -11.43 0.00
 17 27 6 4.78 0.00
 18 27 6 1.75 0.00
 19 27 6 -0.73 0.00
 20 27 6 -7.43 0.00
 21 27 6 -4.85 0.00
 22 27 6 1.00 0.00
 23 27 6 3.60 0.00
 24 27 6 2.42 0.00
 25 27 6 -4.35 0.00
 26 27 6 -7.58 0.00
 27 27 6 -1.05 0.00
 0 28 6 -4.93 0.00
 1 28 6 3.90 0.00
 2 28 6 -3.20 0.00
 3 28 6 3.22 0.00
 4 28 6 14.32 0.00
 5 28 6 -7.89 0.00
 6 28 6 -4.82 0.00
 7 28 6 4.12 0.00
 8 28 6 -0.28 0.00
 9 28 6 6.11 0.00
 10 28 6 4.56 0.00
 11 28 6 -10.25 0.00
 12 28 6 -5.45 0.00
 13 28 6 2.31 0.00
 14 28 6 -1.21 0.00
 15 28 6 -8.02 0.00
 16 28 6 3.41 0.00
 17 28 6 5.90 0.00
 18 28 6 -4.02 0.00
 19 28 6 -5.61 0.00
 20 28 6 2.81 0.00
 21 28 6 8.59 0.00
 22 28 6 -7.80 0.00
 23 28 6 -13.48 0.00
 24 28 6 -2.56 0.00
 25 28 6 -2.98 0.00
 26 28 6 -1.07 0.00
 27 28 6 13.93 0.00
 28 28 6 4.53 0.00
 0 29 6 -1.19 0.00
 1 29 6 -1.86 0.00
 2 29 6 6.49 0.00
 3 29 6 9.65 0.00
 4 29 6 -7.59 0.00
 5 29 6 -4.88 0.00
 6 29 6 8.34 0.00
 7 29 6 -0.55 0.00
 8 29 6 -0.35 0.00
 9 29 6 2.84 0.00
 10 29 6 -8.43 0.00
 11 29 6 -5.16 0.00
 12 29 6 9.43 0.00
 13 29 6 2.65 0.00
 14 29 6 -13.53 0.00
 15 29 6 -3.17 0.00
 16 29 6 7.93 0.00
 17 29 6 -0.76 0.00
 18 29 6 -2.77 0.00
 19 29 6 -1.14 0.00
 20 29 6 11.48 0.00
 21 29 6 -6.24 0.00
 22 29 6 -3.42 0.00
 23 29 6 12.08 0.00
 24 29 6 10.45 0.00
 25 29 6 -9.55 0.00
 26 29 6 -6.23 0.00
 27 29 6 4.27 0.00
 28 29 6 -2.99 0.00
 0 30 6 9.93 0.00
 1 30 6 7.09 0.00
 2 30 6 4.68 0.00
 3 30 6 -4.31 0.00
 4 30 6 -0.79 0.00
 5 30 6 10.66 0.00
 6 30 6 -10.63 0.00
 7 30 6 -19.83 0.00
 8 30 6 0.23 0.00
 9 30 6 4.43 0.00
 10 30 6 7.63 0.00
 11 30 6 6.66 0.00
 12 30 6 1.70 0.00
 13 30 6 -10.54 0.00
 14 30 6 2.77 0.00
 15 30 6 3.41 0.00
 16 30 6 0.43 0.00
 17 30 6 9.11 0.00
 18 30 6 -4.90 0.00
 19 30 6 0.11 0.00
 20 30 6 5.57 0.00
 21 30 6 0.19 0.00
 22 30 6 3.03 0.00
 23 30 6 8.16 0.00
 24 30 6 3.03 0.00
 25 30 6 2.51 0.00
 26 30 6 3.43 0.00
 27 30 6 -6.85 0.00
 0 31 6 1.36 0.00
 1 31 6 3.25 0.00
 2 31 6 -1.05 0.00
 3 31 6 -1.41 0.00
 4 31 6 1.49 0.00
 5 31 6 -3.46 0.00
 6 31 6 -9.99 0.00
 7 31 6 11.75 0.00
 8 31 6 13.89 0.00
 9 31 6 4.59 0.00
 10 31 6 1.18 0.00
 11 31 6 -5.51 0.00
 12 31 6 -3.07 0.00
 13 31 6 0.40 0.00
 14 31 6 3.13 0.00
 15 31 6 2.08 0.00
 16 31 6 0.56 0.00
 17 31 6 0.32 0.00
 18 31 6 -8.63 0.00
 19 31 6 6.33 0.00
 20 31 6 4.70 0.00
 21 31 6 -2.66 0.00
 22 31 6 0.08 0.00
 23 31 6 3.66 0.00
 24 31 6 4.21 0.00
 25 31 6 0.77 0.00
 26 31 6 -6.91 0.00
 0 32 6 4.41 0.00
 1 32 6 1.00 0.00
 2 32 6 -9.16 0.00
 3 32 6 4.31 0.00
 4 32 6 0.53 0.00
 5 32 6 -7.96 0.00
 6 32 6 -1.65 0.00
 7 32 6 21.77 0.00
 8 32 6 5.31 0.00
 9 32 6 2.65 0.00
 10 32 6 -5.05 0.00
 11 32 6 1.03 0.00
 12 32 6 0.11 0.00
 13 32 6 7.71 0.00
 14 32 6 8.50 0.00
 15 32 6 -2.36 0.00
 16 32 6 -5.94 0.00
 17 32 6 -7.16 0.00
 18 32 6 5.78 0.00
 19 32 6 -6.22 0.00
 20 32 6 3.87 0.00
 21 32 6 -6.39 0.00
 22 32 6 -10.69 0.00
 23 32 6 -1.47 0.00
 24 32 6 1.96 0.00
 0 33 6 -13.75 0.00
 1 33 6 -3.11 0.00
 2 33 6 -3.33 0.00
 3 33 6 -0.94 0.00
 4 33 6 5.50 0.00
 5 33 6 -2.96 0.00
 6 33 6 5.40 0.00
 7 33 6 1.39 0.00
 8 33 6 -14.62 0.00
 9 33 6 -10.93 0.00
 10 33 6 4.68 0.00
 11 33 6 2.13 0.00
 12 33 6 -0.38 0.00
 13 33 6 9.23 0.00
 14 33 6 -3.67 0.00
 15 33 6 -6.10 0.00
 16 33 6 6.33 0.00
 17 33 6 -1.46 0.00
 18 33 6 -5.26 0.00
 19 33 6 7.77 0.00
 20 33 6 -12.17 0.00
 21 33 6 -18.88 0.00
 22 33 6 3.21 0.00
 23 33 6 14.63 0.00
 0 34 6 11.56 0.00
 1 34 6 10.49 0.00
 2 34 6 -4.45 0.00
 3 34 6 -7.71 0.00
 4 34 6 -9.37 0.00
 5 34 6 -2.27 0.00
 6 34 6 9.75 0.00
 7 34 6 -12.05 0.00
 8 34 6 -5.69 0.00
 9 34 6 -2.31 0.00
 10 34 6 8.07 0.00
 11 34 6 -9.74 0.00
 12 34 6 -2.31 0.00
 13 34 6 -12.63 0.00
 14 34 6 -5.14 0.00
 15 34 6 17.11 0.00
 16 34 6 -11.14 0.00
 17 34 6 -2.36 0.00
 18 34 6 12.54 0.00
 19 34 6 -2.92 0.00
 20 34 6 -16.38 0.00
 21 34 6 12.37 0.00
 22 34 6 9.80 0.00
 0 35 6 17.04 0.00
 1 35 6 2.07 0.00
 2 35 6 -7.14 0.00
 3 35 6 5.86 0.00
 4 35 6 -0.12 0.00
 5 35 6 -1.37 0.00
 6 35 6 -7.29 0.00
 7 35 6 -12.94 0.00
 8 35 6 1.92 0.00
 9 35 6 5.72 0.00
 10 35 6 6.05 0.00
 11 35 6 -6.94 0.00
 12 35 6 -5.45 0.00
 13 35 6 2.90 0.00
 14 35 6 9.17 0.00
 15 35 6 -1.30 0.00
 16 35 6 -7.92 0.00
 17 35 6 4.41 0.00
 18 35 6 14.99 0.00
 19 35 6 -2.34 0.00
 20 35 6 7.07 0.00
 0 36 6 -2.20 0.00
 1 36 6 -0.30 0.00
 2 36 6 7.43 0.00
 3 36 6 1.03 0.00
 4 36 6 1.52 0.00
 5 36 6 -0.25 0.00
 6 36 6 -3.66 0.00
 7 36 6 5.05 0.00
 8 36 6 0.46 0.00
 9 36 6 -3.05 0.00
 10 36 6 -16.86 0.00
 11 36 6 9.69 0.00
 12 36 6 6.25 0.00
 13 36 6 6.92 0.00
 14 36 6 1.38 0.00
 15 36 6 -13.05 0.00
 16 36 6 2.01 0.00
 17 36 6 5.85 0.00
 18 36 6 -1.56 0.00
 0 37 6 17.86 0.00
 1 37 6 12.30 0.00
 2 37 6 -5.59 0.00
 3 37 6 -1.96 0.00
 4 37 6 5.59 0.00
 5 37 6 20.41 0.00
 6 37 6 10.72 0.00
 7 37 6 -7.34 0.00
 8 37 6 -1.94 0.00
 9 37 6 -1.28 0.00
 10 37 6 1.10 0.00
 11 37 6 1.66 0.00
 12 37 6 2.59 0.00
 13 37 6 3.25 0.00
 14 37 6 -12.16 0.00
 15 37 6 0.43 0.00
 16 37 6 4.55 0.00
 2 38 6 -2.35 0.00
 3 38 6 18.37 0.00
 4 38 6 16.81 0.00
 5 38 6 -1.30 0.00
 6 38 6 -10.00 0.00
 7 38 6 -11.61 0.00
 8 38 6 16.54 0.00
 9 38 6 5.15 0.00
 10 38 6 0.86 0.00
 11 38 6 7.58 0.00
 12 38 6 -2.55 0.00
 13 38 6 -5.40 0.00
 14 38 6 -2.73 0.00
 2 39 6 19.31 0.00
 3 39 6 -3.87 0.00
 4 39 6 -6.35 0.00
 5 39 6 -23.06 0.00
 6 39 6 -3.07 0.00
 7 39 6 18.80 0.00
 8 39 6 5.49 0.00
 9 39 6 6.18 0.00
 10 39 6 -15.25 0.00
 11 39 6 -4.54 0.00
 3 40 6 -14.95 0.00
 4 40 6 -2.72 0.00
 5 40 6 9.62 0.00
 6 40 6 10.36 0.00
 0 1 7 -53.08 0.00
 0 2 7 50.53 0.00
 1 2 7 12.26 0.00
 0 3 7 70.76 0.00
 1 3 7 -1.66 0.00
 2 3 7 7.83 0.00
 0 4 7 -6.97 0.00
 1 4 7 -18.10 0.00
 2 4 7 -37.87 0.00
 3 4 7 28.36 0.00
 0 5 7 -36.94 0.00
 1 5 7 -13.08 0.00
 2 5 7 -15.89 0.00
 3 5 7 8.82 0.00
 4 5 7 -0.23 0.00
 0 6 7 -25.00 0.00
 1 6 7 -21.69 0.00
 2 6 7 11.39 0.00
 3 6 7 7.22 0.00
 4 6 7 -7.08 0.00
 5 6 7 -17.30 0.00
 0 7 7 -18.26 0.00
 1 7 7 11.86 0.00
 2 7 7 4.71 0.00
 3 7 7 -2.51 0.00
 4 7 7 4.31 0.00
 5 7 7 -30.99 0.00
 6 7 7 11.34 0.00
 0 8 7 10.22 0.00
 1 8 7 9.90 0.00
 2 8 7 17.12 0.00
 3 8 7 -2.16 0.00
 4 8 7 2.82 0.00
 5 8 7 -7.82 0.00
 6 8 7 15.76 0.00
 7 8 7 -7.31 0.00
 0 9 7 29.67 0.00
 1 9 7 -22.70 0.00
 2 9 7 10.69 0.00
 3 9 7 2.06 0.00
 4 9 7 9.83 0.00
 5 9 7 8.51 0.00
 6 9 7 -6.76 0.00
 7 9 7 -13.66 0.00
 8 9 7 -19.28 0.00
 0 10 7 -7.54 0.00
 1 10 7 0.49 0.00
 2 10 7 -0.66 0.00
 3 10 7 -5.18 0.00
 4 10 7 -8.74 0.00
 5 10 7 13.85 0.00
 6 10 7 5.07 0.00
 7 10 7 2.46 0.00
 8 10 7 9.08 0.00
 9 10 7 8.71 0.00
 0 11 7 4.59 0.00
 1 11 7 -11.88 0.00
 2 11 7 -19.14 0.00
 3 11 7 -4.41 0.00
 4 11 7 -7.92 0.00
 5 11 7 22.07 0.00
 6 11 7 8.31 0.00
 7 11 7 11.23 0.00
 8 11 7 -7.33 0.00
 9 11 7 5.70 0.00
 10 11 7 6.61 0.00
 0 12 7 -6.04 0.00
 1 12 7 -7.75 0.00
 2 12 7 1.94 0.00
 3 12 7 -1.88 0.00
 4 12 7 7.04 0.00
 5 12 7 -0.55 0.00
 6 12 7 -10.97 0.00
 7 12 7 7.41 0.00
 8 12 7 -21.64 0.00
 9 12 7 -3.01 0.00
 10 12 7 1.67 0.00
 11 12 7 3.32 0.00
 0 13 7 2.90 0.00
 1 13 7 5.27 0.00
 2 13 7 -4.72 0.00
 3 13 7 -0.68 0.00
 4 13 7 -2.95 0.00
 5 13 7 -5.50 0.00
 6 13 7 2.49 0.00
 7 13 7 -7.65 0.00
 8 13 7 2.29 0.00
 9 13 7 -0.28 0.00
 10 13 7 7.51 0.00
 11 13 7 1.16 0.00
 12 13 7 5.55 0.00
 0 14 7 8.36 0.00
 1 14 7 1.01 0.00
 2 14 7 -8.39 0.00
 3 14 7 -3.42 0.00
 4 14 7 0.90 0.00
 5 14 7 6.05 0.00
 6 14 7 1.55 0.00
 7 14 7 -1.88 0.00
 8 14 7 2.88 0.00
 9 14 7 -6.29 0.00
 10 14 7 7.90 0.00
 11 14 7 -9.01 0.00
 12 14 7 -2.52 0.00
 13 14 7 -0.06 0.00
 0 15 7 -16.97 0.00
 1 15 7 -3.62 0.00
 2 15 7 10.92 0.00
 3 15 7 -3.95 0.00
 4 15 7 12.06 0.00
 5 15 7 0.18 0.00
 6 15 7 -11.96 0.00
 7 15 7 2.42 0.00
 8 15 7 0.85 0.00
 9 15 7 -7.31 0.00
 10 15 7 -0.02 0.00
 11 15 7 7.12 0.00
 12 15 7 -3.03 0.00
 13 15 7 -15.59 0.00
 14 15 7 0.67 0.00
 0 16 7 3.08 0.00
 1 16 7 3.08 0.00
 2 16 7 0.16 0.00
 3 16 7 5.12 0.00
 4 16 7 -2.69 0.00
 5 16 7 -11.15 0.00
 6 16 7 2.14 0.00
 7 16 7 2.73 0.00
 8 16 7 -0.51 0.00
 9 16 7 -2.89 0.00
 10 16 7 0.16 0.00
 11 16 7 -0.72 0.00
 12 16 7 8.60 0.00
 13 16 7 8.05 0.00
 14 16 7 -0.43 0.00
 15 16 7 -0.38 0.00
 0 17 7 10.48 0.00
 1 17 7 5.73 0.00
 2 17 7 -3.32 0.00
 3 17 7 -8.06 0.00
 4 17 7 0.42 0.00
 5 17 7 17.93 0.00
 6 17 7 -0.24 0.00
 7 17 7 6.53 0.00
 8 17 7 4.23 0.00
 9 17 7 -10.40 0.00
 10 17 7 -5.59 0.00
 11 17 7 10.63 0.00
 12 17 7 -0.78 0.00
 13 17 7 -8.50 0.00
 14 17 7 -5.86 0.00
 15 17 7 1.58 0.00
 16 17 7 4.66 0.00
 0 18 7 -1.69 0.00
 1 18 7 -13.62 0.00
 2 18 7 -0.61 0.00
 3 18 7 -0.63 0.00
 4 18 7 12.60 0.00
 5 18 7 -0.48 0.00
 6 18 7 0.65 0.00
 7 18 7 9.47 0.00
 8 18 7 -10.48 0.00
 9 18 7 -1.36 0.00
 10 18 7 6.19 0.00
 11 18 7 3.76 0.00
 12 18 7 -3.63 0.00
 13 18 7 -2.68 0.00
 14 18 7 -4.19 0.00
 15 18 7 11.31 0.00
 16 18 7 1.42 0.00
 17 18 7 -5.28 0.00
 0 19 7 -6.83 0.00
 1 19 7 2.59 0.00
 2 19 7 6.03 0.00
 3 19 7 0.53 0.00
 4 19 7 -4.95 0.00
 5 19 7 -4.76 0.00
 6 19 7 -0.57 0.00
 7 19 7 -19.12 0.00
 8 19 7 -3.12 0.00
 9 19 7 2.01 0.00
 10 19 7 6.71 0.00
 11 19 7 -4.83 0.00
 12 19 7 1.32 0.00
 13 19 7 7.00 0.00
 14 19 7 2.14 0.00
 15 19 7 5.31 0.00
 16 19 7 -2.44 0.00
 17 19 7 6.37 0.00
 18 19 7 5.25 0.00
 0 20 7 6.45 0.00
 1 20 7 2.33 0.00
 2 20 7 -9.31 0.00
 3 20 7 0.59 0.00
 4 20 7 -3.04 0.00
 5 20 7 6.11 0.00
 6 20 7 -3.41 0.00
 7 20 7 -3.59 0.00
 8 20 7 12.67 0.00
 9 20 7 3.94 0.00
 10 20 7 -8.11 0.00
 11 20 7 -4.33 0.00
 12 20 7 7.07 0.00
 13 20 7 -8.12 0.00
 14 20 7 2.45 0.00
 15 20 7 -2.11 0.00
 16 20 7 -4.46 0.00
 17 20 7 7.36 0.00
 18 20 7 -3.20 0.00
 19 20 7 1.65 0.00
 0 21 7 1.64 0.00
 1 21 7 -13.17 0.00
 2 21 7 -6.18 0.00
 3 21 7 6.71 0.00
 4 21 7 3.65 0.00
 5 21 7 0.78 0.00
 6 21 7 -8.07 0.00
 7 21 7 15.50 0.00
 8 21 7 14.94 0.00
 9 21 7 4.42 0.00
 10 21 7 -3.48 0.00
 11 21 7 2.95 0.00
 12 21 7 -2.96 0.00
 13 21 7 -1.25 0.00
 14 21 7 -2.36 0.00
 15 21 7 -1.63 0.00
 16 21 7 -0.30 0.00
 17 21 7 -4.72 0.00
 18 21 7 -1.56 0.00
 19 21 7 -6.49 0.00
 20 21 7 3.63 0.00
 0 22 7 -1.72 0.00
 1 22 7 -3.21 0.00
 2 22 7 4.74 0.00
 3 22 7 8.30 0.00
 4 22 7 -5.67 0.00
 5 22 7 -6.31 0.00
 6 22 7 7.89 0.00
 7 22 7 6.41 0.00
 8 22 7 -0.62 0.00
 9 22 7 -12.00 0.00
 10 22 7 -3.98 0.00
 11 22 7 8.20 0.00
 12 22 7 -13.92 0.00
 13 22 7 1.42 0.00
 14 22 7 5.52 0.00
 15 22 7 -1.05 0.00
 16 22 7 -1.67 0.00
 17 22 7 -4.78 0.00
 18 22 7 -3.59 0.00
 19 22 7 7.54 0.00
 20 22 7 5.67 0.00
 21 22 7 -2.16 0.00
 0 23 7 -5.86 0.00
 1 23 7 -0.40 0.00
 2 23 7 8.73 0.00
 3 23 7 -1.12 0.00
 4 23 7 -4.22 0.00
 5 23 7 -3.06 0.00
 6 23 7 8.04 0.00
 7 23 7 -13.70 0.00
 8 23 7 -15.39 0.00
 9 23 7 5.67 0.00
 10 23 7 6.80 0.00
 11 23 7 -12.33 0.00
 12 23 7 0.37 0.00
 13 23 7 7.19 0.00
 14 23 7 0.55 0.00
 15 23 7 -3.42 0.00
 16 23 7 -3.15 0.00
 17 23 7 1.36 0.00
 18 23 7 5.16 0.00
 19 23 7 4.29 0.00
 20 23 7 -6.07 0.00
 21 23 7 -0.48 0.00
 22 23 7 -0.55 0.00
 0 24 7 -3.76 0.00
 1 24 7 3.96 0.00
 2 24 7 -2.19 0.00
 3 24 7 -10.63 0.00
 4 24 7 8.36 0.00
 5 24 7 -2.69 0.00
 6 24 7 -9.39 0.00
 7 24 7 -9.15 0.00
 8 24 7 4.96 0.00
 9 24 7 10.84 0.00
 10 24 7 -10.39 0.00
 11 24 7 -1.21 0.00
 12 24 7 16.35 0.00
 13 24 7 1.83 0.00
 14 24 7 -1.70 0.00
 15 24 7 2.95 0.00
 16 24 7 1.46 0.00
 17 24 7 4.19 0.00
 18 24 7 2.10 0.00
 19 24 7 -14.32 0.00
 20 24 7 3.52 0.00
 21 24 7 -1.74 0.00
 22 24 7 -6.52 0.00
 23 24 7 -5.83 0.00
 0 25 7 7.67 0.00
 1 25 7 -0.65 0.00
 2 25 7 -5.84 0.00
 3 25 7 4.55 0.00
 4 25 7 -5.42 0.00
 5 25 7 -16.91 0.00
 6 25 7 1.04 0.00
 7 25 7 23.09 0.00
 8 25 7 7.32 0.00
 9 25 7 -3.06 0.00
 10 25 7 -8.49 0.00
 11 25 7 6.92 0.00
 12 25 7 5.75 0.00
 13 25 7 -12.46 0.00
 14 25 7 -4.49 0.00
 15 25 7 11.58 0.00
 16 25 7 -5.96 0.00
 17 25 7 0.75 0.00
 18 25 7 7.13 0.00
 19 25 7 -7.06 0.00
 20 25 7 10.55 0.00
 21 25 7 -8.43 0.00
 22 25 7 -12.54 0.00
 23 25 7 18.20 0.00
 24 25 7 -3.39 0.00
 0 26 7 13.92 0.00
 1 26 7 -8.55 0.00
 2 26 7 -0.56 0.00
 3 26 7 4.91 0.00
 4 26 7 -5.09 0.00
 5 26 7 9.97 0.00
 6 26 7 7.63 0.00
 7 26 7 5.05 0.00
 8 26 7 -11.72 0.00
 9 26 7 -13.51 0.00
 10 26 7 9.84 0.00
 11 26 7 9.26 0.00
 12 26 7 -7.85 0.00
 13 26 7 -5.07 0.00
 14 26 7 14.06 0.00
 15 26 7 -10.62 0.00
 16 26 7 -3.42 0.00
 17 26 7 10.71 0.00
 18 26 7 -10.70 0.00
 19 26 7 3.58 0.00
 20 26 7 -0.57 0.00
 21 26 7 -3.23 0.00
 22 26 7 5.88 0.00
 23 26 7 7.16 0.00
 24 26 7 -2.75 0.00
 25 26 7 -1.62 0.00
 0 27 7 -0.46 0.00
 1 27 7 -6.66 0.00
 2 27 7 3.36 0.00
 3 27 7 3.17 0.00
 4 27 7 9.23 0.00
 5 27 7 7.23 0.00
 6 27 7 -6.35 0.00
 7 27 7 -5.71 0.00
 8 27 7 0.72 0.00
 9 27 7 8.79 0.00
 10 27 7 0.66 0.00
 11 27 7 -14.72 0.00
 12 27 7 -1.76 0.00
 13 27 7 4.78 0.00
 14 27 7 -0.87 0.00
 15 27 7 -5.44 0.00
 16 27 7 5.91 0.00
 17 27 7 1.38 0.00
 18 27 7 1.19 0.00
 19 27 7 5.46 0.00
 20 27 7 -11.16 0.00
 21 27 7 1.18 0.00
 22 27 7 -1.67 0.00
 23 27 7 -7.00 0.00
 24 27 7 0.57 0.00
 25 27 7 2.18 0.00
 26 27 7 5.15 0.00
 0 28 7 -12.70 0.00
 1 28 7 -1.34 0.00
 2 28 7 1.22 0.00
 3 28 7 5.42 0.00
 4 28 7 5.20 0.00
 5 28 7 -8.18 0.00
 6 28 7 1.91 0.00
 7 28 7 7.65 0.00
 8 28 7 -2.86 0.00
 9 28 7 -8.22 0.00
 10 28 7 1.18 0.00
 11 28 7 7.12 0.00
 12 28 7 4.26 0.00
 13 28 7 3.63 0.00
 14 28 7 -15.81 0.00
 15 28 7 -4.18 0.00
 16 28 7 0.78 0.00
 17 28 7 -0.47 0.00
 18 28 7 13.77 0.00
 19 28 7 -11.06 0.00
 20 28 7 -1.83 0.00
 21 28 7 9.73 0.00
 22 28 7 9.91 0.00
 23 28 7 -1.04 0.00
 24 28 7 -2.73 0.00
 25 28 7 -1.41 0.00
 26 28 7 -4.38 0.00
 27 28 7 -1.12 0.00
 0 29 7 -7.53 0.00
 1 29 7 5.48 0.00
 2 29 7 5.53 0.00
 3 29 7 5.23 0.00
 4 29 7 -9.28 0.00
 5 29 7 -2.31 0.00
 6 29 7 4.11 0.00
 7 29 7 -10.79 0.00
 8 29 7 -9.46 0.00
 9 29 7 -1.02 0.00
 10 29 7 15.12 0.00
 11 29 7 3.02 0.00
 12 29 7 0.86 0.00
 13 29 7 -2.36 0.00
 14 29 7 -1.38 0.00
 15 29 7 4.66 0.00
 16 29 7 0.36 0.00
 17 29 7 8.53 0.00
 18 29 7 -4.09 0.00
 19 29 7 -9.35 0.00
 20 29 7 13.98 0.00
 21 29 7 6.96 0.00
 22 29 7 -1.72 0.00
 23 29 7 -4.59 0.00
 24 29 7 6.23 0.00
 25 29 7 17.07 0.00
 26 29 7 -4.52 0.00
 27 29 7 -12.64 0.00
 28 29 7 0.88 0.00
 0 30 7 3.59 0.00
 1 30 7 14.94 0.00
 2 30 7 -0.30 0.00
 3 30 7 -14.45 0.00
 4 30 7 -9.57 0.00
 5 30 7 12.40 0.00
 6 30 7 6.54 0.00
 7 30 7 -6.05 0.00
 8 30 7 -7.29 0.00
 9 30 7 3.04 0.00
 10 30 7 11.72 0.00
 11 30 7 1.74 0.00
 12 30 7 -1.19 0.00
 13 30 7 -10.37 0.00
 14 30 7 3.20 0.00
 15 30 7 7.19 0.00
 16 30 7 -7.70 0.00
 17 30 7 4.15 0.00
 18 30 7 -0.85 0.00
 19 30 7 6.67 0.00
 20 30 7 -5.00 0.00
 21 30 7 0.49 0.00
 22 30 7 -4.94 0.00
 23 30 7 -3.64 0.00
 24 30 7 9.57 0.00
 25 30 7 3.51 0.00
 26 30 7 -4.12 0.00
 0 31 7 8.02 0.00
 1 31 7 -13.05 0.00
 2 31 7 -10.08 0.00
 3 31 7 -0.42 0.00
 4 31 7 5.49 0.00
 5 31 7 6.68 0.00
 6 31 7 -1.78 0.00
 7 31 7 3.83 0.00
 8 31 7 1.15 0.00
 9 31 7 12.75 0.00
 10 31 7 -2.29 0.00
 11 31 7 -6.86 0.00
 12 31 7 -7.52 0.00
 13 31 7 6.40 0.00
 14 31 7 7.51 0.00
 15 31 7 -4.96 0.00
 16 31 7 1.00 0.00
 17 31 7 -0.76 0.00
 18 31 7 -0.34 0.00
 19 31 7 -11.11 0.00
 20 31 7 -1.78 0.00
 21 31 7 -3.98 0.00
 22 31 7 -9.94 0.00
 23 31 7 -3.06 0.00
 24 31 7 3.10 0.00
 25 31 7 -0.41 0.00
 0 32 7 -15.62 0.00
 1 32 7 -1.40 0.00
 2 32 7 3.69 0.00
 3 32 7 -1.42 0.00
 4 32 7 8.86 0.00
 5 32 7 1.98 0.00
 6 32 7 -7.04 0.00
 7 32 7 -13.32 0.00
 8 32 7 -3.32 0.00
 9 32 7 -0.62 0.00
 10 32 7 -2.46 0.00
 11 32 7 1.89 0.00
 12 32 7 1.65 0.00
 13 32 7 3.06 0.00
 14 32 7 -8.43 0.00
 15 32 7 11.56 0.00
 16 32 7 9.84 0.00
 17 32 7 -20.00 0.00
 18 32 7 2.71 0.00
 19 32 7 -0.66 0.00
 20 32 7 -9.15 0.00
 21 32 7 3.79 0.00
 22 32 7 -3.62 0.00
 23 32 7 -2.65 0.00
 24 32 7 -6.38 0.00
 0 33 7 -1.14 0.00
 1 33 7 -4.59 0.00
 2 33 7 0.97 0.00
 3 33 7 -10.94 0.00
 4 33 7 3.13 0.00
 5 33 7 1.88 0.00
 6 33 7 -2.32 0.00
 7 33 7 -10.66 0.00
 8 33 7 6.36 0.00
 9 33 7 -5.98 0.00
 10 33 7 -2.44 0.00
 11 33 7 1.87 0.00
 12 33 7 -4.25 0.00
 13 33 7 -10.61 0.00
 14 33 7 3.20 0.00
 15 33 7 4.70 0.00
 16 33 7 -18.80 0.00
 17 33 7 8.78 0.00
 18 33 7 2.35 0.00
 19 33 7 -2.65 0.00
 20 33 7 9.85 0.00
 21 33 7 5.82 0.00
 22 33 7 -11.17 0.00
 23 33 7 6.39 0.00
 0 34 7 -8.23 0.00
 1 34 7 5.45 0.00
 2 34 7 11.80 0.00
 3 34 7 10.38 0.00
 4 34 7 -3.97 0.00
 5 34 7 -8.34 0.00
 6 34 7 -2.92 0.00
 7 34 7 7.17 0.00
 8 34 7 8.14 0.00
 9 34 7 -0.08 0.00
 10 34 7 6.40 0.00
 11 34 7 -3.13 0.00
 12 34 7 -3.99 0.00
 13 34 7 -2.50 0.00
 14 34 7 -6.48 0.00
 15 34 7 -7.58 0.00
 16 34 7 11.38 0.00
 17 34 7 7.31 0.00
 18 34 7 -1.37 0.00
 19 34 7 11.57 0.00
 20 34 7 11.55 0.00
 21 34 7 -7.76 0.00
 0 35 7 -8.97 0.00
 1 35 7 20.41 0.00
 2 35 7 10.16 0.00
 3 35 7 0.73 0.00
 4 35 7 -3.13 0.00
 5 35 7 1.14 0.00
 6 35 7 9.74 0.00
 7 35 7 6.76 0.00
 8 35 7 -13.59 0.00
 9 35 7 -1.36 0.00
 10 35 7 -4.41 0.00
 11 35 7 5.04 0.00
 12 35 7 -0.17 0.00
 13 35 7 6.68 0.00
 14 35 7 3.72 0.00
 15 35 7 -0.01 0.00
 16 35 7 13.97 0.00
 17 35 7 -11.21 0.00
 18 35 7 -4.39 0.00
 19 35 7 14.37 0.00
 20 35 7 1.22 0.00
 0 36 7 19.39 0.00
 1 36 7 3.26 0.00
 2 36 7 -8.52 0.00
 3 36 7 -6.22 0.00
 4 36 7 5.40 0.00
 5 36 7 17.04 0.00
 6 36 7 2.18 0.00
 7 36 7 -10.02 0.00
 8 36 7 -2.17 0.00
 9 36 7 8.75 0.00
 10 36 7 -11.38 0.00
 11 36 7 0.68 0.00
 12 36 7 15.37 0.00
 13 36 7 5.59 0.00
 14 36 7 -4.52 0.00
 15 36 7 0.81 0.00
 16 36 7 -4.65 0.00
 17 36 7 -7.44 0.00
 18 36 7 -4.30 0.00
 0 37 7 -11.75 0.00
 1 37 7 -13.97 0.00
 2 37 7 -1.59 0.00
 3 37 7 8.46 0.00
 4 37 7 2.59 0.00
 5 37 7 -3.69 0.00
 6 37 7 -4.43 0.00
 7 37 7 0.56 0.00
 8 37 7 11.38 0.00
 9 37 7 -4.57 0.00
 10 37 7 15.36 0.00
 11 37 7 12.07 0.00
 12 37 7 -9.15 0.00
 13 37 7 -11.65 0.00
 14 37 7 1.06 0.00
 15 37 7 3.59 0.00
 16 37 7 1.27 0.00
 2 38 7 -0.69 0.00
 3 38 7 -13.42 0.00
 4 38 7 -6.24 0.00
 5 38 7 -8.00 0.00
 6 38 7 6.20 0.00
 7 38 7 2.92 0.00
 8 38 7 -9.86 0.00
 9 38 7 16.37 0.00
 10 38 7 4.90 0.00
 11 38 7 -17.73 0.00
 12 38 7 -8.78 0.00
 13 38 7 0.13 0.00
 2 39 7 -8.92 0.00
 3 39 7 -4.09 0.00
 4 39 7 7.62 0.00
 5 39 7 2.92 0.00
 6 39 7 -5.40 0.00
 7 39 7 -3.04 0.00
 8 39 7 -2.11 0.00
 9 39 7 12.33 0.00
 10 39 7 -10.28 0.00
 3 40 7 -0.25 0.00
 4 40 7 -6.37 0.00
 5 40 7 -0.72 0.00
 0 0 8 -39.58 0.00
 0 1 8 -4.93 0.00
 1 1 8 -23.74 0.00
 0 2 8 4.88 0.00
 1 2 8 6.45 0.00
 2 2 8 35.15 0.00
 0 3 8 -14.49 0.00
 1 3 8 13.26 0.00
 2 3 8 6.52 0.00
 3 3 8 22.86 0.00
 0 4 8 -29.09 0.00
 1 4 8 24.65 0.00
 2 4 8 -17.87 0.00
 3 4 8 -33.42 0.00
 4 4 8 0.94 0.00
 0 5 8 -1.30 0.00
 1 5 8 -7.20 0.00
 2 5 8 -6.15 0.00
 3 5 8 -20.94 0.00
 4 5 8 23.63 0.00
 5 5 8 -5.53 0.00
 0 6 8 18.98 0.00
 1 6 8 0.81 0.00
 2 6 8 -2.49 0.00
 3 6 8 -1.41 0.00
 4 6 8 14.14 0.00
 5 6 8 -20.35 0.00
 6 6 8 10.23 0.00
 0 7 8 22.86 0.00
 1 7 8 0.70 0.00
 2 7 8 2.59 0.00
 3 7 8 -1.63 0.00
 4 7 8 4.73 0.00
 5 7 8 8.42 0.00
 6 7 8 6.88 0.00
 7 7 8 -9.10 0.00
 0 8 8 13.08 0.00
 1 8 8 -16.65 0.00
 2 8 8 7.18 0.00
 3 8 8 1.35 0.00
 4 8 8 13.23 0.00
 5 8 8 11.10 0.00
 6 8 8 -21.96 0.00
 7 8 8 4.12 0.00
 8 8 8 -14.40 0.00
 0 9 8 -3.05 0.00
 1 9 8 10.86 0.00
 2 9 8 -10.29 0.00
 3 9 8 -9.46 0.00
 4 9 8 2.19 0.00
 5 9 8 8.71 0.00
 6 9 8 -2.21 0.00
 7 9 8 16.78 0.00
 8 9 8 -13.17 0.00
 9 9 8 -12.19 0.00
 0 10 8 -9.39 0.00
 1 10 8 7.89 0.00
 2 10 8 -18.56 0.00
 3 10 8 6.59 0.00
 4 10 8 -10.23 0.00
 5 10 8 -1.44 0.00
 6 10 8 6.36 0.00
 7 10 8 10.48 0.00
 8 10 8 1.74 0.00
 9 10 8 14.32 0.00
 10 10 8 19.05 0.00
 0 11 8 14.97 0.00
 1 11 8 2.01 0.00
 2 11 8 -4.68 0.00
 3 11 8 2.67 0.00
 4 11 8 -6.88 0.00
 5 11 8 -11.61 0.00
 6 11 8 -7.91 0.00
 7 11 8 9.12 0.00
 8 11 8 0.27 0.00
 9 11 8 0.32 0.00
 10 11 8 -12.09 0.00
 11 11 8 -12.44 0.00
 0 12 8 -1.12 0.00
 1 12 8 -5.43 0.00
 2 12 8 11.69 0.00
 3 12 8 -4.58 0.00
 4 12 8 -4.18 0.00
 5 12 8 -8.64 0.00
 6 12 8 -3.83 0.00
 7 12 8 -1.17 0.00
 8 12 8 12.16 0.00
 9 12 8 -14.49 0.00
 10 12 8 -12.78 0.00
 11 12 8 3.44 0.00
 12 12 8 24.17 0.00
 0 13 8 3.80 0.00
 1 13 8 20.07 0.00
 2 13 8 -1.37 0.00
 3 13 8 -8.54 0.00
 4 13 8 -4.84 0.00
 5 13 8 -0.49 0.00
 6 13 8 7.93 0.00
 7 13 8 -2.81 0.00
 8 13 8 6.17 0.00
 9 13 8 -13.12 0.00
 10 13 8 8.95 0.00
 11 13 8 7.05 0.00
 12 13 8 7.18 0.00
 13 13 8 -3.76 0.00
 0 14 8 6.64 0.00
 1 14 8 -2.15 0.00
 2 14 8 -2.42 0.00
 3 14 8 -4.10 0.00
 4 14 8 8.44 0.00
 5 14 8 8.83 0.00
 6 14 8 -2.59 0.00
 7 14 8 5.04 0.00
 8 14 8 -0.16 0.00
 9 14 8 -1.91 0.00
 10 14 8 -0.98 0.00
 11 14 8 0.71 0.00
 12 14 8 -8.02 0.00
 13 14 8 -17.79 0.00
 14 14 8 -3.30 0.00
 0 15 8 0.30 0.00
 1 15 8 -13.03 0.00
 2 15 8 3.12 0.00
 3 15 8 2.86 0.00
 4 15 8 0.41 0.00
 5 15 8 -1.04 0.00
 6 15 8 2.85 0.00
 7 15 8 -2.62 0.00
 8 15 8 0.77 0.00
 9 15 8 1.96 0.00
 10 15 8 -5.51 0.00
 11 15 8 3.93 0.00
 12 15 8 5.91 0.00
 13 15 8 3.35 0.00
 14 15 8 -0.90 0.00
 15 15 8 -4.34 0.00
 0 16 8 6.78 0.00
 1 16 8 7.04 0.00
 2 16 8 -0.38 0.00
 3 16 8 2.01 0.00
 4 16 8 -2.93 0.00
 5 16 8 4.87 0.00
 6 16 8 -4.02 0.00
 7 16 8 2.20 0.00
 8 16 8 4.24 0.00
 9 16 8 -1.54 0.00
 10 16 8 1.65 0.00
 11 16 8 -5.47 0.00
 12 16 8 -9.23 0.00
 13 16 8 14.62 0.00
 14 16 8 2.35 0.00
 15 16 8 -2.77 0.00
 16 16 8 3.90 0.00
 0 17 8 0.39 0.00
 1 17 8 -8.85 0.00
 2 17 8 4.35 0.00
 3 17 8 0.48 0.00
 4 17 8 -8.56 0.00
 5 17 8 6.36 0.00
 6 17 8 8.74 0.00
 7 17 8 9.82 0.00
 8 17 8 -0.11 0.00
 9 17 8 3.14 0.00
 10 17 8 -11.80 0.00
 11 17 8 -4.96 0.00
 12 17 8 12.13 0.00
 13 17 8 5.20 0.00
 14 17 8 -12.48 0.00
 15 17 8 0.95 0.00
 16 17 8 4.29 0.00
 17 17 8 -1.67 0.00
 0 18 8 -1.83 0.00
 1 18 8 0.04 0.00
 2 18 8 0.41 0.00
 3 18 8 -5.57 0.00
 4 18 8 -2.13 0.00
 5 18 8 -6.69 0.00
 6 18 8 -2.13 0.00
 7 18 8 -10.27 0.00
 8 18 8 -0.83 0.00
 9 18 8 -3.80 0.00
 10 18 8 3.87 0.00
 11 18 8 7.85 0.00
 12 18 8 6.52 0.00
 13 18 8 4.78 0.00
 14 18 8 -1.86 0.00
 15 18 8 3.95 0.00
 16 18 8 3.67 0.00
 17 18 8 5.78 0.00
 18 18 8 -8.14 0.00
 0 19 8 1.09 0.00
 1 19 8 6.16 0.00
 2 19 8 -1.99 0.00
 3 19 8 2.60 0.00
 4 19 8 -14.24 0.00
 5 19 8 3.15 0.00
 6 19 8 3.17 0.00
 7 19 8 -10.66 0.00
 8 19 8 1.08 0.00
 9 19 8 -2.86 0.00
 10 19 8 3.32 0.00
 11 19 8 -2.69 0.00
 12 19 8 2.14 0.00
 13 19 8 -1.95 0.00
 14 19 8 -2.52 0.00
 15 19 8 -0.45 0.00
 16 19 8 -1.47 0.00
 17 19 8 -3.66 0.00
 18 19 8 -4.30 0.00
 19 19 8 18.07 0.00
 0 20 8 4.31 0.00
 1 20 8 -0.98 0.00
 2 20 8 -8.66 0.00
 3 20 8 -7.96 0.00
 4 20 8 2.41 0.00
 5 20 8 16.30 0.00
 6 20 8 1.21 0.00
 7 20 8 5.42 0.00
 8 20 8 5.77 0.00
 9 20 8 11.32 0.00
 10 20 8 -8.97 0.00
 11 20 8 -1.47 0.00
 12 20 8 5.20 0.00
 13 20 8 -12.27 0.00
 14 20 8 -3.38 0.00
 15 20 8 -2.33 0.00
 16 20 8 -5.60 0.00
 17 20 8 -4.58 0.00
 18 20 8 6.84 0.00
 19 20 8 1.57 0.00
 20 20 8 -4.11 0.00
 0 21 8 1.80 0.00
 1 21 8 -1.53 0.00
 2 21 8 -2.16 0.00
 3 21 8 2.44 0.00
 4 21 8 15.58 0.00
 5 21 8 -2.91 0.00
 6 21 8 -6.93 0.00
 7 21 8 0.87 0.00
 8 21 8 -0.36 0.00
 9 21 8 -7.39 0.00
 10 21 8 1.10 0.00
 11 21 8 13.52 0.00
 12 21 8 -14.90 0.00
 13 21 8 2.69 0.00
 14 21 8 2.59 0.00
 15 21 8 -4.79 0.00
 16 21 8 3.97 0.00
 17 21 8 -1.40 0.00
 18 21 8 1.05 0.00
 19 21 8 -6.81 0.00
 20 21 8 -4.81 0.00
 21 21 8 1.04 0.00
 0 22 8 5.77 0.00
 1 22 8 5.69 0.00
 2 22 8 -0.33 0.00
 3 22 8 5.15 0.00
 4 22 8 -0.12 0.00
 5 22 8 -12.56 0.00
 6 22 8 7.26 0.00
 7 22 8 -8.39 0.00
 8 22 8 -10.76 0.00
 9 22 8 -3.11 0.00
 10 22 8 7.00 0.00
 11 22 8 -3.88 0.00
 12 22 8 -4.06 0.00
 13 22 8 1.46 0.00
 14 22 8 -4.76 0.00
 15 22 8 2.94 0.00
 16 22 8 5.76 0.00
 17 22 8 0.06 0.00
 18 22 8 -0.96 0.00
 19 22 8 -1.53 0.00
 20 22 8 3.65 0.00
 21 22 8 -1.28 0.00
 22 22 8 -1.88 0.00
 0 23 8 3.27 0.00
 1 23 8 -6.67 0.00
 2 23 8 -1.51 0.00
 3 23 8 -2.31 0.00
 4 23 8 4.54 0.00
 5 23 8 0.06 0.00
 6 23 8 -7.29 0.00
 7 23 8 -6.37 0.00
 8 23 8 -3.77 0.00
 9 23 8 7.89 0.00
 10 23 8 10.16 0.00
 11 23 8 -6.05 0.00
 12 23 8 3.57 0.00
 13 23 8 -3.96 0.00
 14 23 8 2.72 0.00
 15 23 8 10.14 0.00
 16 23 8 4.26 0.00
 17 23 8 -3.34 0.00
 18 23 8 2.28 0.00
 19 23 8 1.43 0.00
 20 23 8 -4.06 0.00
 21 23 8 -3.76 0.00
 22 23 8 11.70 0.00
 23 23 8 -4.60 0.00
 0 24 8 -4.17 0.00
 1 24 8 -0.07 0.00
 2 24 8 -0.13 0.00
 3 24 8 -4.38 0.00
 4 24 8 0.21 0.00
 5 24 8 0.46 0.00
 6 24 8 -1.00 0.00
 7 24 8 13.45 0.00
 8 24 8 2.42 0.00
 9 24 8 6.61 0.00
 10 24 8 -2.16 0.00
 11 24 8 -5.42 0.00
 12 24 8 1.62 0.00
 13 24 8 -0.40 0.00
 14 24 8 3.35 0.00
 15 24 8 10.53 0.00
 16 24 8 -5.28 0.00
 17 24 8 2.08 0.00
 18 24 8 7.92 0.00
 19 24 8 -6.90 0.00
 20 24 8 -5.75 0.00
 21 24 8 2.82 0.00
 22 24 8 3.19 0.00
 23 24 8 -10.73 0.00
 24 24 8 -18.87 0.00
 0 25 8 10.99 0.00
 1 25 8 7.48 0.00
 2 25 8 -6.14 0.00
 3 25 8 2.24 0.00
 4 25 8 5.30 0.00
 5 25 8 5.44 0.00
 6 25 8 -7.77 0.00
 7 25 8 1.77 0.00
 8 25 8 2.14 0.00
 9 25 8 6.25 0.00
 10 25 8 5.63 0.00
 11 25 8 -7.54 0.00
 12 25 8 -2.38 0.00
 13 25 8 4.26 0.00
 14 25 8 -0.79 0.00
 15 25 8 -4.82 0.00
 16 25 8 -2.60 0.00
 17 25 8 -5.90 0.00
 18 25 8 1.71 0.00
 19 25 8 2.48 0.00
 20 25 8 -0.17 0.00
 21 25 8 19.59 0.00
 22 25 8 -12.28 0.00
 23 25 8 -12.19 0.00
 24 25 8 13.62 0.00
 25 25 8 20.43 0.00
 0 26 8 6.76 0.00
 1 26 8 -4.96 0.00
 2 26 8 -0.78 0.00
 3 26 8 6.07 0.00
 4 26 8 2.95 0.00
 5 26 8 6.30 0.00
 6 26 8 -3.16 0.00
 7 26 8 -5.61 0.00
 8 26 8 7.89 0.00
 9 26 8 -4.53 0.00
 10 26 8 -13.43 0.00
 11 26 8 -3.51 0.00
 12 26 8 6.23 0.00
 13 26 8 0.64 0.00
 14 26 8 3.95 0.00
 15 26 8 -3.79 0.00
 16 26 8 -5.05 0.00
 17 26 8 0.08 0.00
 18 26 8 3.03 0.00
 19 26 8 1.25 0.00
 20 26 8 -2.28 0.00
 21 26 8 8.58 0.00
 22 26 8 -11.85 0.00
 23 26 8 1.49 0.00
 24 26 8 19.17 0.00
 25 26 8 -4.49 0.00
 26 26 8 -4.61 0.00
 0 27 8 -19.41 0.00
 1 27 8 -2.18 0.00
 2 27 8 4.63 0.00
 3 27 8 -3.91 0.00
 4 27 8 2.81 0.00
 5 27 8 -3.66 0.00
 6 27 8 -0.44 0.00
 7 27 8 -1.76 0.00
 8 27 8 0.18 0.00
 9 27 8 -2.05 0.00
 10 27 8 4.23 0.00
 11 27 8 8.94 0.00
 12 27 8 -4.39 0.00
 13 27 8 -2.52 0.00
 14 27 8 -12.58 0.00
 15 27 8 4.01 0.00
 16 27 8 -2.00 0.00
 17 27 8 -5.60 0.00
 18 27 8 9.72 0.00
 19 27 8 -1.18 0.00
 20 27 8 8.27 0.00
 21 27 8 -1.29 0.00
 22 27 8 -1.03 0.00
 23 27 8 1.63 0.00
 24 27 8 -3.55 0.00
 25 27 8 -12.03 0.00
 26 27 8 3.25 0.00
 27 27 8 3.23 0.00
 0 28 8 -6.21 0.00
 1 28 8 11.05 0.00
 2 28 8 -7.84 0.00
 3 28 8 -0.95 0.00
 4 28 8 6.81 0.00
 5 28 8 -8.62 0.00
 6 28 8 -8.63 0.00
 7 28 8 0.64 0.00
 8 28 8 6.84 0.00
 9 28 8 -4.09 0.00
 10 28 8 2.14 0.00
 11 28 8 -0.05 0.00
 12 28 8 -1.71 0.00
 13 28 8 4.99 0.00
 14 28 8 9.72 0.00
 15 28 8 3.46 0.00
 16 28 8 -10.85 0.00
 17 28 8 -6.50 0.00
 18 28 8 5.09 0.00
 19 28 8 5.58 0.00
 20 28 8 6.50 0.00
 21 28 8 -10.09 0.00
 22 28 8 4.16 0.00
 23 28 8 5.28 0.00
 24 28 8 -3.15 0.00
 25 28 8 4.43 0.00
 26 28 8 -3.64 0.00
 27 28 8 -3.90 0.00
 28 28 8 1.40 0.00
 0 29 8 14.16 0.00
 1 29 8 -5.59 0.00
 2 29 8 -5.28 0.00
 3 29 8 9.36 0.00
 4 29 8 -8.62 0.00
 5 29 8 -5.36 0.00
 6 29 8 6.52 0.00
 7 29 8 3.79 0.00
 8 29 8 -2.43 0.00
 9 29 8 -6.45 0.00
 10 29 8 -1.17 0.00
 11 29 8 -4.09 0.00
 12 29 8 6.45 0.00
 13 29 8 3.76 0.00
 14 29 8 2.48 0.00
 15 29 8 -9.50 0.00
 16 29 8 -6.93 0.00
 17 29 8 15.66 0.00
 18 29 8 3.55 0.00
 19 29 8 3.61 0.00
 20 29 8 -15.66 0.00
 21 29 8 -2.36 0.00
 22 29 8 4.29 0.00
 23 29 8 1.98 0.00
 24 29 8 -10.50 0.00
 25 29 8 1.24 0.00
 26 29 8 17.54 0.00
 27 29 8 2.62 0.00
 0 30 8 -4.93 0.00
 1 30 8 -13.04 0.00
 2 30 8 17.84 0.00
 3 30 8 0.90 0.00
 4 30 8 -13.94 0.00
 5 30 8 0.31 0.00
 6 30 8 6.37 0.00
 7 30 8 15.22 0.00
 8 30 8 -0.46 0.00
 9 30 8 -7.65 0.00
 10 30 8 -11.72 0.00
 11 30 8 9.71 0.00
 12 30 8 8.67 0.00
 13 30 8 0.52 0.00
 14 30 8 -14.75 0.00
 15 30 8 -7.95 0.00
 16 30 8 15.07 0.00
 17 30 8 -2.58 0.00
 18 30 8 -6.13 0.00
 19 30 8 0.83 0.00
 20 30 8 -12.73 0.00
 21 30 8 -6.61 0.00
 22 30 8 6.10 0.00
 23 30 8 -10.65 0.00
 24 30 8 -4.19 0.00
 25 30 8 10.66 0.00
 26 30 8 7.01 0.00
 0 31 8 5.80 0.00
 1 31 8 4.63 0.00
 2 31 8 -1.74 0.00
 3 31 8 -7.46 0.00
 4 31 8 1.69 0.00
 5 31 8 0.12 0.00
 6 31 8 2.26 0.00
 7 31 8 2.82 0.00
 8 31 8 -8.14 0.00
 9 31 8 -4.79 0.00
 10 31 8 6.82 0.00
 11 31 8 5.81 0.00
 12 31 8 -7.41 0.00
 13 31 8 -4.40 0.00
 14 31 8 -3.71 0.00
 15 31 8 15.92 0.00
 16 31 8 12.32 0.00
 17 31 8 -17.60 0.00
 18 31 8 6.86 0.00
 19 31 8 -12.94 0.00
 20 31 8 -10.02 0.00
 21 31 8 16.60 0.00
 22 31 8 -1.18 0.00
 23 31 8 -13.47 0.00
 24 31 8 -1.60 0.00
 25 31 8 2.54 0.00
 0 32 8 -7.34 0.00
 1 32 8 -6.44 0.00
 2 32 8 3.01 0.00
 3 32 8 -7.12 0.00
 4 32 8 -0.01 0.00
 5 32 8 2.21 0.00
 6 32 8 6.54 0.00
 7 32 8 -8.98 0.00
 8 32 8 -4.39 0.00
 9 32 8 -5.84 0.00
 10 32 8 0.22 0.00
 11 32 8 2.81 0.00
 12 32 8 2.04 0.00
 13 32 8 3.17 0.00
 14 32 8 -3.72 0.00
 15 32 8 -3.31 0.00
 16 32 8 -3.56 0.00
 17 32 8 1.97 0.00
 18 32 8 -11.78 0.00
 19 32 8 5.19 0.00
 20 32 8 20.29 0.00
 21 32 8 10.88 0.00
 22 32 8 -11.66 0.00
 23 32 8 3.07 0.00
 24 32 8 6.82 0.00
 0 33 8 4.67 0.00
 1 33 8 3.68 0.00
 2 33 8 1.12 0.00
 3 33 8 1.67 0.00
 4 33 8 -5.77 0.00
 5 33 8 -0.41 0.00
 6 33 8 9.51 0.00
 7 33 8 8.65 0.00
 8 33 8 3.49 0.00
 9 33 8 5.37 0.00
 10 33 8 3.29 0.00
 11 33 8 -3.01 0.00
 12 33 8 -1.33 0.00
 13 33 8 -8.80 0.00
 14 33 8 0.31 0.00
 15 33 8 -3.64 0.00
 16 33 8 -6.74 0.00
 17 33 8 5.75 0.00
 18 33 8 6.30 0.00
 19 33 8 14.16 0.00
 20 33 8 13.23 0.00
 21 33 8 -10.48 0.00
 22 33 8 -1.37 0.00
 0 34 8 -3.67 0.00
 1 34 8 4.75 0.00
 2 34 8 -1.78 0.00
 3 34 8 12.75 0.00
 4 34 8 0.58 0.00
 5 34 8 4.40 0.00
 6 34 8 8.39 0.00
 7 34 8 1.98 0.00
 8 34 8 -7.62 0.00
 9 34 8 -0.69 0.00
 10 34 8 -3.52 0.00
 11 34 8 -2.69 0.00
 12 34 8 1.96 0.00
 13 34 8 15.18 0.00
 14 34 8 8.86 0.00
 15 34 8 -16.36 0.00
 16 34 8 8.33 0.00
 17 34 8 8.36 0.00
 18 34 8 1.77 0.00
 19 34 8 5.02 0.00
 20 34 8 -4.75 0.00
 21 34 8 -7.66 0.00
 0 35 8 2.93 0.00
 1 35 8 -5.15 0.00
 2 35 8 -5.53 0.00
 3 35 8 -1.02 0.00
 4 35 8 10.26 0.00
 5 35 8 8.94 0.00
 6 35 8 -9.25 0.00
 7 35 8 -5.31 0.00
 8 35 8 -8.31 0.00
 9 35 8 -8.38 0.00
 10 35 8 -12.13 0.00
 11 35 8 9.53 0.00
 12 35 8 21.91 0.00
 13 35 8 7.82 0.00
 14 35 8 -6.48 0.00
 15 35 8 -2.06 0.00
 16 35 8 3.85 0.00
 17 35 8 -0.93 0.00
 18 35 8 -11.63 0.00
 19 35 8 -11.63 0.00
 0 36 8 3.91 0.00
 1 36 8 -10.97 0.00
 2 36 8 -7.89 0.00
 3 36 8 4.30 0.00
 4 36 8 2.45 0.00
 5 36 8 -8.28 0.00
 6 36 8 -8.35 0.00
 7 36 8 -0.15 0.00
 8 36 8 1.75 0.00
 9 36 8 1.19 0.00
 10 36 8 22.94 0.00
 11 36 8 7.90 0.00
 12 36 8 -5.25 0.00
 13 36 8 -13.51 0.00
 14 36 8 -5.95 0.00
 15 36 8 5.53 0.00
 16 36 8 -2.30 0.00
 17 36 8 -3.52 0.00
 0 37 8 -4.65 0.00
 1 37 8 -16.15 0.00
 2 37 8 -1.36 0.00
 3 37 8 3.80 0.00
 4 37 8 -8.16 0.00
 5 37 8 -14.72 0.00
 6 37 8 4.06 0.00
 7 37 8 4.36 0.00
 8 37 8 4.64 0.00
 9 37 8 6.13 0.00
 10 37 8 3.99 0.00
 11 37 8 -5.99 0.00
 12 37 8 -14.53 0.00
 13 37 8 -14.26 0.00
 14 37 8 5.15 0.00
 15 37 8 6.43 0.00
 2 38 8 27.87 0.00
 3 38 8 -0.13 0.00
 4 38 8 -12.80 0.00
 5 38 8 -5.97 0.00
 6 38 8 7.10 0.00
 7 38 8 10.42 0.00
 8 38 8 -11.04 0.00
 9 38 8 -1.93 0.00
 10 38 8 -4.22 0.00
 11 38 8 -15.98 0.00
 12 38 8 -7.43 0.00
 3 39 8 -24.77 0.00
 4 39 8 -1.75 0.00
 5 39 8 17.72 0.00
 6 39 8 7.54 0.00
 7 39 8 -3.41 0.00
 8 39 8 -5.56 0.00
 9 39 8 -11.89 0.00
 0 1 9 9.80 0.00
 0 2 9 -7.66 0.00
 1 2 9 1.78 0.00
 0 3 9 5.97 0.00
 1 3 9 3.54 0.00
 2 3 9 -31.85 0.00
 0 4 9 -13.66 0.00
 1 4 9 -30.29 0.00
 2 4 9 11.23 0.00
 3 4 9 -13.90 0.00
 0 5 9 8.17 0.00
 1 5 9 -0.61 0.00
 2 5 9 14.73 0.00
 3 5 9 -12.38 0.00
 4 5 9 5.52 0.00
 0 6 9 14.14 0.00
 1 6 9 4.08 0.00
 2 6 9 5.51 0.00
 3 6 9 7.89 0.00
 4 6 9 0.84 0.00
 5 6 9 -1.97 0.00
 0 7 9 2.72 0.00
 1 7 9 6.00 0.00
 2 7 9 9.53 0.00
 3 7 9 5.35 0.00
 4 7 9 -16.13 0.00
 5 7 9 1.41 0.00
 6 7 9 -6.57 0.00
 0 8 9 2.31 0.00
 1 8 9 -0.34 0.00
 2 8 9 -10.81 0.00
 3 8 9 -8.91 0.00
 4 8 9 -4.72 0.00
 5 8 9 20.36 0.00
 6 8 9 -5.95 0.00
 7 8 9 3.48 0.00
 0 9 9 -35.37 0.00
 1 9 9 -4.20 0.00
 2 9 9 4.75 0.00
 3 9 9 8.78 0.00
 4 9 9 -13.92 0.00
 5 9 9 -3.56 0.00
 6 9 9 4.20 0.00
 7 9 9 4.71 0.00
 8 9 9 15.40 0.00
 0 10 9 -10.79 0.00
 1 10 9 6.47 0.00
 2 10 9 15.42 0.00
 3 10 9 -0.99 0.00
 4 10 9 -19.52 0.00
 5 10 9 -6.13 0.00
 6 10 9 -0.78 0.00
 7 10 9 -4.09 0.00
 8 10 9 8.68 0.00
 9 10 9 -1.87 0.00
 0 11 9 3.47 0.00
 1 11 9 12.22 0.00
 2 11 9 14.36 0.00
 3 11 9 -25.63 0.00
 4 11 9 4.19 0.00
 5 11 9 14.17 0.00
 6 11 9 -7.88 0.00
 7 11 9 -12.76 0.00
 8 11 9 2.21 0.00
 9 11 9 -6.34 0.00
 10 11 9 -0.50 0.00
 0 12 9 18.05 0.00
 1 12 9 4.81 0.00
 2 12 9 -12.42 0.00
 3 12 9 -1.68 0.00
 4 12 9 19.42 0.00
 5 12 9 1.04 0.00
 6 12 9 -7.69 0.00
 7 12 9 -15.85 0.00
 8 12 9 10.44 0.00
 9 12 9 5.81 0.00
 10 12 9 3.80 0.00
 11 12 9 -5.88 0.00
 0 13 9 -9.60 0.00
 1 13 9 -8.47 0.00
 2 13 9 7.56 0.00
 3 13 9 16.47 0.00
 4 13 9 1.52 0.00
 5 13 9 -5.84 0.00
 6 13 9 -3.66 0.00
 7 13 9 10.72 0.00
 8 13 9 5.90 0.00
 9 13 9 -5.23 0.00
 10 13 9 -3.90 0.00
 11 13 9 5.26 0.00
 12 13 9 -10.70 0.00
 0 14 9 -12.31 0.00
 1 14 9 -5.85 0.00
 2 14 9 10.33 0.00
 3 14 9 -4.35 0.00
 4 14 9 -6.34 0.00
 5 14 9 5.47 0.00
 6 14 9 5.94 0.00
 7 14 9 4.48 0.00
 8 14 9 -8.80 0.00
 9 14 9 7.92 0.00
 10 14 9 9.87 0.00
 11 14 9 -4.54 0.00
 12 14 9 -7.09 0.00
 13 14 9 2.34 0.00
 0 15 9 2.27 0.00
 1 15 9 16.34 0.00
 2 15 9 -1.92 0.00
 3 15 9 2.64 0.00
 4 15 9 -1.93 0.00
 5 15 9 -4.71 0.00
 6 15 9 -0.81 0.00
 7 15 9 -6.44 0.00
 8 15 9 -0.31 0.00
 9 15 9 11.35 0.00
 10 15 9 -1.76 0.00
 11 15 9 -13.77 0.00
 12 15 9 -4.28 0.00
 13 15 9 24.67 0.00
 14 15 9 10.04 0.00
 0 16 9 10.67 0.00
 1 16 9 0.32 0.00
 2 16 9 -4.94 0.00
 3 16 9 6.51 0.00
 4 16 9 -9.35 0.00
 5 16 9 11.15 0.00
 6 16 9 2.75 0.00
 7 16 9 -2.11 0.00
 8 16 9 6.14 0.00
 9 16 9 -0.84 0.00
 10 16 9 -10.71 0.00
 11 16 9 2.92 0.00
 12 16 9 2.61 0.00
 13 16 9 2.17 0.00
 14 16 9 -2.32 0.00
 15 16 9 1.93 0.00
 0 17 9 -3.70 0.00
 1 17 9 -10.30 0.00
 2 17 9 -2.66 0.00
 3 17 9 2.31 0.00
 4 17 9 3.67 0.00
 5 17 9 -11.76 0.00
 6 17 9 -9.24 0.00
 7 17 9 0.12 0.00
 8 17 9 6.03 0.00
 9 17 9 -2.43 0.00
 10 17 9 5.80 0.00
 11 17 9 1.02 0.00
 12 17 9 1.43 0.00
 13 17 9 7.51 0.00
 14 17 9 1.57 0.00
 15 17 9 -2.49 0.00
 16 17 9 2.21 0.00
 0 18 9 -8.21 0.00
 1 18 9 15.41 0.00
 2 18 9 3.86 0.00
 3 18 9 -1.28 0.00
 4 18 9 -6.50 0.00
 5 18 9 -9.18 0.00
 6 18 9 0.64 0.00
 7 18 9 -10.00 0.00
 8 18 9 -4.41 0.00
 9 18 9 -2.85 0.00
 10 18 9 2.25 0.00
 11 18 9 -3.49 0.00
 12 18 9 1.68 0.00
 13 18 9 0.87 0.00
 14 18 9 1.66 0.00
 15 18 9 0.98 0.00
 16 18 9 -5.99 0.00
 17 18 9 3.29 0.00
 0 19 9 9.39 0.00
 1 19 9 1.19 0.00
 2 19 9 -10.20 0.00
 3 19 9 1.56 0.00
 4 19 9 -0.04 0.00
 5 19 9 6.72 0.00
 6 19 9 7.98 0.00
 7 19 9 6.82 0.00
 8 19 9 3.04 0.00
 9 19 9 3.87 0.00
 10 19 9 -9.78 0.00
 11 19 9 -1.76 0.00
 12 19 9 -0.12 0.00
 13 19 9 -10.85 0.00
 14 19 9 -3.27 0.00
 15 19 9 -9.69 0.00
 16 19 9 -1.34 0.00
 17 19 9 0.93 0.00
 18 19 9 -0.34 0.00
 0 20 9 -3.19 0.00
 1 20 9 -2.44 0.00
 2 20 9 5.10 0.00
 3 20 9 -2.53 0.00
 4 20 9 8.55 0.00
 5 20 9 -6.31 0.00
 6 20 9 4.95 0.00
 7 20 9 11.66 0.00
 8 20 9 -6.60 0.00
 9 20 9 4.49 0.00
 10 20 9 2.60 0.00
 11 20 9 -0.35 0.00
 12 20 9 -8.41 0.00
 13 20 9 0.05 0.00
 14 20 9 2.24 0.00
 15 20 9 0.30 0.00
 16 20 9 3.39 0.00
 17 20 9 -3.67 0.00
 18 20 9 1.02 0.00
 19 20 9 -7.20 0.00
 0 21 9 7.38 0.00
 1 21 9 8.40 0.00
 2 21 9 0.27 0.00
 3 21 9 0.14 0.00
 4 21 9 -1.34 0.00
 5 21 9 -4.78 0.00
 6 21 9 8.89 0.00
 7 21 9 -14.67 0.00
 8 21 9 -1.00 0.00
 9 21 9 -2.33 0.00
 10 21 9 -5.89 0.00
 11 21 9 4.62 0.00
 12 21 9 -2.81 0.00
 13 21 9 5.00 0.00
 14 21 9 6.44 0.00
 15 21 9 0.82 0.00
 16 21 9 -1.12 0.00
 17 21 9 1.95 0.00
 18 21 9 0.53 0.00
 19 21 9 -5.04 0.00
 20 21 9 3.43 0.00
 0 22 9 4.85 0.00
 1 22 9 -2.38 0.00
 2 22 9 -1.54 0.00
 3 22 9 -3.20 0.00
 4 22 9 -5.52 0.00
 5 22 9 2.08 0.00
 6 22 9 -4.77 0.00
 7 22 9 2.60 0.00
 8 22 9 9.18 0.00
 9 22 9 -6.66 0.00
 10 22 9 2.84 0.00
 11 22 9 -1.78 0.00
 12 22 9 4.37 0.00
 13 22 9 5.67 0.00
 14 22 9 1.10 0.00
 15 22 9 -6.63 0.00
 16 22 9 3.22 0.00
 17 22 9 3.64 0.00
 18 22 9 -0.81 0.00
 19 22 9 6.61 0.00
 20 22 9 9.45 0.00
 21 22 9 0.77 0.00
 0 23 9 -6.26 0.00
 1 23 9 -6.06 0.00
 2 23 9 2.01 0.00
 3 23 9 -6.38 0.00
 4 23 9 -0.18 0.00
 5 23 9 15.32 0.00
 6 23 9 -1.79 0.00
 7 23 9 11.12 0.00
 8 23 9 -7.54 0.00
 9 23 9 -5.07 0.00
 10 23 9 6.91 0.00
 11 23 9 0.04 0.00
 12 23 9 9.50 0.00
 13 23 9 2.36 0.00
 14 23 9 -10.41 0.00
 15 23 9 1.86 0.00
 16 23 9 8.94 0.00
 17 23 9 4.92 0.00
 18 23 9 -4.20 0.00
 19 23 9 9.95 0.00
 20 23 9 -6.05 0.00
 21 23 9 -10.79 0.00
 22 23 9 3.39 0.00
 0 24 9 -3.10 0.00
 1 24 9 7.23 0.00
 2 24 9 5.68 0.00
 3 24 9 -3.68 0.00
 4 24 9 -1.53 0.00
 5 24 9 1.41 0.00
 6 24 9 -6.07 0.00
 7 24 9 4.67 0.00
 8 24 9 -0.10 0.00
 9 24 9 9.38 0.00
 10 24 9 -2.94 0.00
 11 24 9 -3.35 0.00
 12 24 9 4.38 0.00
 13 24 9 -3.00 0.00
 14 24 9 -7.86 0.00
 15 24 9 5.81 0.00
 16 24 9 -1.30 0.00
 17 24 9 -12.51 0.00
 18 24 9 6.58 0.00
 19 24 9 5.08 0.00
 20 24 9 -7.52 0.00
 21 24 9 4.97 0.00
 22 24 9 -8.39 0.00
 23 24 9 6.92 0.00
 0 25 9 3.04 0.00
 1 25 9 9.37 0.00
 2 25 9 0.74 0.00
 3 25 9 -4.85 0.00
 4 25 9 -2.34 0.00
 5 25 9 5.12 0.00
 6 25 9 3.17 0.00
 7 25 9 -10.69 0.00
 8 25 9 -3.24 0.00
 9 25 9 -10.40 0.00
 10 25 9 -1.36 0.00
 11 25 9 14.90 0.00
 12 25 9 -3.22 0.00
 13 25 9 -6.55 0.00
 14 25 9 5.17 0.00
 15 25 9 -8.60 0.00
 16 25 9 -2.68 0.00
 17 25 9 -3.42 0.00
 18 25 9 0.28 0.00
 19 25 9 -0.13 0.00
 20 25 9 -5.01 0.00
 21 25 9 9.13 0.00
 22 25 9 8.26 0.00
 23 25 9 9.40 0.00
 24 25 9 -4.72 0.00
 0 26 9 -1.90 0.00
 1 26 9 -6.58 0.00
 2 26 9 -8.43 0.00
 3 26 9 -0.83 0.00
 4 26 9 1.91 0.00
 5 26 9 0.70 0.00
 6 26 9 7.53 0.00
 7 26 9 -12.59 0.00
 8 26 9 1.62 0.00
 9 26 9 2.02 0.00
 10 26 9 3.91 0.00
 11 26 9 0.79 0.00
 12 26 9 -14.05 0.00
 13 26 9 0.40 0.00
 14 26 9 -4.37 0.00
 15 26 9 1.54 0.00
 16 26 9 2.81 0.00
 17 26 9 2.70 0.00
 18 26 9 -5.30 0.00
 19 26 9 -0.17 0.00
 20 26 9 5.89 0.00
 21 26 9 -5.27 0.00
 22 26 9 11.84 0.00
 23 26 9 -9.05 0.00
 24 26 9 -8.00 0.00
 25 26 9 -8.83 0.00
 0 27 9 -4.17 0.00
 1 27 9 -7.25 0.00
 2 27 9 -1.26 0.00
 3 27 9 3.34 0.00
 4 27 9 2.03 0.00
 5 27 9 -4.03 0.00
 6 27 9 -6.55 0.00
 7 27 9 3.28 0.00
 8 27 9 4.95 0.00
 9 27 9 -3.75 0.00
 10 27 9 0.59 0.00
 11 27 9 0.02 0.00
 12 27 9 5.93 0.00
 13 27 9 6.94 0.00
 14 27 9 -6.54 0.00
 15 27 9 -1.07 0.00
 16 27 9 8.81 0.00
 17 27 9 -10.27 0.00
 18 27 9 -7.52 0.00
 19 27 9 10.46 0.00
 20 27 9 3.81 0.00
 21 27 9 -9.88 0.00
 22 27 9 8.44 0.00
 23 27 9 -5.99 0.00
 24 27 9 -8.11 0.00
 25 27 9 -2.19 0.00
 26 27 9 -1.06 0.00
 0 28 9 1.41 0.00
 1 28 9 -1.58 0.00
 2 28 9 0.97 0.00
 3 28 9 -1.54 0.00
 4 28 9 1.03 0.00
 5 28 9 11.25 0.00
 6 28 9 -0.48 0.00
 7 28 9 -3.41 0.00
 8 28 9 -5.48 0.00
 9 28 9 -6.14 0.00
 10 28 9 2.56 0.00
 11 28 9 1.56 0.00
 12 28 9 2.27 0.00
 13 28 9 -6.73 0.00
 14 28 9 8.16 0.00
 15 28 9 4.01 0.00
 16 28 9 4.88 0.00
 17 28 9 -0.30 0.00
 18 28 9 -6.32 0.00
 19 28 9 7.42 0.00
 20 28 9 -12.58 0.00
 21 28 9 4.52 0.00
 22 28 9 1.99 0.00
 23 28 9 -1.91 0.00
 24 28 9 -6.20 0.00
 25 28 9 11.51 0.00
 26 28 9 6.09 0.00
 27 28 9 -1.99 0.00
 0 29 9 6.92 0.00
 1 29 9 -2.39 0.00
 2 29 9 5.44 0.00
 3 29 9 6.64 0.00
 4 29 9 3.61 0.00
 5 29 9 -5.62 0.00
 6 29 9 -5.98 0.00
 7 29 9 6.29 0.00
 8 29 9 -1.36 0.00
 9 29 9 3.01 0.00
 10 29 9 5.15 0.00
 11 29 9 -0.95 0.00
 12 29 9 -7.87 0.00
 13 29 9 8.80 0.00
 14 29 9 -4.04 0.00
 15 29 9 -7.34 0.00
 16 29 9 -1.54 0.00
 17 29 9 -3.23 0.00
 18 29 9 3.88 0.00
 19 29 9 3.28 0.00
 20 29 9 -7.66 0.00
 21 29 9 -1.96 0.00
 22 29 9 -4.04 0.00
 23 29 9 -2.62 0.00
 24 29 9 12.77 0.00
 25 29 9 -6.88 0.00
 26 29 9 -3.41 0.00
 27 29 9 11.83 0.00
 0 30 9 7.53 0.00
 1 30 9 -0.50 0.00
 2 30 9 0.44 0.00
 3 30 9 5.73 0.00
 4 30 9 -1.22 0.00
 5 30 9 -6.98 0.00
 6 30 9 -0.78 0.00
 7 30 9 5.48 0.00
 8 30 9 5.51 0.00
 9 30 9 11.81 0.00
 10 30 9 -6.35 0.00
 11 30 9 -10.72 0.00
 12 30 9 3.90 0.00
 13 30 9 5.24 0.00
 14 30 9 -1.57 0.00
 15 30 9 4.22 0.00
 16 30 9 4.31 0.00
 17 30 9 -4.19 0.00
 18 30 9 -0.29 0.00
 19 30 9 -13.12 0.00
 20 30 9 8.66 0.00
 21 30 9 -0.04 0.00
 22 30 9 -1.37 0.00
 23 30 9 -0.57 0.00
 24 30 9 -6.21 0.00
 25 30 9 -6.75 0.00
 0 31 9 -3.02 0.00
 1 31 9 5.06 0.00
 2 31 9 -5.13 0.00
 3 31 9 -6.53 0.00
 4 31 9 2.61 0.00
 5 31 9 -0.98 0.00
 6 31 9 -2.22 0.00
 7 31 9 -8.48 0.00
 8 31 9 4.92 0.00
 9 31 9 1.53 0.00
 10 31 9 -4.40 0.00
 11 31 9 2.40 0.00
 12 31 9 -0.16 0.00
 13 31 9 -1.67 0.00
 14 31 9 5.16 0.00
 15 31 9 -0.57 0.00
 16 31 9 -1.19 0.00
 17 31 9 0.67 0.00
 18 31 9 -2.26 0.00
 19 31 9 11.13 0.00
 20 31 9 2.53 0.00
 21 31 9 7.15 0.00
 22 31 9 3.29 0.00
 23 31 9 1.02 0.00
 24 31 9 -4.51 0.00
 0 32 9 -7.03 0.00
 1 32 9 -10.82 0.00
 2 32 9 5.23 0.00
 3 32 9 5.53 0.00
 4 32 9 -4.74 0.00
 5 32 9 -4.66 0.00
 6 32 9 1.44 0.00
 7 32 9 3.81 0.00
 8 32 9 14.87 0.00
 9 32 9 4.28 0.00
 10 32 9 -14.88 0.00
 11 32 9 -5.14 0.00
 12 32 9 0.95 0.00
 13 32 9 4.70 0.00
 14 32 9 10.53 0.00
 15 32 9 -11.31 0.00
 16 32 9 -14.67 0.00
 17 32 9 13.67 0.00
 18 32 9 3.21 0.00
 19 32 9 -5.16 0.00
 20 32 9 10.77 0.00
 21 32 9 6.90 0.00
 22 32 9 1.46 0.00
 23 32 9 -1.06 0.00
 0 33 9 -9.39 0.00
 1 33 9 24.11 0.00
 2 33 9 0.37 0.00
 3 33 9 -6.06 0.00
 4 33 9 -1.68 0.00
 5 33 9 2.57 0.00
 6 33 9 1.36 0.00
 7 33 9 15.52 0.00
 8 33 9 8.66 0.00
 9 33 9 -13.36 0.00
 10 33 9 -3.65 0.00
 11 33 9 4.45 0.00
 12 33 9 2.26 0.00
 13 33 9 -1.63 0.00
 14 33 9 5.99 0.00
 15 33 9 -2.64 0.00
 16 33 9 1.12 0.00
 17 33 9 6.04 0.00
 18 33 9 0.46 0.00
 19 33 9 -1.56 0.00
 20 33 9 3.89 0.00
 21 33 9 -6.30 0.00
 22 33 9 2.28 0.00
 0 34 9 18.54 0.00
 1 34 9 1.39 0.00
 2 34 9 -25.11 0.00
 3 34 9 1.23 0.00
 4 34 9 20.54 0.00
 5 34 9 -0.05 0.00
 6 34 9 -9.13 0.00
 7 34 9 4.61 0.00
 8 34 9 -17.85 0.00
 9 34 9 -19.48 0.00
 10 34 9 3.13 0.00
 11 34 9 3.24 0.00
 12 34 9 2.11 0.00
 13 34 9 9.98 0.00
 14 34 9 10.39 0.00
 15 34 9 -0.59 0.00
 16 34 9 -1.27 0.00
 17 34 9 -0.04 0.00
 18 34 9 -13.39 0.00
 19 34 9 -6.84 0.00
 20 34 9 -8.95 0.00
 0 35 9 6.52 0.00
 1 35 9 -19.47 0.00
 2 35 9 0.38 0.00
 3 35 9 8.76 0.00
 4 35 9 -1.70 0.00
 5 35 9 -5.60 0.00
 6 35 9 -3.82 0.00
 7 35 9 -6.91 0.00
 8 35 9 -8.80 0.00
 9 35 9 11.65 0.00
 10 35 9 11.54 0.00
 11 35 9 -8.87 0.00
 12 35 9 2.69 0.00
 13 35 9 -0.32 0.00
 14 35 9 -9.82 0.00
 15 35 9 6.87 0.00
 16 35 9 -2.43 0.00
 17 35 9 -15.82 0.00
 18 35 9 -0.45 0.00
 0 36 9 -4.39 0.00
 1 36 9 1.78 0.00
 2 36 9 13.05 0.00
 3 36 9 -7.76 0.00
 4 36 9 -17.92 0.00
 5 36 9 -3.59 0.00
 6 36 9 3.73 0.00
 7 36 9 -8.09 0.00
 8 36 9 19.03 0.00
 9 36 9 14.42 0.00
 10 36 9 -2.45 0.00
 11 36 9 -0.91 0.00
 12 36 9 -12.16 0.00
 13 36 9 -13.36 0.00
 14 36 9 0.15 0.00
 15 36 9 0.20 0.00
 16 36 9 -11.50 0.00
 2 37 9 4.62 0.00
 3 37 9 -18.26 0.00
 4 37 9 -3.14 0.00
 5 37 9 4.44 0.00
 6 37 9 -0.65 0.00
 7 37 9 9.88 0.00
 8 37 9 13.02 0.00
 9 37 9 -6.14 0.00
 10 37 9 -19.56 0.00
 11 37 9 -12.91 0.00
 12 37 9 -2.93 0.00
 13 37 9 11.94 0.00
 14 37 9 -5.31 0.00
 2 38 9 -27.61 0.00
 3 38 9 1.80 0.00
 4 38 9 27.23 0.00
 5 38 9 6.83 0.00
 6 38 9 -5.68 0.00
 7 38 9 12.79 0.00
 8 38 9 -3.74 0.00
 9 38 9 -20.79 0.00
 10 38 9 -3.16 0.00
 11 38 9 12.22 0.00
 3 39 9 26.41 0.00
 4 39 9 -4.73 0.00
 5 39 9 -8.38 0.00
 6 39 9 2.55 0.00
 7 39 9 -1.96 0.00
 0 0 10 12.53 0.00
 0 1 10 -32.35 0.00
 1 1 10 -0.35 0.00
 0 2 10 3.41 0.00
 1 2 10 5.40 0.00
 2 2 10 -29.31 0.00
 0 3 10 -4.94 0.00
 1 3 10 2.20 0.00
 2 3 10 14.38 0.00
 3 3 10 -20.68 0.00
 0 4 10 24.87 0.00
 1 4 10 -2.40 0.00
 2 4 10 11.09 0.00
 3 4 10 -15.05 0.00
 4 4 10 -10.66 0.00
 0 5 10 4.48 0.00
 1 5 10 -0.39 0.00
 2 5 10 9.06 0.00
 3 5 10 4.14 0.00
 4 5 10 -7.00 0.00
 5 5 10 11.01 0.00
 0 6 10 -0.98 0.00
 1 6 10 6.07 0.00
 2 6 10 -2.79 0.00
 3 6 10 7.15 0.00
 4 6 10 -0.48 0.00
 5 6 10 13.35 0.00
 6 6 10 -15.20 0.00
 0 7 10 -12.07 0.00
 1 7 10 -2.50 0.00
 2 7 10 -7.01 0.00
 3 7 10 6.04 0.00
 4 7 10 9.16 0.00
 5 7 10 4.04 0.00
 6 7 10 -25.71 0.00
 7 7 10 -4.66 0.00
 0 8 10 -16.31 0.00
 1 8 10 2.05 0.00
 2 8 10 -5.74 0.00
 3 8 10 4.32 0.00
 4 8 10 -2.22 0.00
 5 8 10 -14.13 0.00
 6 8 10 10.27 0.00
 7 8 10 14.06 0.00
 8 8 10 6.90 0.00
 0 9 10 6.94 0.00
 1 9 10 -15.33 0.00
 2 9 10 -1.91 0.00
 3 9 10 15.41 0.00
 4 9 10 -8.59 0.00
 5 9 10 -16.87 0.00
 6 9 10 17.38 0.00
 7 9 10 -7.58 0.00
 8 9 10 -7.32 0.00
 9 9 10 5.91 0.00
 0 10 10 12.93 0.00
 1 10 10 -0.56 0.00
 2 10 10 12.27 0.00
 3 10 10 0.08 0.00
 4 10 10 -2.73 0.00
 5 10 10 4.99 0.00
 6 10 10 1.48 0.00
 7 10 10 -16.36 0.00
 8 10 10 -6.38 0.00
 9 10 10 9.43 0.00
 10 10 10 10.72 0.00
 0 11 10 17.84 0.00
 1 11 10 -4.02 0.00
 2 11 10 1.33 0.00
 3 11 10 0.70 0.00
 4 11 10 1.41 0.00
 5 11 10 3.99 0.00
 6 11 10 5.58 0.00
 7 11 10 -7.32 0.00
 8 11 10 3.11 0.00
 9 11 10 7.57 0.00
 10 11 10 -10.80 0.00
 11 11 10 -14.45 0.00
 0 12 10 0.15 0.00
 1 12 10 -3.48 0.00
 2 12 10 -2.05 0.00
 3 12 10 10.15 0.00
 4 12 10 0.73 0.00
 5 12 10 2.29 0.00
 6 12 10 2.77 0.00
 7 12 10 -1.71 0.00
 8 12 10 -0.08 0.00
 9 12 10 -2.06 0.00
 10 12 10 -9.08 0.00
 11 12 10 13.01 0.00
 12 12 10 -1.74 0.00
 0 13 10 -14.69 0.00
 1 13 10 -18.63 0.00
 2 13 10 1.10 0.00
 3 13 10 5.23 0.00
 4 13 10 -5.40 0.00
 5 13 10 4.74 0.00
 6 13 10 -0.54 0.00
 7 13 10 7.53 0.00
 8 13 10 3.69 0.00
 9 13 10 0.77 0.00
 10 13 10 -0.43 0.00
 11 13 10 11.47 0.00
 12 13 10 1.06 0.00
 13 13 10 -17.02 0.00
 0 14 10 -9.83 0.00
 1 14 10 5.62 0.00
 2 14 10 0.84 0.00
 3 14 10 -1.88 0.00
 4 14 10 -5.70 0.00
 5 14 10 -2.30 0.00
 6 14 10 4.83 0.00
 7 14 10 -0.16 0.00
 8 14 10 -5.49 0.00
 9 14 10 -3.77 0.00
 10 14 10 7.02 0.00
 11 14 10 8.62 0.00
 12 14 10 -6.40 0.00
 13 14 10 -7.82 0.00
 14 14 10 10.71 0.00
 0 15 10 -1.02 0.00
 1 15 10 6.47 0.00
 2 15 10 -3.40 0.00
 3 15 10 9.31 0.00
 4 15 10 2.66 0.00
 5 15 10 6.80 0.00
 6 15 10 -0.33 0.00
 7 15 10 -8.17 0.00
 8 15 10 -2.56 0.00
 9 15 10 -7.14 0.00
 10 15 10 -3.31 0.00
 11 15 10 12.12 0.00
 12 15 10 -17.11 0.00
 13 15 10 -7.81 0.00
 14 15 10 23.11 0.00
 15 15 10 20.05 0.00
 0 16 10 8.31 0.00
 1 16 10 -1.10 0.00
 2 16 10 -8.40 0.00
 3 16 10 -1.77 0.00
 4 16 10 -0.33 0.00
 5 16 10 -7.09 0.00
 6 16 10 1.60 0.00
 7 16 10 2.55 0.00
 8 16 10 0.80 0.00
 9 16 10 -1.61 0.00
 10 16 10 9.72 0.00
 11 16 10 -3.44 0.00
 12 16 10 -6.71 0.00
 13 16 10 6.06 0.00
 14 16 10 7.82 0.00
 15 16 10 -10.44 0.00
 16 16 10 -2.64 0.00
 0 17 10 1.03 0.00
 1 17 10 -3.88 0.00
 2 17 10 -5.78 0.00
 3 17 10 -8.32 0.00
 4 17 10 10.67 0.00
 5 17 10 -4.92 0.00
 6 17 10 -3.53 0.00
 7 17 10 -13.12 0.00
 8 17 10 -3.07 0.00
 9 17 10 4.95 0.00
 10 17 10 -2.06 0.00
 11 17 10 -8.70 0.00
 12 17 10 3.62 0.00
 13 17 10 5.76 0.00
 14 17 10 5.29 0.00
 15 17 10 -7.43 0.00
 16 17 10 -2.20 0.00
 17 17 10 4.56 0.00
 0 18 10 -13.80 0.00
 1 18 10 -7.79 0.00
 2 18 10 8.99 0.00
 3 18 10 11.08 0.00
 4 18 10 0.57 0.00
 5 18 10 -3.11 0.00
 6 18 10 5.96 0.00
 7 18 10 8.78 0.00
 8 18 10 -4.11 0.00
 9 18 10 -3.83 0.00
 10 18 10 -7.19 0.00
 11 18 10 1.46 0.00
 12 18 10 2.42 0.00
 13 18 10 -6.37 0.00
 14 18 10 -14.36 0.00
 15 18 10 -7.75 0.00
 16 18 10 3.13 0.00
 17 18 10 -2.76 0.00
 18 18 10 7.43 0.00
 0 19 10 -6.24 0.00
 1 19 10 6.98 0.00
 2 19 10 10.09 0.00
 3 19 10 -7.87 0.00
 4 19 10 -1.06 0.00
 5 19 10 -2.32 0.00
 6 19 10 9.72 0.00
 7 19 10 13.98 0.00
 8 19 10 -5.21 0.00
 9 19 10 12.10 0.00
 10 19 10 4.45 0.00
 11 19 10 -1.50 0.00
 12 19 10 0.98 0.00
 13 19 10 -11.28 0.00
 14 19 10 -7.63 0.00
 15 19 10 3.05 0.00
 16 19 10 2.81 0.00
 17 19 10 -0.69 0.00
 18 19 10 3.02 0.00
 19 19 10 -4.56 0.00
 0 20 10 3.78 0.00
 1 20 10 6.34 0.00
 2 20 10 3.68 0.00
 3 20 10 -6.58 0.00
 4 20 10 2.62 0.00
 5 20 10 0.33 0.00
 6 20 10 -3.72 0.00
 7 20 10 -9.30 0.00
 8 20 10 2.31 0.00
 9 20 10 2.39 0.00
 10 20 10 3.38 0.00
 11 20 10 8.62 0.00
 12 20 10 -6.60 0.00
 13 20 10 -7.36 0.00
 14 20 10 10.32 0.00
 15 20 10 15.21 0.00
 16 20 10 1.30 0.00
 17 20 10 -2.11 0.00
 18 20 10 -1.60 0.00
 19 20 10 -1.69 0.00
 20 20 10 -4.95 0.00
 0 21 10 4.14 0.00
 1 21 10 4.80 0.00
 2 21 10 -4.64 0.00
 3 21 10 1.53 0.00
 4 21 10 -4.75 0.00
 5 21 10 -1.46 0.00
 6 21 10 -5.16 0.00
 7 21 10 -3.61 0.00
 8 21 10 9.46 0.00
 9 21 10 -2.07 0.00
 10 21 10 -1.50 0.00
 11 21 10 -1.31 0.00
 12 21 10 -1.30 0.00
 13 21 10 8.76 0.00
 14 21 10 9.80 0.00
 15 21 10 -4.41 0.00
 16 21 10 -2.19 0.00
 17 21 10 -2.09 0.00
 18 21 10 2.19 0.00
 19 21 10 4.12 0.00
 20 21 10 0.27 0.00
 21 21 10 7.50 0.00
 0 22 10 -5.97 0.00
 1 22 10 -8.11 0.00
 2 22 10 3.33 0.00
 3 22 10 3.96 0.00
 4 22 10 -6.90 0.00
 5 22 10 8.55 0.00
 6 22 10 -8.88 0.00
 7 22 10 6.07 0.00
 8 22 10 3.29 0.00
 9 22 10 -2.03 0.00
 10 22 10 7.08 0.00
 11 22 10 -3.81 0.00
 12 22 10 2.60 0.00
 13 22 10 1.61 0.00
 14 22 10 -5.70 0.00
 15 22 10 0.97 0.00
 16 22 10 4.11 0.00
 17 22 10 2.18 0.00
 18 22 10 -7.73 0.00
 19 22 10 7.55 0.00
 20 22 10 -0.50 0.00
 21 22 10 5.37 0.00
 22 22 10 7.05 0.00
 0 23 10 -7.10 0.00
 1 23 10 2.17 0.00
 2 23 10 8.54 0.00
 3 23 10 -3.18 0.00
 4 23 10 -3.21 0.00
 5 23 10 1.81 0.00
 6 23 10 -2.07 0.00
 7 23 10 12.03 0.00
 8 23 10 -7.33 0.00
 9 23 10 -2.82 0.00
 10 23 10 -2.46 0.00
 11 23 10 -6.22 0.00
 12 23 10 1.47 0.00
 13 23 10 4.93 0.00
 14 23 10 -1.32 0.00
 15 23 10 1.79 0.00
 16 23 10 -9.02 0.00
 17 23 10 -4.63 0.00
 18 23 10 6.13 0.00
 19 23 10 2.83 0.00
 20 23 10 -6.62 0.00
 21 23 10 -2.53 0.00
 22 23 10 -13.34 0.00
 23 23 10 3.92 0.00
 0 24 10 6.21 0.00
 1 24 10 9.93 0.00
 2 24 10 0.52 0.00
 3 24 10 0.51 0.00
 4 24 10 0.92 0.00
 5 24 10 -12.09 0.00
 6 24 10 3.10 0.00
 7 24 10 -8.11 0.00
 8 24 10 -12.94 0.00
 9 24 10 7.62 0.00
 10 24 10 3.20 0.00
 11 24 10 1.55 0.00
 12 24 10 -1.71 0.00
 13 24 10 -3.66 0.00
 14 24 10 1.88 0.00
 15 24 10 -7.92 0.00
 16 24 10 -0.92 0.00
 17 24 10 -3.01 0.00
 18 24 10 2.25 0.00
 19 24 10 -12.73 0.00
 20 24 10 0.12 0.00
 21 24 10 14.34 0.00
 22 24 10 -2.03 0.00
 23 24 10 7.52 0.00
 24 24 10 -4.10 0.00
 0 25 10 0.13 0.00
 1 25 10 -3.26 0.00
 2 25 10 -8.90 0.00
 3 25 10 7.87 0.00
 4 25 10 -3.10 0.00
 5 25 10 -5.14 0.00
 6 25 10 16.95 0.00
 7 25 10 -15.57 0.00
 8 25 10 9.08 0.00
 9 25 10 -0.10 0.00
 10 25 10 -11.78 0.00
 11 25 10 4.28 0.00
 12 25 10 -6.16 0.00
 13 25 10 -2.73 0.00
 14 25 10 6.01 0.00
 15 25 10 -1.38 0.00
 16 25 10 -2.47 0.00
 17 25 10 7.65 0.00
 18 25 10 -12.48 0.00
 19 25 10 -1.17 0.00
 20 25 10 13.28 0.00
 21 25 10 -7.89 0.00
 22 25 10 3.73 0.00
 23 25 10 -2.28 0.00
 24 25 10 6.49 0.00
 25 25 10 -15.41 0.00
 0 26 10 8.92 0.00
 1 26 10 -2.97 0.00
 2 26 10 -5.80 0.00
 3 26 10 2.71 0.00
 4 26 10 -3.79 0.00
 5 26 10 2.47 0.00
 6 26 10 4.59 0.00
 7 26 10 2.51 0.00
 8 26 10 5.69 0.00
 9 26 10 -2.61 0.00
 10 26 10 2.54 0.00
 11 26 10 -1.35 0.00
 12 26 10 -1.88 0.00
 13 26 10 4.69 0.00
 14 26 10 2.04 0.00
 15 26 10 -2.12 0.00
 16 26 10 -2.40 0.00
 17 26 10 3.76 0.00
 18 26 10 -2.47 0.00
 19 26 10 2.51 0.00
 20 26 10 5.69 0.00
 21 26 10 -13.84 0.00
 22 26 10 0.99 0.00
 23 26 10 -6.00 0.00
 24 26 10 3.64 0.00
 25 26 10 -9.84 0.00
 26 26 10 -5.55 0.00
 0 27 10 6.33 0.00
 1 27 10 -4.78 0.00
 2 27 10 1.63 0.00
 3 27 10 -1.69 0.00
 4 27 10 4.88 0.00
 5 27 10 14.99 0.00
 6 27 10 -12.27 0.00
 7 27 10 -4.57 0.00
 8 27 10 2.21 0.00
 9 27 10 5.12 0.00
 10 27 10 -2.52 0.00
 11 27 10 -8.42 0.00
 12 27 10 7.18 0.00
 13 27 10 8.50 0.00
 14 27 10 15.87 0.00
 15 27 10 -13.65 0.00
 16 27 10 1.27 0.00
 17 27 10 12.12 0.00
 18 27 10 -9.51 0.00
 19 27 10 -1.93 0.00
 20 27 10 1.12 0.00
 21 27 10 3.78 0.00
 22 27 10 -7.45 0.00
 23 27 10 13.15 0.00
 24 27 10 1.50 0.00
 25 27 10 4.10 0.00
 26 27 10 -7.37 0.00
 27 27 10 1.86 0.00
 0 28 10 -2.86 0.00
 1 28 10 2.18 0.00
 2 28 10 4.12 0.00
 3 28 10 -1.85 0.00
 4 28 10 -0.11 0.00
 5 28 10 -8.15 0.00
 6 28 10 -0.94 0.00
 7 28 10 12.29 0.00
 8 28 10 9.22 0.00
 9 28 10 -5.34 0.00
 10 28 10 -12.93 0.00
 11 28 10 3.62 0.00
 12 28 10 3.71 0.00
 13 28 10 7.72 0.00
 14 28 10 -5.76 0.00
 15 28 10 -8.84 0.00
 16 28 10 -1.02 0.00
 17 28 10 7.49 0.00
 18 28 10 -0.27 0.00
 19 28 10 1.39 0.00
 20 28 10 -0.54 0.00
 21 28 10 -5.53 0.00
 22 28 10 1.28 0.00
 23 28 10 14.54 0.00
 24 28 10 1.40 0.00
 25 28 10 -10.47 0.00
 26 28 10 1.46 0.00
 27 28 10 18.41 0.00
 0 29 10 7.46 0.00
 1 29 10 6.78 0.00
 2 29 10 -5.13 0.00
 3 29 10 4.67 0.00
 4 29 10 0.48 0.00
 5 29 10 -2.85 0.00
 6 29 10 7.69 0.00
 7 29 10 6.14 0.00
 8 29 10 -3.66 0.00
 9 29 10 -6.19 0.00
 10 29 10 2.45 0.00
 11 29 10 10.17 0.00
 12 29 10 -0.52 0.00
 13 29 10 0.04 0.00
 14 29 10 -3.95 0.00
 15 29 10 -0.81 0.00
 16 29 10 -2.91 0.00
 17 29 10 -2.86 0.00
 18 29 10 1.80 0.00
 19 29 10 -7.36 0.00
 20 29 10 11.65 0.00
 21 29 10 -5.84 0.00
 22 29 10 3.36 0.00
 23 29 10 -9.77 0.00
 24 29 10 -4.10 0.00
 25 29 10 2.99 0.00
 26 29 10 4.14 0.00
 0 30 10 1.75 0.00
 1 30 10 0.95 0.00
 2 30 10 -5.59 0.00
 3 30 10 -5.09 0.00
 4 30 10 -1.92 0.00
 5 30 10 2.95 0.00
 6 30 10 1.31 0.00
 7 30 10 -11.08 0.00
 8 30 10 -6.93 0.00
 9 30 10 13.67 0.00
 10 30 10 5.54 0.00
 11 30 10 -8.98 0.00
 12 30 10 -3.69 0.00
 13 30 10 -8.01 0.00
 14 30 10 2.07 0.00
 15 30 10 5.68 0.00
 16 30 10 10.27 0.00
 17 30 10 7.77 0.00
 18 30 10 -0.63 0.00
 19 30 10 -1.14 0.00
 20 30 10 -5.20 0.00
 21 30 10 3.90 0.00
 22 30 10 2.24 0.00
 23 30 10 5.17 0.00
 24 30 10 -5.56 0.00
 25 30 10 -1.52 0.00
 0 31 10 -6.02 0.00
 1 31 10 -11.77 0.00
 2 31 10 4.27 0.00
 3 31 10 -7.85 0.00
 4 31 10 -2.38 0.00
 5 31 10 2.30 0.00
 6 31 10 -2.33 0.00
 7 31 10 -9.47 0.00
 8 31 10 2.83 0.00
 9 31 10 2.98 0.00
 10 31 10 -11.70 0.00
 11 31 10 2.32 0.00
 12 31 10 -0.69 0.00
 13 31 10 -3.78 0.00
 14 31 10 5.70 0.00
 15 31 10 7.09 0.00
 16 31 10 2.00 0.00
 17 31 10 -5.53 0.00
 18 31 10 -7.89 0.00
 19 31 10 3.98 0.00
 20 31 10 0.69 0.00
 21 31 10 6.84 0.00
 22 31 10 9.35 0.00
 23 31 10 2.48 0.00
 24 31 10 -1.38 0.00
 0 32 10 -5.07 0.00
 1 32 10 -8.56 0.00
 2 32 10 -2.80 0.00
 3 32 10 2.36 0.00
 4 32 10 2.94 0.00
 5 32 10 6.08 0.00
 6 32 10 2.67 0.00
 7 32 10 0.97 0.00
 8 32 10 5.40 0.00
 9 32 10 3.03 0.00
 10 32 10 5.69 0.00
 11 32 10 -4.62 0.00
 12 32 10 -1.28 0.00
 13 32 10 -7.07 0.00
 14 32 10 5.39 0.00
 15 32 10 14.88 0.00
 16 32 10 -15.19 0.00
 17 32 10 -10.75 0.00
 18 32 10 13.29 0.00
 19 32 10 -6.96 0.00
 20 32 10 -3.37 0.00
 21 32 10 0.83 0.00
 22 32 10 3.94 0.00
 0 33 10 -29.29 0.00
 1 33 10 3.73 0.00
 2 33 10 14.40 0.00
 3 33 10 0.34 0.00
 4 33 10 1.29 0.00
 5 33 10 5.80 0.00
 6 33 10 -11.55 0.00
 7 33 10 -0.55 0.00
 8 33 10 1.69 0.00
 9 33 10 -5.37 0.00
 10 33 10 -0.75 0.00
 11 33 10 -2.24 0.00
 12 33 10 6.20 0.00
 13 33 10 -6.01 0.00
 14 33 10 1.40 0.00
 15 33 10 5.24 0.00
 16 33 10 -4.98 0.00
 17 33 10 2.86 0.00
 18 33 10 -8.23 0.00
 19 33 10 0.54 0.00
 20 33 10 -4.65 0.00
 21 33 10 -5.30 0.00
 0 34 10 3.97 0.00
 1 34 10 22.78 0.00
 2 34 10 3.30 0.00
 3 34 10 -11.09 0.00
 4 34 10 6.65 0.00
 5 34 10 6.94 0.00
 6 34 10 -10.73 0.00
 7 34 10 -3.58 0.00
 8 34 10 -5.43 0.00
 9 34 10 -3.34 0.00
 10 34 10 -3.04 0.00
 11 34 10 -1.42 0.00
 12 34 10 -3.86 0.00
 13 34 10 2.91 0.00
 14 34 10 2.99 0.00
 15 34 10 -2.41 0.00
 16 34 10 -2.13 0.00
 17 34 10 -7.00 0.00
 18 34 10 5.87 0.00
 19 34 10 1.92 0.00
 0 35 10 21.97 0.00
 1 35 10 2.55 0.00
 2 35 10 -0.41 0.00
 3 35 10 0.48 0.00
 4 35 10 -9.72 0.00
 5 35 10 -7.25 0.00
 6 35 10 4.99 0.00
 7 35 10 -4.99 0.00
 8 35 10 6.22 0.00
 9 35 10 8.88 0.00
 10 35 10 12.12 0.00
 11 35 10 9.09 0.00
 12 35 10 -8.10 0.00
 13 35 10 -2.41 0.00
 14 35 10 -22.13 0.00
 15 35 10 -11.27 0.00
 16 35 10 16.67 0.00
 0 36 10 5.09 0.00
 1 36 10 6.03 0.00
 2 36 10 8.33 0.00
 3 36 10 -5.51 0.00
 4 36 10 -15.42 0.00
 5 36 10 -2.90 0.00
 6 36 10 8.02 0.00
 7 36 10 -3.93 0.00
 8 36 10 8.28 0.00
 9 36 10 12.16 0.00
 10 36 10 1.14 0.00
 11 36 10 -3.45 0.00
 12 36 10 -11.60 0.00
 13 36 10 -12.39 0.00
 14 36 10 -3.07 0.00
 15 36 10 27.27 0.00
 2 37 10 -13.26 0.00
 3 37 10 -2.64 0.00
 4 37 10 15.98 0.00
 5 37 10 9.04 0.00
 6 37 10 -7.15 0.00
 7 37 10 5.01 0.00
 8 37 10 6.34 0.00
 9 37 10 0.03 0.00
 10 37 10 -4.50 0.00
 11 37 10 -9.84 0.00
 12 37 10 -4.17 0.00
 13 37 10 16.13 0.00
 3 38 10 1.35 0.00
 4 38 10 6.34 0.00
 5 38 10 3.01 0.00
 6 38 10 -2.17 0.00
 7 38 10 3.21 0.00
 8 38 10 -0.75 0.00
 9 38 10 -5.33 0.00
 10 38 10 -2.18 0.00
 3 39 10 14.05 0.00
 4 39 10 -5.51 0.00
 0 1 11 -12.36 0.00
 0 2 11 2.17 0.00
 1 2 11 23.77 0.00
 0 3 11 23.46 0.00
 1 3 11 -7.64 0.00
 2 3 11 13.83 0.00
 0 4 11 3.65 0.00
 1 4 11 -2.48 0.00
 2 4 11 6.68 0.00
 3 4 11 9.89 0.00
 0 5 11 -0.49 0.00
 1 5 11 -0.13 0.00
 2 5 11 -12.10 0.00
 3 5 11 10.70 0.00
 4 5 11 5.55 0.00
 0 6 11 2.64 0.00
 1 6 11 2.80 0.00
 2 6 11 -15.95 0.00
 3 6 11 7.82 0.00
 4 6 11 7.04 0.00
 5 6 11 -2.68 0.00
 0 7 11 5.74 0.00
 1 7 11 -9.78 0.00
 2 7 11 -12.22 0.00
 3 7 11 2.46 0.00
 4 7 11 -5.57 0.00
 5 7 11 -5.75 0.00
 6 7 11 16.23 0.00
 0 8 11 -2.14 0.00
 1 8 11 -22.29 0.00
 2 8 11 3.30 0.00
 3 8 11 -0.37 0.00
 4 8 11 -3.78 0.00
 5 8 11 -2.62 0.00
 6 8 11 17.37 0.00
 7 8 11 0.59 0.00
 0 9 11 9.76 0.00
 1 9 11 6.50 0.00
 2 9 11 7.91 0.00
 3 9 11 1.38 0.00
 4 9 11 7.37 0.00
 5 9 11 2.77 0.00
 6 9 11 -4.73 0.00
 7 9 11 -1.97 0.00
 8 9 11 -5.38 0.00
 0 10 11 0.43 0.00
 1 10 11 8.19 0.00
 2 10 11 9.90 0.00
 3 10 11 1.31 0.00
 4 10 11 2.41 0.00
 5 10 11 3.35 0.00
 6 10 11 -4.44 0.00
 7 10 11 3.70 0.00
 8 10 11 -0.19 0.00
 9 10 11 -6.72 0.00
 0 11 11 -3.37 0.00
 1 11 11 20.95 0.00
 2 11 11 -3.90 0.00
 3 11 11 -2.77 0.00
 4 11 11 2.86 0.00
 5 11 11 -8.14 0.00
 6 11 11 -1.04 0.00
 7 11 11 8.94 0.00
 8 11 11 -3.83 0.00
 9 11 11 2.27 0.00
 10 11 11 -1.44 0.00
 0 12 11 2.83 0.00
 1 12 11 6.70 0.00
 2 12 11 -21.37 0.00
 3 12 11 -4.52 0.00
 4 12 11 0.98 0.00
 5 12 11 2.62 0.00
 6 12 11 6.13 0.00
 7 12 11 2.56 0.00
 8 12 11 -1.87 0.00
 9 12 11 3.20 0.00
 10 12 11 -5.13 0.00
 11 12 11 9.18 0.00
 0 13 11 11.07 0.00
 1 13 11 -15.26 0.00
 2 13 11 -20.84 0.00
 3 13 11 2.94 0.00
 4 13 11 4.47 0.00
 5 13 11 -5.14 0.00
 6 13 11 -0.60 0.00
 7 13 11 0.11 0.00
 8 13 11 1.65 0.00
 9 13 11 -0.17 0.00
 10 13 11 7.10 0.00
 11 13 11 -0.46 0.00
 12 13 11 4.40 0.00
 0 14 11 -11.28 0.00
 1 14 11 -0.28 0.00
 2 14 11 8.86 0.00
 3 14 11 15.63 0.00
 4 14 11 1.44 0.00
 5 14 11 -9.21 0.00
 6 14 11 5.89 0.00
 7 14 11 -1.60 0.00
 8 14 11 -11.55 0.00
 9 14 11 -2.80 0.00
 10 14 11 -4.76 0.00
 11 14 11 -3.94 0.00
 12 14 11 1.05 0.00
 13 14 11 4.95 0.00
 0 15 11 10.80 0.00
 1 15 11 6.88 0.00
 2 15 11 0.92 0.00
 3 15 11 -6.50 0.00
 4 15 11 -8.04 0.00
 5 15 11 1.69 0.00
 6 15 11 11.27 0.00
 7 15 11 -6.15 0.00
 8 15 11 2.71 0.00
 9 15 11 12.89 0.00
 10 15 11 -17.41 0.00
 11 15 11 -9.87 0.00
 12 15 11 20.62 0.00
 13 15 11 -7.34 0.00
 14 15 11 -14.09 0.00
 0 16 11 0.01 0.00
 1 16 11 2.27 0.00
 2 16 11 0.92 0.00
 3 16 11 -25.52 0.00
 4 16 11 7.55 0.00
 5 16 11 1.92 0.00
 6 16 11 -10.60 0.00
 7 16 11 -4.80 0.00
 8 16 11 11.69 0.00
 9 16 11 -2.47 0.00
 10 16 11 -3.60 0.00
 11 16 11 8.01 0.00
 12 16 11 3.83 0.00
 13 16 11 -11.70 0.00
 14 16 11 4.33 0.00
 15 16 11 -6.55 0.00
 0 17 11 -5.77 0.00
 1 17 11 3.56 0.00
 2 17 11 1.40 0.00
 3 17 11 -0.25 0.00
 4 17 11 11.50 0.00
 5 17 11 -2.22 0.00
 6 17 11 -2.68 0.00
 7 17 11 9.13 0.00
 8 17 11 -7.26 0.00
 9 17 11 3.64 0.00
 10 17 11 0.08 0.00
 11 17 11 -10.83 0.00
 12 17 11 -3.98 0.00
 13 17 11 0.04 0.00
 14 17 11 -7.32 0.00
 15 17 11 1.61 0.00
 16 17 11 -0.35 0.00
 0 18 11 13.80 0.00
 1 18 11 0.49 0.00
 2 18 11 -1.60 0.00
 3 18 11 11.32 0.00
 4 18 11 -3.01 0.00
 5 18 11 -6.43 0.00
 6 18 11 1.23 0.00
 7 18 11 19.42 0.00
 8 18 11 8.55 0.00
 9 18 11 -0.63 0.00
 10 18 11 -10.28 0.00
 11 18 11 7.43 0.00
 12 18 11 13.16 0.00
 13 18 11 -8.37 0.00
 14 18 11 -11.86 0.00
 15 18 11 -3.83 0.00
 16 18 11 -3.43 0.00
 17 18 11 1.56 0.00
 0 19 11 9.45 0.00
 1 19 11 -7.75 0.00
 2 19 11 2.03 0.00
 3 19 11 -4.67 0.00
 4 19 11 -2.47 0.00
 5 19 11 3.02 0.00
 6 19 11 -7.28 0.00
 7 19 11 1.96 0.00
 8 19 11 -1.92 0.00
 9 19 11 -7.67 0.00
 10 19 11 20.84 0.00
 11 19 11 15.90 0.00
 12 19 11 -10.85 0.00
 13 19 11 -9.34 0.00
 14 19 11 10.17 0.00
 15 19 11 10.76 0.00
 16 19 11 4.77 0.00
 17 19 11 5.61 0.00
 18 19 11 -11.52 0.00
 0 20 11 -2.11 0.00
 1 20 11 -6.93 0.00
 2 20 11 -4.60 0.00
 3 20 11 11.43 0.00
 4 20 11 0.58 0.00
 5 20 11 -4.79 0.00
 6 20 11 -5.28 0.00
 7 20 11 -9.08 0.00
 8 20 11 -3.35 0.00
 9 20 11 1.31 0.00
 10 20 11 5.38 0.00
 11 20 11 -5.15 0.00
 12 20 11 -3.04 0.00
 13 20 11 14.67 0.00
 14 20 11 7.81 0.00
 15 20 11 0.33 0.00
 16 20 11 4.50 0.00
 17 20 11 -12.92 0.00
 18 20 11 -6.01 0.00
 19 20 11 8.85 0.00
 0 21 11 -12.09 0.00
 1 21 11 -8.63 0.00
 2 21 11 4.66 0.00
 3 21 11 10.10 0.00
 4 21 11 -13.23 0.00
 5 21 11 3.87 0.00
 6 21 11 2.11 0.00
 7 21 11 -4.35 0.00
 8 21 11 4.20 0.00
 9 21 11 2.22 0.00
 10 21 11 -6.77 0.00
 11 21 11 -7.34 0.00
 12 21 11 4.89 0.00
 13 21 11 9.02 0.00
 14 21 11 1.08 0.00
 15 21 11 -10.27 0.00
 16 21 11 -11.56 0.00
 17 21 11 2.20 0.00
 18 21 11 9.66 0.00
 19 21 11 6.88 0.00
 20 21 11 -2.94 0.00
 0 22 11 -13.87 0.00
 1 22 11 -3.52 0.00
 2 22 11 6.91 0.00
 3 22 11 -0.06 0.00
 4 22 11 2.73 0.00
 5 22 11 8.77 0.00
 6 22 11 -2.65 0.00
 7 22 11 4.26 0.00
 8 22 11 -5.33 0.00
 9 22 11 -12.90 0.00
 10 22 11 0.35 0.00
 11 22 11 3.49 0.00
 12 22 11 5.12 0.00
 13 22 11 2.58 0.00
 14 22 11 -17.21 0.00
 15 22 11 -11.74 0.00
 16 22 11 5.80 0.00
 17 22 11 25.20 0.00
 18 22 11 -6.16 0.00
 19 22 11 -15.36 0.00
 20 22 11 0.16 0.00
 21 22 11 -5.65 0.00
 0 23 11 5.82 0.00
 1 23 11 9.43 0.00
 2 23 11 2.61 0.00
 3 23 11 -1.00 0.00
 4 23 11 5.20 0.00
 5 23 11 -11.44 0.00
 6 23 11 0.09 0.00
 7 23 11 2.01 0.00
 8 23 11 -8.86 0.00
 9 23 11 4.70 0.00
 10 23 11 0.19 0.00
 11 23 11 -2.51 0.00
 12 23 11 -0.31 0.00
 13 23 11 -7.90 0.00
 14 23 11 -1.53 0.00
 15 23 11 8.35 0.00
 16 23 11 14.01 0.00
 17 23 11 -17.99 0.00
 18 23 11 -16.65 0.00
 19 23 11 3.87 0.00
 20 23 11 10.60 0.00
 21 23 11 -3.90 0.00
 22 23 11 -7.94 0.00
 0 24 11 0.31 0.00
 1 24 11 2.14 0.00
 2 24 11 -5.47 0.00
 3 24 11 1.40 0.00
 4 24 11 4.58 0.00
 5 24 11 -7.54 0.00
 6 24 11 6.63 0.00
 7 24 11 -7.53 0.00
 8 24 11 5.78 0.00
 9 24 11 -3.59 0.00
 10 24 11 -7.45 0.00
 11 24 11 10.62 0.00
 12 24 11 3.95 0.00
 13 24 11 -8.21 0.00
 14 24 11 0.39 0.00
 15 24 11 3.32 0.00
 16 24 11 -4.24 0.00
 17 24 11 -9.15 0.00
 18 24 11 9.81 0.00
 19 24 11 11.61 0.00
 20 24 11 -12.06 0.00
 21 24 11 -6.75 0.00
 22 24 11 14.51 0.00
 23 24 11 3.39 0.00
 0 25 11 -7.23 0.00
 1 25 11 -0.68 0.00
 2 25 11 -6.57 0.00
 3 25 11 -1.36 0.00
 4 25 11 1.54 0.00
 5 25 11 3.40 0.00
 6 25 11 13.34 0.00
 7 25 11 -0.25 0.00
 8 25 11 3.99 0.00
 9 25 11 -2.63 0.00
 10 25 11 0.24 0.00
 11 25 11 6.92 0.00
 12 25 11 -1.66 0.00
 13 25 11 -10.95 0.00
 14 25 11 0.66 0.00
 15 25 11 14.51 0.00
 16 25 11 -5.52 0.00
 17 25 11 8.33 0.00
 18 25 11 5.72 0.00
 19 25 11 -11.71 0.00
 20 25 11 -2.64 0.00
 21 25 11 0.23 0.00
 22 25 11 9.13 0.00
 23 25 11 -16.58 0.00
 24 25 11 8.88 0.00
 0 26 11 0.45 0.00
 1 26 11 8.80 0.00
 2 26 11 6.82 0.00
 3 26 11 -3.80 0.00
 4 26 11 2.29 0.00
 5 26 11 9.66 0.00
 6 26 11 -16.96 0.00
 7 26 11 1.75 0.00
 8 26 11 2.45 0.00
 9 26 11 5.67 0.00
 10 26 11 9.56 0.00
 11 26 11 -1.42 0.00
 12 26 11 -1.94 0.00
 13 26 11 -3.53 0.00
 14 26 11 17.56 0.00
 15 26 11 7.55 0.00
 16 26 11 -7.05 0.00
 17 26 11 -3.41 0.00
 18 26 11 -0.47 0.00
 19 26 11 -3.93 0.00
 20 26 11 3.13 0.00
 21 26 11 11.02 0.00
 22 26 11 -4.93 0.00
 23 26 11 2.61 0.00
 24 26 11 -4.24 0.00
 25 26 11 11.54 0.00
 0 27 11 -2.26 0.00
 1 27 11 1.78 0.00
 2 27 11 0.86 0.00
 3 27 11 -8.67 0.00
 4 27 11 -0.44 0.00
 5 27 11 -5.11 0.00
 6 27 11 1.67 0.00
 7 27 11 10.39 0.00
 8 27 11 -6.93 0.00
 9 27 11 -0.62 0.00
 10 27 11 -1.24 0.00
 11 27 11 -0.13 0.00
 12 27 11 -5.34 0.00
 13 27 11 0.57 0.00
 14 27 11 11.97 0.00
 15 27 11 2.34 0.00
 16 27 11 -17.10 0.00
 17 27 11 1.61 0.00
 18 27 11 8.76 0.00
 19 27 11 0.61 0.00
 20 27 11 -2.41 0.00
 21 27 11 6.67 0.00
 22 27 11 -0.79 0.00
 23 27 11 5.43 0.00
 24 27 11 -0.84 0.00
 25 27 11 16.90 0.00
 26 27 11 -0.65 0.00
 0 28 11 -5.31 0.00
 1 28 11 3.91 0.00
 2 28 11 -1.33 0.00
 3 28 11 3.73 0.00
 4 28 11 3.21 0.00
 5 28 11 -6.11 0.00
 6 28 11 6.46 0.00
 7 28 11 -2.55 0.00
 8 28 11 -4.73 0.00
 9 28 11 3.70 0.00
 10 28 11 6.20 0.00
 11 28 11 1.95 0.00
 12 28 11 -13.72 0.00
 13 28 11 -0.90 0.00
 14 28 11 -1.15 0.00
 15 28 11 1.51 0.00
 16 28 11 -10.09 0.00
 17 28 11 -5.83 0.00
 18 28 11 15.32 0.00
 19 28 11 -3.29 0.00
 20 28 11 1.53 0.00
 21 28 11 -5.46 0.00
 22 28 11 -4.78 0.00
 23 28 11 -14.16 0.00
 24 28 11 15.07 0.00
 25 28 11 3.39 0.00
 26 28 11 -12.04 0.00
 0 29 11 2.52 0.00
 1 29 11 11.90 0.00
 2 29 11 -1.07 0.00
 3 29 11 2.69 0.00
 4 29 11 -1.40 0.00
 5 29 11 -2.76 0.00
 6 29 11 0.38 0.00
 7 29 11 -5.12 0.00
 8 29 11 -9.24 0.00
 9 29 11 12.69 0.00
 10 29 11 6.89 0.00
 11 29 11 -17.42 0.00
 12 29 11 -3.72 0.00
 13 29 11 0.46 0.00
 14 29 11 2.99 0.00
 15 29 11 1.26 0.00
 16 29 11 6.28 0.00
 17 29 11 9.35 0.00
 18 29 11 6.80 0.00
 19 29 11 -16.23 0.00
 20 29 11 -8.87 0.00
 21 29 11 8.04 0.00
 22 29 11 -5.88 0.00
 23 29 11 4.14 0.00
 24 29 11 -1.52 0.00
 25 29 11 -8.91 0.00
 0 30 11 11.26 0.00
 1 30 11 -4.60 0.00
 2 30 11 3.78 0.00
 3 30 11 -10.57 0.00
 4 30 11 -11.72 0.00
 5 30 11 -3.89 0.00
 6 30 11 -3.00 0.00
 7 30 11 -6.89 0.00
 8 30 11 -6.66 0.00
 9 30 11 14.09 0.00
 10 30 11 -4.05 0.00
 11 30 11 -13.42 0.00
 12 30 11 4.43 0.00
 13 30 11 0.57 0.00
 14 30 11 -6.42 0.00
 15 30 11 3.94 0.00
 16 30 11 15.61 0.00
 17 30 11 4.32 0.00
 18 30 11 -11.69 0.00
 19 30 11 0.81 0.00
 20 30 11 0.07 0.00
 21 30 11 2.75 0.00
 22 30 11 -3.63 0.00
 23 30 11 13.64 0.00
 24 30 11 1.48 0.00
 0 31 11 15.54 0.00
 1 31 11 -10.08 0.00
 2 31 11 -11.78 0.00
 3 31 11 -1.45 0.00
 4 31 11 3.30 0.00
 5 31 11 8.99 0.00
 6 31 11 2.16 0.00
 7 31 11 -0.60 0.00
 8 31 11 15.79 0.00
 9 31 11 -2.15 0.00
 10 31 11 -9.64 0.00
 11 31 11 0.27 0.00
 12 31 11 11.49 0.00
 13 31 11 -1.36 0.00
 14 31 11 -5.18 0.00
 15 31 11 7.76 0.00
 16 31 11 -3.74 0.00
 17 31 11 -12.31 0.00
 18 31 11 -5.05 0.00
 19 31 11 -2.15 0.00
 20 31 11 6.12 0.00
 21 31 11 -3.99 0.00
 22 31 11 4.72 0.00
 23 31 11 4.60 0.00
 0 32 11 -6.05 0.00
 1 32 11 -10.00 0.00
 2 32 11 -5.12 0.00
 3 32 11 14.08 0.00
 4 32 11 6.52 0.00
 5 32 11 -2.65 0.00
 6 32 11 0.30 0.00
 7 32 11 16.15 0.00
 8 32 11 0.25 0.00
 9 32 11 -11.93 0.00
 10 32 11 11.74 0.00
 11 32 11 2.65 0.00
 12 32 11 7.57 0.00
 13 32 11 -7.72 0.00
 14 32 11 -12.32 0.00
 15 32 11 3.57 0.00
 16 32 11 -6.33 0.00
 17 32 11 -5.18 0.00
 18 32 11 -0.31 0.00
 19 32 11 13.69 0.00
 20 32 11 -1.27 0.00
 21 32 11 -12.74 0.00
 22 32 11 -4.17 0.00
 0 33 11 -7.12 0.00
 1 33 11 -7.07 0.00
 2 33 11 13.54 0.00
 3 33 11 20.00 0.00
 4 33 11 -8.22 0.00
 5 33 11 -5.60 0.00
 6 33 11 3.72 0.00
 7 33 11 -5.10 0.00
 8 33 11 -12.79 0.00
 9 33 11 -2.18 0.00
 10 33 11 -5.49 0.00
 11 33 11 0.54 0.00
 12 33 11 -2.72 0.00
 13 33 11 2.56 0.00
 14 33 11 2.21 0.00
 15 33 11 -11.47 0.00
 16 33 11 1.56 0.00
 17 33 11 13.17 0.00
 18 33 11 4.39 0.00
 19 33 11 0.77 0.00
 20 33 11 -8.42 0.00
 0 34 11 -7.65 0.00
 1 34 11 3.19 0.00
 2 34 11 18.06 0.00
 3 34 11 -2.06 0.00
 4 34 11 -19.87 0.00
 5 34 11 4.20 0.00
 6 34 11 17.38 0.00
 7 34 11 -10.56 0.00
 8 34 11 -4.44 0.00
 9 34 11 -1.46 0.00
 10 34 11 9.66 0.00
 11 34 11 13.44 0.00
 12 34 11 -13.04 0.00
 13 34 11 8.42 0.00
 14 34 11 -5.97 0.00
 15 34 11 -10.67 0.00
 16 34 11 23.45 0.00
 17 34 11 -2.59 0.00
 18 34 11 -2.78 0.00
 0 35 11 6.00 0.00
 1 35 11 8.93 0.00
 2 35 11 1.15 0.00
 3 35 11 -7.30 0.00
 4 35 11 -6.66 0.00
 5 35 11 -1.33 0.00
 6 35 11 2.62 0.00
 7 35 11 -11.95 0.00
 8 35 11 1.62 0.00
 9 35 11 17.11 0.00
 10 35 11 12.22 0.00
 11 35 11 -0.79 0.00
 12 35 11 -0.24 0.00
 13 35 11 5.94 0.00
 14 35 11 -6.14 0.00
 15 35 11 2.49 0.00
 2 36 11 -5.09 0.00
 3 36 11 10.67 0.00
 4 36 11 7.16 0.00
 5 36 11 -10.18 0.00
 6 36 11 -3.14 0.00
 7 36 11 4.32 0.00
 8 36 11 3.62 0.00
 9 36 11 9.43 0.00
 10 36 11 -12.34 0.00
 11 36 11 -8.62 0.00
 12 36 11 12.91 0.00
 13 36 11 -1.61 0.00
 2 37 11 4.56 0.00
 3 37 11 -15.80 0.00
 4 37 11 -4.55 0.00
 5 37 11 19.26 0.00
 6 37 11 5.57 0.00
 7 37 11 -2.09 0.00
 8 37 11 -1.39 0.00
 9 37 11 -9.77 0.00
 10 37 11 -9.47 0.00
 11 37 11 11.77 0.00
 3 38 11 -10.51 0.00
 4 38 11 6.90 0.00
 5 38 11 8.38 0.00
 6 38 11 -12.06 0.00
 7 38 11 -5.67 0.00
 8 38 11 0.08 0.00
 0 0 12 -42.49 0.00
 0 1 12 -9.43 0.00
 1 1 12 8.09 0.00
 0 2 12 1.00 0.00
 1 2 12 -12.83 0.00
 2 2 12 24.34 0.00
 0 3 12 -0.51 0.00
 1 3 12 -2.53 0.00
 2 3 12 19.02 0.00
 3 3 12 7.41 0.00
 0 4 12 -8.09 0.00
 1 4 12 11.10 0.00
 2 4 12 -6.99 0.00
 3 4 12 -13.78 0.00
 4 4 12 3.47 0.00
 0 5 12 5.89 0.00
 1 5 12 10.84 0.00
 2 5 12 -19.59 0.00
 3 5 12 -11.32 0.00
 4 5 12 15.15 0.00
 5 5 12 9.85 0.00
 0 6 12 -4.55 0.00
 1 6 12 4.21 0.00
 2 6 12 -1.02 0.00
 3 6 12 -1.73 0.00
 4 6 12 3.65 0.00
 5 6 12 -4.74 0.00
 6 6 12 -4.29 0.00
 0 7 12 -10.64 0.00
 1 7 12 8.26 0.00
 2 7 12 8.93 0.00
 3 7 12 -9.19 0.00
 4 7 12 1.80 0.00
 5 7 12 -10.21 0.00
 6 7 12 -0.96 0.00
 7 7 12 16.00 0.00
 0 8 12 25.35 0.00
 1 8 12 14.95 0.00
 2 8 12 -3.41 0.00
 3 8 12 -3.19 0.00
 4 8 12 3.89 0.00
 5 8 12 -5.80 0.00
 6 8 12 -1.10 0.00
 7 8 12 15.23 0.00
 8 8 12 0.94 0.00
 0 9 12 5.12 0.00
 1 9 12 8.82 0.00
 2 9 12 1.49 0.00
 3 9 12 8.05 0.00
 4 9 12 2.87 0.00
 5 9 12 3.14 0.00
 6 9 12 -9.93 0.00
 7 9 12 2.22 0.00
 8 9 12 3.38 0.00
 9 9 12 -13.55 0.00
 0 10 12 0.71 0.00
 1 10 12 2.01 0.00
 2 10 12 -9.90 0.00
 3 10 12 1.36 0.00
 4 10 12 -2.11 0.00
 5 10 12 -7.51 0.00
 6 10 12 1.61 0.00
 7 10 12 4.91 0.00
 8 10 12 -3.07 0.00
 9 10 12 0.12 0.00
 10 10 12 2.25 0.00
 0 11 12 -16.44 0.00
 1 11 12 -10.54 0.00
 2 11 12 -6.14 0.00
 3 11 12 -1.11 0.00
 4 11 12 -1.10 0.00
 5 11 12 4.65 0.00
 6 11 12 3.36 0.00
 7 11 12 -6.08 0.00
 8 11 12 -5.12 0.00
 9 11 12 9.50 0.00
 10 11 12 -3.89 0.00
 11 11 12 3.02 0.00
 0 12 12 -18.25 0.00
 1 12 12 -9.77 0.00
 2 12 12 4.47 0.00
 3 12 12 -7.81 0.00
 4 12 12 -1.87 0.00
 5 12 12 1.20 0.00
 6 12 12 -0.66 0.00
 7 12 12 -2.69 0.00
 8 12 12 5.52 0.00
 9 12 12 0.41 0.00
 10 12 12 -1.38 0.00
 11 12 12 -2.41 0.00
 12 12 12 2.56 0.00
 0 13 12 -2.49 0.00
 1 13 12 10.97 0.00
 2 13 12 9.81 0.00
 3 13 12 -4.66 0.00
 4 13 12 7.82 0.00
 5 13 12 -3.63 0.00
 6 13 12 -7.06 0.00
 7 13 12 -0.37 0.00
 8 13 12 -1.40 0.00
 9 13 12 -2.77 0.00
 10 13 12 1.65 0.00
 11 13 12 -9.67 0.00
 12 13 12 7.46 0.00
 13 13 12 15.63 0.00
 0 14 12 1.84 0.00
 1 14 12 6.41 0.00
 2 14 12 8.04 0.00
 3 14 12 -0.48 0.00
 4 14 12 4.01 0.00
 5 14 12 -2.43 0.00
 6 14 12 2.03 0.00
 7 14 12 12.30 0.00
 8 14 12 1.09 0.00
 9 14 12 -3.04 0.00
 10 14 12 -15.36 0.00
 11 14 12 -1.00 0.00
 12 14 12 10.78 0.00
 13 14 12 -19.15 0.00
 14 14 12 2.21 0.00
 0 15 12 4.84 0.00
 1 15 12 7.49 0.00
 2 15 12 1.76 0.00
 3 15 12 -19.52 0.00
 4 15 12 0.93 0.00
 5 15 12 -2.11 0.00
 6 15 12 -3.44 0.00
 7 15 12 3.57 0.00
 8 15 12 -5.73 0.00
 9 15 12 2.33 0.00
 10 15 12 25.05 0.00
 11 15 12 -1.40 0.00
 12 15 12 -19.48 0.00
 13 15 12 4.00 0.00
 14 15 12 21.74 0.00
 15 15 12 -29.98 0.00
 0 16 12 -11.44 0.00
 1 16 12 -9.38 0.00
 2 16 12 4.64 0.00
 3 16 12 4.03 0.00
 4 16 12 2.73 0.00
 5 16 12 0.30 0.00
 6 16 12 -3.82 0.00
 7 16 12 -3.68 0.00
 8 16 12 -5.55 0.00
 9 16 12 13.68 0.00
 10 16 12 6.98 0.00
 11 16 12 -17.06 0.00
 12 16 12 -3.64 0.00
 13 16 12 17.84 0.00
 14 16 12 -11.59 0.00
 15 16 12 -11.12 0.00
 16 16 12 5.18 0.00
 0 17 12 -1.52 0.00
 1 17 12 2.85 0.00
 2 17 12 4.48 0.00
 3 17 12 17.59 0.00
 4 17 12 -6.24 0.00
 5 17 12 2.97 0.00
 6 17 12 -1.13 0.00
 7 17 12 9.00 0.00
 8 17 12 0.91 0.00
 9 17 12 -1.11 0.00
 10 17 12 0.63 0.00
 11 17 12 0.38 0.00
 12 17 12 5.63 0.00
 13 17 12 2.07 0.00
 14 17 12 -18.99 0.00
 15 17 12 2.13 0.00
 16 17 12 2.53 0.00
 17 17 12 7.22 0.00
 0 18 12 5.21 0.00
 1 18 12 2.77 0.00
 2 18 12 3.52 0.00
 3 18 12 -1.62 0.00
 4 18 12 -2.98 0.00
 5 18 12 6.86 0.00
 6 18 12 -12.85 0.00
 7 18 12 -10.14 0.00
 8 18 12 7.80 0.00
 9 18 12 3.51 0.00
 10 18 12 6.02 0.00
 11 18 12 3.15 0.00
 12 18 12 7.33 0.00
 13 18 12 3.10 0.00
 14 18 12 3.81 0.00
 15 18 12 5.44 0.00
 16 18 12 -0.53 0.00
 17 18 12 0.90 0.00
 18 18 12 -13.83 0.00
 0 19 12 0.86 0.00
 1 19 12 5.49 0.00
 2 19 12 -4.89 0.00
 3 19 12 -5.76 0.00
 4 19 12 -1.62 0.00
 5 19 12 -1.92 0.00
 6 19 12 -4.68 0.00
 7 19 12 -8.90 0.00
 8 19 12 1.52 0.00
 9 19 12 -5.35 0.00
 10 19 12 -1.19 0.00
 11 19 12 8.86 0.00
 12 19 12 7.07 0.00
 13 19 12 -1.05 0.00
 14 19 12 -1.35 0.00
 15 19 12 7.26 0.00
 16 19 12 6.72 0.00
 17 19 12 -5.58 0.00
 18 19 12 0.98 0.00
 19 19 12 -4.13 0.00
 0 20 12 -1.63 0.00
 1 20 12 1.80 0.00
 2 20 12 -15.12 0.00
 3 20 12 0.13 0.00
 4 20 12 8.20 0.00
 5 20 12 5.39 0.00
 6 20 12 1.30 0.00
 7 20 12 -4.79 0.00
 8 20 12 2.28 0.00
 9 20 12 -2.23 0.00
 10 20 12 -11.04 0.00
 11 20 12 -2.02 0.00
 12 20 12 -3.96 0.00
 13 20 12 -1.81 0.00
 14 20 12 9.69 0.00
 15 20 12 0.51 0.00
 16 20 12 -8.15 0.00
 17 20 12 -3.55 0.00
 18 20 12 6.69 0.00
 19 20 12 -4.80 0.00
 20 20 12 7.22 0.00
 0 21 12 1.79 0.00
 1 21 12 -5.08 0.00
 2 21 12 -7.00 0.00
 3 21 12 8.98 0.00
 4 21 12 6.45 0.00
 5 21 12 -6.31 0.00
 6 21 12 6.51 0.00
 7 21 12 7.88 0.00
 8 21 12 -2.36 0.00
 9 21 12 -5.52 0.00
 10 21 12 -2.20 0.00
 11 21 12 -3.30 0.00
 12 21 12 -9.21 0.00
 13 21 12 -3.09 0.00
 14 21 12 6.55 0.00
 15 21 12 -0.72 0.00
 16 21 12 -12.90 0.00
 17 21 12 15.81 0.00
 18 21 12 0.88 0.00
 19 21 12 -5.99 0.00
 20 21 12 11.18 0.00
 21 21 12 -10.76 0.00
 0 22 12 8.92 0.00
 1 22 12 -6.90 0.00
 2 22 12 3.09 0.00
 3 22 12 0.19 0.00
 4 22 12 0.32 0.00
 5 22 12 1.77 0.00
 6 22 12 6.04 0.00
 7 22 12 1.65 0.00
 8 22 12 -1.80 0.00
 9 22 12 -4.32 0.00
 10 22 12 -6.14 0.00
 11 22 12 -5.13 0.00
 12 22 12 2.86 0.00
 13 22 12 13.94 0.00
 14 22 12 4.08 0.00
 15 22 12 -13.48 0.00
 16 22 12 0.27 0.00
 17 22 12 1.98 0.00
 18 22 12 -5.11 0.00
 19 22 12 -2.08 0.00
 20 22 12 -1.31 0.00
 21 22 12 -2.51 0.00
 22 22 12 -5.55 0.00
 0 23 12 -2.03 0.00
 1 23 12 4.01 0.00
 2 23 12 7.76 0.00
 3 23 12 -7.00 0.00
 4 23 12 1.20 0.00
 5 23 12 -3.11 0.00
 6 23 12 -5.87 0.00
 7 23 12 -0.51 0.00
 8 23 12 1.34 0.00
 9 23 12 3.46 0.00
 10 23 12 2.66 0.00
 11 23 12 1.16 0.00
 12 23 12 12.46 0.00
 13 23 12 -7.88 0.00
 14 23 12 -14.66 0.00
 15 23 12 7.05 0.00
 16 23 12 11.53 0.00
 17 23 12 -13.35 0.00
 18 23 12 -0.18 0.00
 19 23 12 4.31 0.00
 20 23 12 1.18 0.00
 21 23 12 7.92 0.00
 22 23 12 -14.31 0.00
 23 23 12 4.55 0.00
 0 24 12 -8.39 0.00
 1 24 12 1.48 0.00
 2 24 12 -6.36 0.00
 3 24 12 -9.94 0.00
 4 24 12 5.30 0.00
 5 24 12 4.19 0.00
 6 24 12 8.61 0.00
 7 24 12 -8.25 0.00
 8 24 12 2.23 0.00
 9 24 12 8.88 0.00
 10 24 12 -4.11 0.00
 11 24 12 3.57 0.00
 12 24 12 -1.44 0.00
 13 24 12 -10.17 0.00
 14 24 12 8.30 0.00
 15 24 12 12.29 0.00
 16 24 12 -15.30 0.00
 17 24 12 5.44 0.00
 18 24 12 14.33 0.00
 19 24 12 -0.48 0.00
 20 24 12 -0.10 0.00
 21 24 12 -16.29 0.00
 22 24 12 6.58 0.00
 23 24 12 22.36 0.00
 24 24 12 2.32 0.00
 0 25 12 3.71 0.00
 1 25 12 -1.46 0.00
 2 25 12 -3.66 0.00
 3 25 12 3.59 0.00
 4 25 12 2.14 0.00
 5 25 12 1.53 0.00
 6 25 12 -5.73 0.00
 7 25 12 5.23 0.00
 8 25 12 4.63 0.00
 9 25 12 6.29 0.00
 10 25 12 3.10 0.00
 11 25 12 -8.27 0.00
 12 25 12 -3.80 0.00
 13 25 12 15.24 0.00
 14 25 12 5.94 0.00
 15 25 12 -10.02 0.00
 16 25 12 6.67 0.00
 17 25 12 15.28 0.00
 18 25 12 -10.32 0.00
 19 25 12 -15.65 0.00
 20 25 12 4.22 0.00
 21 25 12 4.23 0.00
 22 25 12 14.28 0.00
 23 25 12 -3.73 0.00
 24 25 12 -32.29 0.00
 0 26 12 3.09 0.00
 1 26 12 -13.57 0.00
 2 26 12 6.02 0.00
 3 26 12 11.16 0.00
 4 26 12 -7.96 0.00
 5 26 12 -1.84 0.00
 6 26 12 -7.08 0.00
 7 26 12 -0.07 0.00
 8 26 12 -5.71 0.00
 9 26 12 3.44 0.00
 10 26 12 -2.63 0.00
 11 26 12 -4.02 0.00
 12 26 12 14.84 0.00
 13 26 12 5.11 0.00
 14 26 12 -21.55 0.00
 15 26 12 4.79 0.00
 16 26 12 15.70 0.00
 17 26 12 -18.23 0.00
 18 26 12 -16.72 0.00
 19 26 12 19.35 0.00
 20 26 12 6.47 0.00
 21 26 12 0.72 0.00
 22 26 12 -3.98 0.00
 23 26 12 4.98 0.00
 24 26 12 -4.19 0.00
 25 26 12 23.60 0.00
 26 26 12 -1.71 0.00
 0 27 12 -9.91 0.00
 1 27 12 -16.19 0.00
 2 27 12 10.25 0.00
 3 27 12 1.48 0.00
 4 27 12 -6.85 0.00
 5 27 12 -7.42 0.00
 6 27 12 1.41 0.00
 7 27 12 9.53 0.00
 8 27 12 5.13 0.00
 9 27 12 -9.19 0.00
 10 27 12 -10.73 0.00
 11 27 12 3.70 0.00
 12 27 12 -2.98 0.00
 13 27 12 -16.47 0.00
 14 27 12 -9.68 0.00
 15 27 12 16.88 0.00
 16 27 12 -3.71 0.00
 17 27 12 -17.76 0.00
 18 27 12 19.16 0.00
 19 27 12 12.82 0.00
 20 27 12 -12.23 0.00
 21 27 12 -12.23 0.00
 22 27 12 0.50 0.00
 23 27 12 -5.75 0.00
 24 27 12 7.14 0.00
 25 27 12 -6.07 0.00
 26 27 12 -3.60 0.00
 27 27 12 6.98 0.00
 0 28 12 -18.61 0.00
 1 28 12 10.26 0.00
 2 28 12 12.91 0.00
 3 28 12 -0.14 0.00
 4 28 12 -5.06 0.00
 5 28 12 4.60 0.00
 6 28 12 9.81 0.00
 7 28 12 0.69 0.00
 8 28 12 -8.68 0.00
 9 28 12 -11.56 0.00
 10 28 12 4.21 0.00
 11 28 12 5.01 0.00
 12 28 12 2.85 0.00
 13 28 12 -2.57 0.00
 14 28 12 -5.45 0.00
 15 28 12 -3.61 0.00
 16 28 12 13.48 0.00
 17 28 12 0.53 0.00
 18 28 12 3.95 0.00
 19 28 12 -7.76 0.00
 20 28 12 -9.34 0.00
 21 28 12 5.18 0.00
 22 28 12 -5.75 0.00
 23 28 12 -9.44 0.00
 24 28 12 -4.33 0.00
 25 28 12 -8.83 0.00
 26 28 12 14.09 0.00
 0 29 12 5.92 0.00
 1 29 12 16.94 0.00
 2 29 12 2.24 0.00
 3 29 12 -15.93 0.00
 4 29 12 -1.62 0.00
 5 29 12 7.02 0.00
 6 29 12 -10.64 0.00
 7 29 12 -1.63 0.00
 8 29 12 -10.91 0.00
 9 29 12 -1.83 0.00
 10 29 12 12.77 0.00
 11 29 12 5.29 0.00
 12 29 12 0.24 0.00
 13 29 12 -7.94 0.00
 14 29 12 -2.24 0.00
 15 29 12 6.55 0.00
 16 29 12 5.29 0.00
 17 29 12 0.66 0.00
 18 29 12 2.34 0.00
 19 29 12 4.07 0.00
 20 29 12 -10.24 0.00
 21 29 12 1.38 0.00
 22 29 12 -3.99 0.00
 23 29 12 11.12 0.00
 24 29 12 -0.47 0.00
 25 29 12 -0.92 0.00
 0 30 12 25.69 0.00
 1 30 12 -9.97 0.00
 2 30 12 -16.20 0.00
 3 30 12 0.59 0.00
 4 30 12 7.60 0.00
 5 30 12 4.67 0.00
 6 30 12 -5.50 0.00
 7 30 12 2.15 0.00
 8 30 12 6.13 0.00
 9 30 12 -7.07 0.00
 10 30 12 12.84 0.00
 11 30 12 3.82 0.00
 12 30 12 -7.24 0.00
 13 30 12 5.61 0.00
 14 30 12 -0.29 0.00
 15 30 12 -12.77 0.00
 16 30 12 -4.45 0.00
 17 30 12 10.37 0.00
 18 30 12 -5.38 0.00
 19 30 12 -5.75 0.00
 20 30 12 9.88 0.00
 21 30 12 2.44 0.00
 22 30 12 4.44 0.00
 23 30 12 -3.97 0.00
 0 31 12 -21.60 0.00
 1 31 12 -2.14 0.00
 2 31 12 -3.78 0.00
 3 31 12 8.98 0.00
 4 31 12 13.64 0.00
 5 31 12 3.31 0.00
 6 31 12 6.80 0.00
 7 31 12 1.18 0.00
 8 31 12 4.11 0.00
 9 31 12 0.43 0.00
 10 31 12 10.66 0.00
 11 31 12 -2.77 0.00
 12 31 12 3.47 0.00
 13 31 12 3.84 0.00
 14 31 12 -10.29 0.00
 15 31 12 -2.46 0.00
 16 31 12 -2.93 0.00
 17 31 12 -3.21 0.00
 18 31 12 -4.92 0.00
 19 31 12 7.46 0.00
 20 31 12 3.95 0.00
 21 31 12 -4.22 0.00
 22 31 12 -0.46 0.00
 0 32 12 -8.12 0.00
 1 32 12 11.02 0.00
 2 32 12 3.77 0.00
 3 32 12 12.19 0.00
 4 32 12 5.11 0.00
 5 32 12 -14.61 0.00
 6 32 12 -13.27 0.00
 7 32 12 0.29 0.00
 8 32 12 -0.38 0.00
 9 32 12 0.74 0.00
 10 32 12 -2.03 0.00
 11 32 12 -0.96 0.00
 12 32 12 -8.53 0.00
 13 32 12 5.25 0.00
 14 32 12 4.22 0.00
 15 32 12 -8.44 0.00
 16 32 12 1.34 0.00
 17 32 12 12.22 0.00
 18 32 12 -1.28 0.00
 19 32 12 -0.53 0.00
 20 32 12 3.89 0.00
 21 32 12 1.58 0.00
 0 33 12 8.94 0.00
 1 33 12 11.79 0.00
 2 33 12 -4.23 0.00
 3 33 12 -0.60 0.00
 4 33 12 -3.42 0.00
 5 33 12 -8.55 0.00
 6 33 12 9.66 0.00
 7 33 12 -4.00 0.00
 8 33 12 -0.72 0.00
 9 33 12 0.67 0.00
 10 33 12 -12.81 0.00
 11 33 12 0.02 0.00
 12 33 12 -4.18 0.00
 13 33 12 12.22 0.00
 14 33 12 9.10 0.00
 15 33 12 -1.21 0.00
 16 33 12 13.72 0.00
 17 33 12 -11.61 0.00
 18 33 12 -0.30 0.00
 19 33 12 5.37 0.00
 0 34 12 21.80 0.00
 1 34 12 -10.95 0.00
 2 34 12 -17.24 0.00
 3 34 12 -0.79 0.00
 4 34 12 7.88 0.00
 5 34 12 -7.10 0.00
 6 34 12 -0.35 0.00
 7 34 12 8.49 0.00
 8 34 12 6.50 0.00
 9 34 12 -10.45 0.00
 10 34 12 -3.21 0.00
 11 34 12 21.85 0.00
 12 34 12 10.62 0.00
 13 34 12 -0.23 0.00
 14 34 12 0.26 0.00
 15 34 12 -4.42 0.00
 16 34 12 -15.90 0.00
 17 34 12 -4.93 0.00
 0 35 12 -6.09 0.00
 1 35 12 -15.08 0.00
 2 35 12 4.95 0.00
 3 35 12 19.69 0.00
 4 35 12 2.48 0.00
 5 35 12 -20.28 0.00
 6 35 12 0.77 0.00
 7 35 12 11.08 0.00
 8 35 12 -21.32 0.00
 9 35 12 2.53 0.00
 10 35 12 16.58 0.00
 11 35 12 1.97 0.00
 12 35 12 -4.24 0.00
 13 35 12 -13.92 0.00
 1 36 12 -0.23 0.00
 2 36 12 2.52 0.00
 3 36 12 -14.48 0.00
 4 36 12 -0.40 0.00
 5 36 12 9.16 0.00
 6 36 12 3.75 0.00
 7 36 12 -2.92 0.00
 8 36 12 -5.61 0.00
 9 36 12 13.97 0.00
 10 36 12 -1.35 0.00
 11 36 12 -24.85 0.00
 12 36 12 -8.45 0.00
 0 37 12 -2.92 0.00
 1 37 12 -8.93 0.00
 2 37 12 3.03 0.00
 3 37 12 -4.62 0.00
 4 37 12 -10.13 0.00
 5 37 12 9.60 0.00
 6 37 12 2.97 0.00
 7 37 12 4.37 0.00
 8 37 12 8.41 0.00
 9 37 12 -9.69 0.00
 10 37 12 -18.78 0.00
 0 38 12 -10.46 0.00
 1 38 12 -1.93 0.00
 3 38 12 8.39 0.00
 4 38 12 7.11 0.00
 5 38 12 4.18 0.00
 0 1 13 16.87 0.00
 0 2 13 20.95 0.00
 1 2 13 -8.25 0.00
 0 3 13 -0.29 0.00
 1 3 13 5.84 0.00
 2 3 13 -6.24 0.00
 0 4 13 -2.28 0.00
 1 4 13 -2.71 0.00
 2 4 13 -6.54 0.00
 3 4 13 -3.37 0.00
 0 5 13 -11.60 0.00
 1 5 13 0.43 0.00
 2 5 13 10.65 0.00
 3 5 13 -1.22 0.00
 4 5 13 -6.71 0.00
 0 6 13 -14.96 0.00
 1 6 13 2.84 0.00
 2 6 13 11.29 0.00
 3 6 13 5.63 0.00
 4 6 13 1.55 0.00
 5 6 13 -4.76 0.00
 0 7 13 5.71 0.00
 1 7 13 -9.11 0.00
 2 7 13 6.48 0.00
 3 7 13 0.71 0.00
 4 7 13 -7.48 0.00
 5 7 13 2.12 0.00
 6 7 13 3.68 0.00
 0 8 13 -4.88 0.00
 1 8 13 4.08 0.00
 2 8 13 5.99 0.00
 3 8 13 0.56 0.00
 4 8 13 -0.88 0.00
 5 8 13 12.21 0.00
 6 8 13 -11.25 0.00
 7 8 13 -7.30 0.00
 0 9 13 -16.60 0.00
 1 9 13 -8.67 0.00
 2 9 13 -5.55 0.00
 3 9 13 3.22 0.00
 4 9 13 4.74 0.00
 5 9 13 5.45 0.00
 6 9 13 -4.29 0.00
 7 9 13 -14.97 0.00
 8 9 13 3.46 0.00
 0 10 13 -22.83 0.00
 1 10 13 2.04 0.00
 2 10 13 2.52 0.00
 3 10 13 -6.68 0.00
 4 10 13 3.31 0.00
 5 10 13 -3.46 0.00
 6 10 13 -6.21 0.00
 7 10 13 0.39 0.00
 8 10 13 -0.79 0.00
 9 10 13 4.07 0.00
 0 11 13 -2.16 0.00
 1 11 13 -6.45 0.00
 2 11 13 3.37 0.00
 3 11 13 -2.66 0.00
 4 11 13 -0.25 0.00
 5 11 13 -1.85 0.00
 6 11 13 6.27 0.00
 7 11 13 1.41 0.00
 8 11 13 -6.13 0.00
 9 11 13 0.93 0.00
 10 11 13 -2.05 0.00
 0 12 13 11.76 0.00
 1 12 13 -2.89 0.00
 2 12 13 12.28 0.00
 3 12 13 -3.57 0.00
 4 12 13 -2.90 0.00
 5 12 13 -1.15 0.00
 6 12 13 -2.64 0.00
 7 12 13 -4.21 0.00
 8 12 13 5.78 0.00
 9 12 13 0.19 0.00
 10 12 13 3.27 0.00
 11 12 13 -1.16 0.00
 0 13 13 7.67 0.00
 1 13 13 6.46 0.00
 2 13 13 4.67 0.00
 3 13 13 -1.74 0.00
 4 13 13 2.94 0.00
 5 13 13 7.34 0.00
 6 13 13 -1.72 0.00
 7 13 13 9.13 0.00
 8 13 13 -1.12 0.00
 9 13 13 -10.16 0.00
 10 13 13 7.50 0.00
 11 13 13 1.97 0.00
 12 13 13 -7.47 0.00
 0 14 13 8.68 0.00
 1 14 13 -9.40 0.00
 2 14 13 -6.77 0.00
 3 14 13 1.43 0.00
 4 14 13 0.30 0.00
 5 14 13 0.37 0.00
 6 14 13 -2.30 0.00
 7 14 13 2.84 0.00
 8 14 13 -4.23 0.00
 9 14 13 14.43 0.00
 10 14 13 12.76 0.00
 11 14 13 -15.31 0.00
 12 14 13 2.08 0.00
 13 14 13 -4.88 0.00
 0 15 13 -13.61 0.00
 1 15 13 -11.17 0.00
 2 15 13 9.19 0.00
 3 15 13 1.21 0.00
 4 15 13 -13.83 0.00
 5 15 13 4.81 0.00
 6 15 13 -0.42 0.00
 7 15 13 -10.84 0.00
 8 15 13 1.09 0.00
 9 15 13 -1.84 0.00
 10 15 13 -0.47 0.00
 11 15 13 21.22 0.00
 12 15 13 -4.78 0.00
 13 15 13 -12.97 0.00
 14 15 13 4.84 0.00
 0 16 13 2.42 0.00
 1 16 13 -2.48 0.00
 2 16 13 -9.21 0.00
 3 16 13 8.22 0.00
 4 16 13 2.03 0.00
 5 16 13 14.33 0.00
 6 16 13 -2.28 0.00
 7 16 13 -4.18 0.00
 8 16 13 -0.41 0.00
 9 16 13 -4.01 0.00
 10 16 13 6.16 0.00
 11 16 13 0.92 0.00
 12 16 13 -18.03 0.00
 13 16 13 9.83 0.00
 14 16 13 0.88 0.00
 15 16 13 6.52 0.00
 0 17 13 6.97 0.00
 1 17 13 0.83 0.00
 2 17 13 -5.27 0.00
 3 17 13 10.04 0.00
 4 17 13 8.83 0.00
 5 17 13 1.97 0.00
 6 17 13 -12.81 0.00
 7 17 13 -4.30 0.00
 8 17 13 13.46 0.00
 9 17 13 -7.33 0.00
 10 17 13 -10.73 0.00
 11 17 13 -1.01 0.00
 12 17 13 17.53 0.00
 13 17 13 13.68 0.00
 14 17 13 5.11 0.00
 15 17 13 -2.90 0.00
 16 17 13 -11.67 0.00
 0 18 13 1.31 0.00
 1 18 13 -10.46 0.00
 2 18 13 3.21 0.00
 3 18 13 -5.02 0.00
 4 18 13 -9.07 0.00
 5 18 13 -2.56 0.00
 6 18 13 8.39 0.00
 7 18 13 -6.96 0.00
 8 18 13 -5.51 0.00
 9 18 13 -13.44 0.00
 10 18 13 -1.94 0.00
 11 18 13 20.17 0.00
 12 18 13 10.01 0.00
 13 18 13 -8.33 0.00
 14 18 13 1.59 0.00
 15 18 13 -1.25 0.00
 16 18 13 7.00 0.00
 17 18 13 0.50 0.00
 0 19 13 -24.19 0.00
 1 19 13 4.73 0.00
 2 19 13 1.90 0.00
 3 19 13 -11.95 0.00
 4 19 13 8.98 0.00
 5 19 13 6.91 0.00
 6 19 13 -0.80 0.00
 7 19 13 -3.26 0.00
 8 19 13 -6.13 0.00
 9 19 13 -1.11 0.00
 10 19 13 5.19 0.00
 11 19 13 -1.14 0.00
 12 19 13 -16.38 0.00
 13 19 13 -4.08 0.00
 14 19 13 5.67 0.00
 15 19 13 0.23 0.00
 16 19 13 5.28 0.00
 17 19 13 -4.41 0.00
 18 19 13 9.31 0.00
 0 20 13 1.51 0.00
 1 20 13 8.68 0.00
 2 20 13 -7.94 0.00
 3 20 13 -1.36 0.00
 4 20 13 8.30 0.00
 5 20 13 -2.17 0.00
 6 20 13 10.31 0.00
 7 20 13 4.33 0.00
 8 20 13 -2.06 0.00
 9 20 13 12.16 0.00
 10 20 13 -5.80 0.00
 11 20 13 -23.61 0.00
 12 20 13 -11.13 0.00
 13 20 13 4.44 0.00
 14 20 13 6.70 0.00
 15 20 13 3.52 0.00
 16 20 13 -5.37 0.00
 17 20 13 4.69 0.00
 18 20 13 -0.24 0.00
 19 20 13 -0.39 0.00
 0 21 13 9.27 0.00
 1 21 13 -7.32 0.00
 2 21 13 3.35 0.00
 3 21 13 5.60 0.00
 4 21 13 3.75 0.00
 5 21 13 -3.39 0.00
 6 21 13 -2.58 0.00
 7 21 13 3.26 0.00
 8 21 13 5.43 0.00
 9 21 13 -2.76 0.00
 10 21 13 -5.76 0.00
 11 21 13 -0.44 0.00
 12 21 13 10.78 0.00
 13 21 13 7.39 0.00
 14 21 13 -13.64 0.00
 15 21 13 -4.00 0.00
 16 21 13 4.81 0.00
 17 21 13 -2.15 0.00
 18 21 13 -1.83 0.00
 19 21 13 -0.87 0.00
 20 21 13 -4.14 0.00
 0 22 13 4.82 0.00
 1 22 13 0.85 0.00
 2 22 13 11.47 0.00
 3 22 13 -1.50 0.00
 4 22 13 -12.68 0.00
 5 22 13 -3.29 0.00
 6 22 13 -3.97 0.00
 7 22 13 4.90 0.00
 8 22 13 2.52 0.00
 9 22 13 2.29 0.00
 10 22 13 6.71 0.00
 11 22 13 -0.98 0.00
 12 22 13 5.27 0.00
 13 22 13 -8.67 0.00
 14 22 13 -4.58 0.00
 15 22 13 13.26 0.00
 16 22 13 3.48 0.00
 17 22 13 -15.86 0.00
 18 22 13 0.93 0.00
 19 22 13 1.02 0.00
 20 22 13 -9.21 0.00
 21 22 13 9.00 0.00
 0 23 13 -8.75 0.00
 1 23 13 1.19 0.00
 2 23 13 4.14 0.00
 3 23 13 -11.93 0.00
 4 23 13 -4.77 0.00
 5 23 13 4.46 0.00
 6 23 13 1.19 0.00
 7 23 13 -2.29 0.00
 8 23 13 -4.71 0.00
 9 23 13 4.91 0.00
 10 23 13 7.92 0.00
 11 23 13 0.73 0.00
 12 23 13 -5.07 0.00
 13 23 13 -3.08 0.00
 14 23 13 0.08 0.00
 15 23 13 0.20 0.00
 16 23 13 -2.72 0.00
 17 23 13 7.98 0.00
 18 23 13 9.27 0.00
 19 23 13 -7.35 0.00
 20 23 13 4.33 0.00
 21 23 13 11.14 0.00
 22 23 13 -2.08 0.00
 0 24 13 -3.24 0.00
 1 24 13 0.57 0.00
 2 24 13 -11.21 0.00
 3 24 13 -1.79 0.00
 4 24 13 8.86 0.00
 5 24 13 2.56 0.00
 6 24 13 11.00 0.00
 7 24 13 3.09 0.00
 8 24 13 -10.66 0.00
 9 24 13 4.91 0.00
 10 24 13 0.11 0.00
 11 24 13 -5.74 0.00
 12 24 13 -2.95 0.00
 13 24 13 9.79 0.00
 14 24 13 0.83 0.00
 15 24 13 0.98 0.00
 16 24 13 10.19 0.00
 17 24 13 3.43 0.00
 18 24 13 -9.85 0.00
 19 24 13 -3.09 0.00
 20 24 13 16.37 0.00
 21 24 13 -11.95 0.00
 22 24 13 -11.96 0.00
 23 24 13 2.62 0.00
 0 25 13 13.32 0.00
 1 25 13 -1.70 0.00
 2 25 13 -3.17 0.00
 3 25 13 20.48 0.00
 4 25 13 -4.35 0.00
 5 25 13 -2.83 0.00
 6 25 13 -9.76 0.00
 7 25 13 -4.62 0.00
 8 25 13 3.71 0.00
 9 25 13 -1.33 0.00
 10 25 13 0.30 0.00
 11 25 13 7.61 0.00
 12 25 13 1.76 0.00
 13 25 13 0.87 0.00
 14 25 13 -5.62 0.00
 15 25 13 -0.69 0.00
 16 25 13 -2.84 0.00
 17 25 13 -7.96 0.00
 18 25 13 -0.54 0.00
 19 25 13 9.44 0.00
 20 25 13 -9.79 0.00
 21 25 13 -4.61 0.00
 22 25 13 5.48 0.00
 23 25 13 16.88 0.00
 24 25 13 -9.39 0.00
 0 26 13 7.72 0.00
 1 26 13 -8.23 0.00
 2 26 13 4.46 0.00
 3 26 13 -2.38 0.00
 4 26 13 -6.41 0.00
 5 26 13 -1.10 0.00
 6 26 13 -6.05 0.00
 7 26 13 8.88 0.00
 8 26 13 -1.99 0.00
 9 26 13 -14.84 0.00
 10 26 13 3.98 0.00
 11 26 13 -3.68 0.00
 12 26 13 -6.97 0.00
 13 26 13 1.62 0.00
 14 26 13 -7.67 0.00
 15 26 13 -12.35 0.00
 16 26 13 2.91 0.00
 17 26 13 8.58 0.00
 18 26 13 1.73 0.00
 19 26 13 -2.96 0.00
 20 26 13 0.72 0.00
 21 26 13 4.57 0.00
 22 26 13 -9.25 0.00
 23 26 13 -4.14 0.00
 0 27 13 -2.94 0.00
 1 27 13 10.84 0.00
 2 27 13 -4.21 0.00
 3 27 13 -11.15 0.00
 4 27 13 6.41 0.00
 5 27 13 0.04 0.00
 6 27 13 6.44 0.00
 7 27 13 4.55 0.00
 8 27 13 3.90 0.00
 9 27 13 -2.58 0.00
 10 27 13 0.66 0.00
 11 27 13 -1.44 0.00
 12 27 13 1.20 0.00
 13 27 13 -11.13 0.00
 14 27 13 -5.32 0.00
 15 27 13 3.42 0.00
 16 27 13 20.94 0.00
 17 27 13 -2.06 0.00
 18 27 13 -3.99 0.00
 19 27 13 3.56 0.00
 20 27 13 -2.29 0.00
 21 27 13 -6.40 0.00
 22 27 13 -4.88 0.00
 26 27 13 3.64 0.00
 0 28 13 10.26 0.00
 1 28 13 8.02 0.00
 2 28 13 -12.40 0.00
 3 28 13 8.19 0.00
 4 28 13 3.17 0.00
 5 28 13 -4.38 0.00
 6 28 13 5.80 0.00
 7 28 13 -2.22 0.00
 8 28 13 -7.20 0.00
 9 28 13 3.00 0.00
 10 28 13 8.97 0.00
 11 28 13 5.02 0.00
 12 28 13 -9.43 0.00
 13 28 13 12.01 0.00
 14 28 13 25.42 0.00
 15 28 13 -9.28 0.00
 16 28 13 -15.27 0.00
 17 28 13 -1.45 0.00
 18 28 13 2.89 0.00
 19 28 13 1.87 0.00
 20 28 13 -8.99 0.00
 21 28 13 10.46 0.00
 25 28 13 -1.11 0.00
 0 29 13 15.79 0.00
 1 29 13 -16.20 0.00
 2 29 13 0.52 0.00
 3 29 13 3.86 0.00
 4 29 13 -8.38 0.00
 5 29 13 12.73 0.00
 6 29 13 -8.15 0.00
 7 29 13 -11.19 0.00
 8 29 13 11.33 0.00
 9 29 13 6.17 0.00
 10 29 13 0.05 0.00
 11 29 13 -10.71 0.00
 12 29 13 4.10 0.00
 13 29 13 21.05 0.00
 14 29 13 -12.24 0.00
 15 29 13 -21.66 0.00
 16 29 13 -6.33 0.00
 17 29 13 12.67 0.00
 18 29 13 5.04 0.00
 19 29 13 1.94 0.00
 20 29 13 10.39 0.00
 23 29 13 4.76 0.00
 24 29 13 8.48 0.00
 0 30 13 -11.77 0.00
 1 30 13 -0.98 0.00
 2 30 13 -4.01 0.00
 3 30 13 0.45 0.00
 4 30 13 9.65 0.00
 5 30 13 -0.75 0.00
 6 30 13 2.87 0.00
 7 30 13 -1.14 0.00
 8 30 13 21.88 0.00
 9 30 13 -5.32 0.00
 10 30 13 -17.23 0.00
 11 30 13 4.71 0.00
 12 30 13 13.91 0.00
 13 30 13 -4.88 0.00
 14 30 13 -9.95 0.00
 15 30 13 3.05 0.00
 16 30 13 -3.47 0.00
 17 30 13 11.90 0.00
 18 30 13 -0.10 0.00
 19 30 13 -11.53 0.00
 22 30 13 18.72 0.00
 23 30 13 -5.45 0.00
 0 31 13 -22.96 0.00
 1 31 13 -7.39 0.00
 2 31 13 10.04 0.00
 3 31 13 1.32 0.00
 4 31 13 -5.01 0.00
 5 31 13 -9.45 0.00
 6 31 13 7.89 0.00
 7 31 13 7.52 0.00
 8 31 13 -11.51 0.00
 9 31 13 -10.70 0.00
 10 31 13 -7.01 0.00
 11 31 13 14.43 0.00
 12 31 13 -1.15 0.00
 13 31 13 -8.16 0.00
 14 31 13 9.79 0.00
 15 31 13 15.67 0.00
 16 31 13 5.34 0.00
 17 31 13 -10.39 0.00
 18 31 13 -21.64 0.00
 20 31 13 14.19 0.00
 21 31 13 5.93 0.00
 0 32 13 -0.95 0.00
 1 32 13 14.85 0.00
 2 32 13 3.67 0.00
 3 32 13 -13.28 0.00
 4 32 13 -0.67 0.00
 5 32 13 7.80 0.00
 6 32 13 -2.56 0.00
 7 32 13 -13.53 0.00
 8 32 13 -11.08 0.00
 9 32 13 5.22 0.00
 10 32 13 0.91 0.00
 11 32 13 7.77 0.00
 12 32 13 -19.84 0.00
 13 32 13 -3.88 0.00
 14 32 13 36.04 0.00
 15 32 13 3.14 0.00
 16 32 13 -21.31 0.00
 17 32 13 -18.84 0.00
 18 32 13 22.15 0.00
 19 32 13 11.82 0.00
 20 32 13 -7.12 0.00
 0 33 13 6.05 0.00
 1 33 13 -4.40 0.00
 2 33 13 -6.85 0.00
 3 33 13 -10.72 0.00
 4 33 13 9.34 0.00
 5 33 13 3.27 0.00
 6 33 13 2.33 0.00
 7 33 13 3.70 0.00
 8 33 13 4.38 0.00
 9 33 13 8.38 0.00
 10 33 13 -4.83 0.00
 11 33 13 -12.22 0.00
 12 33 13 2.33 0.00
 13 33 13 26.28 0.00
 14 33 13 2.28 0.00
 15 33 13 -38.14 0.00
 16 33 13 -4.40 0.00
 17 33 13 23.54 0.00
 18 33 13 5.98 0.00
 0 34 13 10.43 0.00
 1 34 13 8.20 0.00
 2 34 13 0.71 0.00
 3 34 13 -6.24 0.00
 4 34 13 3.88 0.00
 5 34 13 12.85 0.00
 6 34 13 -11.51 0.00
 7 34 13 -3.32 0.00
 8 34 13 4.72 0.00
 9 34 13 2.41 0.00
 10 34 13 -12.16 0.00
 11 34 13 0.78 0.00
 12 34 13 29.36 0.00
 13 34 13 -11.30 0.00
 14 34 13 -42.97 0.00
 15 34 13 4.14 0.00
 16 34 13 24.15 0.00
 0 35 13 5.95 0.00
 1 35 13 -3.02 0.00
 2 35 13 -11.22 0.00
 3 35 13 2.96 0.00
 4 35 13 18.96 0.00
 5 35 13 -5.47 0.00
 6 35 13 -21.72 0.00
 7 35 13 10.15 0.00
 8 35 13 0.06 0.00
 9 35 13 -8.67 0.00
 10 35 13 8.44 0.00
 11 35 13 1.42 0.00
 12 35 13 -9.40 0.00
 13 35 13 -28.07 0.00
 14 35 13 5.26 0.00
 0 36 13 -1.92 0.00
 1 36 13 -18.88 0.00
 2 36 13 4.76 0.00
 3 36 13 -6.00 0.00
 4 36 13 -23.26 0.00
 5 36 13 5.14 0.00
 6 36 13 12.38 0.00
 7 36 13 10.76 0.00
 8 36 13 0.69 0.00
 9 36 13 -7.87 0.00
 10 36 13 7.90 0.00
 11 36 13 -13.26 0.00
 0 37 13 -2.30 0.00
 1 37 13 -5.74 0.00
 2 37 13 2.47 0.00
 3 37 13 8.01 0.00
 4 37 13 5.01 0.00
 5 37 13 12.37 0.00
 6 37 13 -0.51 0.00
 7 37 13 -10.40 0.00
 8 37 13 3.45 0.00
 0 0 14 44.27 0.00
 0 1 14 45.84 0.00
 1 1 14 -2.28 0.00
 0 2 14 -4.88 0.00
 1 2 14 -12.77 0.00
 2 2 14 -4.96 0.00
 0 3 14 -28.61 0.00
 1 3 14 -3.25 0.00
 2 3 14 13.85 0.00
 3 3 14 10.83 0.00
 0 4 14 -6.15 0.00
 1 4 14 -3.57 0.00
 2 4 14 4.17 0.00
 3 4 14 -10.16 0.00
 4 4 14 -7.87 0.00
 0 5 14 -18.81 0.00
 1 5 14 1.48 0.00
 2 5 14 8.96 0.00
 3 5 14 7.45 0.00
 4 5 14 12.39 0.00
 5 5 14 -3.57 0.00
 0 6 14 3.32 0.00
 1 6 14 10.24 0.00
 2 6 14 -3.62 0.00
 3 6 14 -0.56 0.00
 4 6 14 5.51 0.00
 5 6 14 -6.45 0.00
 6 6 14 1.18 0.00
 0 7 14 36.14 0.00
 1 7 14 -2.44 0.00
 2 7 14 -16.49 0.00
 3 7 14 -0.89 0.00
 4 7 14 -9.65 0.00
 5 7 14 -7.07 0.00
 6 7 14 0.85 0.00
 7 7 14 9.21 0.00
 0 8 14 -6.51 0.00
 1 8 14 -19.93 0.00
 2 8 14 -5.30 0.00
 3 8 14 3.69 0.00
 4 8 14 -1.87 0.00
 5 8 14 12.44 0.00
 6 8 14 7.54 0.00
 7 8 14 -10.85 0.00
 8 8 14 -6.64 0.00
 0 9 14 -11.67 0.00
 1 9 14 -0.59 0.00
 2 9 14 -3.60 0.00
 3 9 14 -5.89 0.00
 4 9 14 7.01 0.00
 5 9 14 -2.65 0.00
 6 9 14 4.03 0.00
 7 9 14 -0.38 0.00
 8 9 14 -5.04 0.00
 9 9 14 2.16 0.00
 0 10 14 0.71 0.00
 1 10 14 -4.09 0.00
 2 10 14 9.08 0.00
 3 10 14 -0.29 0.00
 4 10 14 -1.89 0.00
 5 10 14 -1.62 0.00
 6 10 14 4.43 0.00
 7 10 14 4.79 0.00
 8 10 14 -7.23 0.00
 9 10 14 -1.09 0.00
 10 10 14 -0.44 0.00
 0 11 14 28.71 0.00
 1 11 14 -0.93 0.00
 2 11 14 -1.23 0.00
 3 11 14 -3.16 0.00
 4 11 14 0.66 0.00
 5 11 14 2.91 0.00
 6 11 14 5.64 0.00
 7 11 14 2.71 0.00
 8 11 14 -2.11 0.00
 9 11 14 -0.76 0.00
 10 11 14 7.02 0.00
 11 11 14 -2.31 0.00
 0 12 14 19.44 0.00
 1 12 14 -1.26 0.00
 2 12 14 -5.64 0.00
 3 12 14 6.12 0.00
 4 12 14 -0.30 0.00
 5 12 14 3.92 0.00
 6 12 14 -2.47 0.00
 7 12 14 -1.74 0.00
 8 12 14 -1.83 0.00
 9 12 14 -0.71 0.00
 10 12 14 9.40 0.00
 11 12 14 -11.19 0.00
 12 12 14 0.40 0.00
 0 13 14 -3.49 0.00
 1 13 14 -8.78 0.00
 2 13 14 -9.84 0.00
 3 13 14 11.51 0.00
 4 13 14 -1.25 0.00
 5 13 14 -3.11 0.00
 6 13 14 -2.00 0.00
 7 13 14 6.46 0.00
 8 13 14 3.94 0.00
 9 13 14 2.08 0.00
 10 13 14 -15.96 0.00
 11 13 14 -2.70 0.00
 12 13 14 43.07 0.00
 13 13 14 -13.43 0.00
 0 14 14 -10.45 0.00
 1 14 14 -7.20 0.00
 2 14 14 3.71 0.00
 3 14 14 4.26 0.00
 4 14 14 -14.01 0.00
 5 14 14 -2.06 0.00
 6 14 14 5.20 0.00
 7 14 14 -6.05 0.00
 8 14 14 -6.03 0.00
 9 14 14 -10.80 0.00
 10 14 14 1.13 0.00
 11 14 14 38.94 0.00
 12 14 14 -4.59 0.00
 13 14 14 -44.67 0.00
 14 14 14 4.85 0.00
 0 15 14 -12.37 0.00
 1 15 14 5.28 0.00
 2 15 14 6.08 0.00
 3 15 14 0.38 0.00
 4 15 14 -6.43 0.00
 5 15 14 3.49 0.00
 6 15 14 2.03 0.00
 7 15 14 -7.78 0.00
 8 15 14 1.50 0.00
 9 15 14 -4.96 0.00
 10 15 14 -0.41 0.00
 11 15 14 6.81 0.00
 12 15 14 -29.49 0.00
 13 15 14 13.87 0.00
 14 15 14 16.54 0.00
 15 15 14 -5.31 0.00
 0 16 14 11.74 0.00
 1 16 14 30.41 0.00
 2 16 14 -10.18 0.00
 3 16 14 -7.06 0.00
 4 16 14 7.84 0.00
 5 16 14 -0.53 0.00
 6 16 14 5.69 0.00
 7 16 14 8.14 0.00
 8 16 14 1.05 0.00
 9 16 14 -8.64 0.00
 10 16 14 0.96 0.00
 11 16 14 -18.40 0.00
 12 16 14 8.27 0.00
 13 16 14 24.79 0.00
 14 16 14 -9.51 0.00
 15 16 14 -2.79 0.00
 16 16 14 8.20 0.00
 0 17 14 24.42 0.00
 1 17 14 -1.41 0.00
 2 17 14 -10.07 0.00
 3 17 14 -5.31 0.00
 4 17 14 0.58 0.00
 5 17 14 4.02 0.00
 6 17 14 17.23 0.00
 7 17 14 -12.73 0.00
 8 17 14 -12.82 0.00
 9 17 14 5.78 0.00
 10 17 14 -3.67 0.00
 11 17 14 -4.61 0.00
 12 17 14 21.30 0.00
 13 17 14 -9.83 0.00
 14 17 14 -2.53 0.00
 15 17 14 15.16 0.00
 16 17 14 0.32 0.00
 17 17 14 -26.56 0.00
 0 18 14 6.23 0.00
 1 18 14 -12.04 0.00
 2 18 14 -3.20 0.00
 3 18 14 1.88 0.00
 4 18 14 -1.43 0.00
 5 18 14 -8.16 0.00
 6 18 14 0.62 0.00
 7 18 14 -2.00 0.00
 8 18 14 -2.42 0.00
 9 18 14 14.97 0.00
 10 18 14 -4.40 0.00
 11 18 14 -6.88 0.00
 12 18 14 -9.17 0.00
 13 18 14 -9.24 0.00
 14 18 14 9.47 0.00
 15 18 14 -1.01 0.00
 16 18 14 -4.56 0.00
 17 18 14 7.85 0.00
 18 18 14 20.82 0.00
 0 19 14 -12.25 0.00
 1 19 14 -12.07 0.00
 2 19 14 7.83 0.00
 3 19 14 -3.19 0.00
 4 19 14 -11.91 0.00
 5 19 14 11.83 0.00
 6 19 14 13.69 0.00
 7 19 14 -1.62 0.00
 8 19 14 6.74 0.00
 9 19 14 9.25 0.00
 10 19 14 -15.75 0.00
 11 19 14 -16.37 0.00
 12 19 14 -3.08 0.00
 13 19 14 8.09 0.00
 14 19 14 -2.52 0.00
 15 19 14 -2.33 0.00
 16 19 14 5.62 0.00
 17 19 14 8.07 0.00
 18 19 14 -12.29 0.00
 19 19 14 2.84 0.00
 0 20 14 -2.24 0.00
 1 20 14 3.24 0.00
 2 20 14 5.93 0.00
 3 20 14 -4.76 0.00
 4 20 14 3.99 0.00
 5 20 14 2.75 0.00
 6 20 14 -3.88 0.00
 7 20 14 6.53 0.00
 8 20 14 7.60 0.00
 9 20 14 -5.27 0.00
 10 20 14 -4.70 0.00
 11 20 14 9.17 0.00
 12 20 14 11.12 0.00
 13 20 14 -7.79 0.00
 14 20 14 -16.95 0.00
 15 20 14 7.10 0.00
 16 20 14 0.34 0.00
 17 20 14 -6.86 0.00
 18 20 14 -3.26 0.00
 19 20 14 4.00 0.00
 20 20 14 -4.47 0.00
 0 21 14 9.82 0.00
 1 21 14 4.13 0.00
 2 21 14 0.14 0.00
 3 21 14 1.20 0.00
 4 21 14 -2.96 0.00
 5 21 14 1.33 0.00
 6 21 14 -8.79 0.00
 7 21 14 3.47 0.00
 8 21 14 4.75 0.00
 9 21 14 -13.38 0.00
 10 21 14 6.00 0.00
 11 21 14 21.02 0.00
 12 21 14 -1.71 0.00
 13 21 14 -9.43 0.00
 14 21 14 8.57 0.00
 15 21 14 -5.80 0.00
 16 21 14 -11.31 0.00
 17 21 14 1.55 0.00
 18 21 14 6.45 0.00
 19 21 14 -0.60 0.00
 20 21 14 -8.45 0.00
 21 21 14 -6.67 0.00
 0 22 14 9.13 0.00
 1 22 14 6.17 0.00
 2 22 14 -8.52 0.00
 3 22 14 -5.10 0.00
 4 22 14 -2.06 0.00
 5 22 14 1.24 0.00
 6 22 14 -2.86 0.00
 7 22 14 1.78 0.00
 8 22 14 -9.36 0.00
 9 22 14 -4.75 0.00
 10 22 14 23.76 0.00
 11 22 14 4.38 0.00
 12 22 14 -18.77 0.00
 13 22 14 2.07 0.00
 14 22 14 -0.37 0.00
 15 22 14 -12.06 0.00
 16 22 14 14.16 0.00
 17 22 14 16.03 0.00
 18 22 14 -2.59 0.00
 19 22 14 -7.32 0.00
 20 22 14 -3.91 0.00
 21 22 14 7.31 0.00
 22 22 14 12.53 0.00
 0 23 14 0.31 0.00
 1 23 14 -13.76 0.00
 2 23 14 -13.34 0.00
 3 23 14 8.59 0.00
 4 23 14 14.91 0.00
 5 23 14 -1.41 0.00
 6 23 14 3.52 0.00
 7 23 14 -1.88 0.00
 8 23 14 -9.48 0.00
 9 23 14 6.53 0.00
 10 23 14 1.45 0.00
 11 23 14 -5.09 0.00
 12 23 14 -3.78 0.00
 13 23 14 6.35 0.00
 14 23 14 -0.07 0.00
 15 23 14 2.17 0.00
 16 23 14 10.48 0.00
 17 23 14 -4.50 0.00
 18 23 14 -2.80 0.00
 19 23 14 1.84 0.00
 20 23 14 9.72 0.00
 21 23 14 5.42 0.00
 22 23 14 -7.25 0.00
 23 23 14 -12.94 0.00
 0 24 14 -4.90 0.00
 1 24 14 -2.85 0.00
 2 24 14 4.39 0.00
 3 24 14 14.70 0.00
 4 24 14 -4.68 0.00
 5 24 14 -7.89 0.00
 6 24 14 -2.29 0.00
 7 24 14 5.56 0.00
 8 24 14 13.08 0.00
 9 24 14 -4.25 0.00
 10 24 14 -10.20 0.00
 11 24 14 4.50 0.00
 12 24 14 -4.09 0.00
 13 24 14 4.82 0.00
 14 24 14 10.15 0.00
 15 24 14 -4.57 0.00
 16 24 14 -10.55 0.00
 17 24 14 -0.62 0.00
 18 24 14 0.31 0.00
 19 24 14 4.20 0.00
 20 24 14 -1.06 0.00
 21 24 14 2.30 0.00
 22 24 14 -8.69 0.00
 23 24 14 -2.02 0.00
 24 24 14 8.99 0.00
 0 25 14 1.72 0.00
 1 25 14 10.64 0.00
 2 25 14 8.68 0.00
 3 25 14 -6.21 0.00
 4 25 14 -6.91 0.00
 5 25 14 1.98 0.00
 6 25 14 -11.54 0.00
 7 25 14 -4.24 0.00
 8 25 14 3.15 0.00
 9 25 14 -6.55 0.00
 10 25 14 -0.03 0.00
 11 25 14 -1.95 0.00
 12 25 14 6.49 0.00
 13 25 14 8.22 0.00
 14 25 14 -9.66 0.00
 15 25 14 -16.79 0.00
 16 25 14 -2.30 0.00
 17 25 14 3.43 0.00
 18 25 14 0.46 0.00
 19 25 14 3.71 0.00
 20 25 14 -1.81 0.00
 21 25 14 -0.79 0.00
 22 25 14 -7.98 0.00
 23 25 14 9.16 0.00
 24 25 14 17.59 0.00
 0 26 14 2.44 0.00
 1 26 14 6.43 0.00
 2 26 14 -5.05 0.00
 3 26 14 -19.62 0.00
 4 26 14 3.84 0.00
 5 26 14 -0.86 0.00
 6 26 14 0.24 0.00
 7 26 14 9.00 0.00
 8 26 14 13.59 0.00
 9 26 14 -2.28 0.00
 10 26 14 -2.42 0.00
 11 26 14 -6.22 0.00
 12 26 14 -1.71 0.00
 13 26 14 -13.35 0.00
 14 26 14 7.02 0.00
 15 26 14 4.96 0.00
 16 26 14 3.72 0.00
 17 26 14 3.90 0.00
 18 26 14 5.80 0.00
 19 26 14 -3.55 0.00
 20 26 14 -3.95 0.00
 21 26 14 2.59 0.00
 22 26 14 3.64 0.00
 23 26 14 -16.20 0.00
 0 27 14 -11.42 0.00
 1 27 14 -3.69 0.00
 2 27 14 -2.60 0.00
 3 27 14 8.86 0.00
 4 27 14 0.40 0.00
 5 27 14 -7.18 0.00
 6 27 14 14.63 0.00
 7 27 14 -2.56 0.00
 8 27 14 3.51 0.00
 9 27 14 11.40 0.00
 10 27 14 -9.34 0.00
 11 27 14 2.25 0.00
 12 27 14 5.08 0.00
 13 27 14 15.27 0.00
 14 27 14 13.56 0.00
 15 27 14 -13.44 0.00
 16 27 14 -7.40 0.00
 17 27 14 0.50 0.00
 18 27 14 -8.47 0.00
 19 27 14 7.04 0.00
 20 27 14 4.52 0.00
 21 27 14 2.01 0.00
 22 27 14 0.89 0.00
 0 28 14 -10.19 0.00
 1 28 14 1.67 0.00
 2 28 14 14.65 0.00
 3 28 14 5.28 0.00
 4 28 14 -4.25 0.00
 5 28 14 10.08 0.00
 6 28 14 -9.55 0.00
 7 28 14 -4.28 0.00
 8 28 14 -1.09 0.00
 9 28 14 -12.09 0.00
 10 28 14 -6.86 0.00
 11 28 14 17.47 0.00
 12 28 14 8.87 0.00
 13 28 14 0.54 0.00
 14 28 14 -11.29 0.00
 15 28 14 -0.97 0.00
 16 28 14 -6.45 0.00
 17 28 14 -7.08 0.00
 18 28 14 4.72 0.00
 19 28 14 12.32 0.00
 20 28 14 2.57 0.00
 0 29 14 8.37 0.00
 1 29 14 12.77 0.00
 2 29 14 0.45 0.00
 3 29 14 -8.47 0.00
 4 29 14 -4.23 0.00
 5 29 14 -0.40 0.00
 6 29 14 3.25 0.00
 7 29 14 -4.50 0.00
 8 29 14 -0.85 0.00
 9 29 14 -3.44 0.00
 10 29 14 10.44 0.00
 11 29 14 -2.32 0.00
 12 29 14 -4.95 0.00
 13 29 14 -11.66 0.00
 14 29 14 -14.80 0.00
 15 29 14 13.12 0.00
 16 29 14 6.37 0.00
 17 29 14 8.56 0.00
 18 29 14 5.62 0.00
 0 30 14 -8.06 0.00
 1 30 14 -3.32 0.00
 2 30 14 -6.15 0.00
 3 30 14 -10.56 0.00
 4 30 14 9.06 0.00
 5 30 14 -5.64 0.00
 6 30 14 7.94 0.00
 7 30 14 -1.38 0.00
 8 30 14 -14.37 0.00
 9 30 14 10.49 0.00
 10 30 14 -8.06 0.00
 11 30 14 1.24 0.00
 12 30 14 5.04 0.00
 13 30 14 -19.56 0.00
 14 30 14 14.67 0.00
 15 30 14 39.09 0.00
 16 30 14 -2.33 0.00
 17 30 14 -23.64 0.00
 18 30 14 -9.73 0.00
 0 31 14 7.94 0.00
 1 31 14 -9.16 0.00
 2 31 14 0.35 0.00
 3 31 14 8.16 0.00
 4 31 14 0.09 0.00
 5 31 14 -4.86 0.00
 6 31 14 -12.59 0.00
 7 31 14 2.38 0.00
 8 31 14 -4.66 0.00
 9 31 14 7.47 0.00
 10 31 14 0.65 0.00
 11 31 14 6.41 0.00
 12 31 14 -18.59 0.00
 13 31 14 -4.95 0.00
 14 31 14 39.07 0.00
 15 31 14 -8.87 0.00
 16 31 14 -23.66 0.00
 17 31 14 -6.40 0.00
 0 32 14 -10.97 0.00
 1 32 14 10.39 0.00
 2 32 14 13.89 0.00
 3 32 14 -7.15 0.00
 4 32 14 -5.69 0.00
 5 32 14 -1.55 0.00
 6 32 14 3.98 0.00
 7 32 14 9.05 0.00
 8 32 14 7.13 0.00
 9 32 14 5.30 0.00
 10 32 14 0.56 0.00
 11 32 14 -12.41 0.00
 12 32 14 -2.57 0.00
 13 32 14 14.23 0.00
 14 32 14 -11.89 0.00
 15 32 14 -29.09 0.00
 16 32 14 12.39 0.00
 0 33 14 26.99 0.00
 1 33 14 8.67 0.00
 2 33 14 -12.83 0.00
 3 33 14 -3.83 0.00
 4 33 14 -2.03 0.00
 5 33 14 7.47 0.00
 6 33 14 6.48 0.00
 7 33 14 10.62 0.00
 8 33 14 2.61 0.00
 9 33 14 -7.09 0.00
 10 33 14 1.46 0.00
 11 33 14 -11.59 0.00
 12 33 14 6.94 0.00
 13 33 14 -0.68 0.00
 14 33 14 -22.97 0.00
 15 33 14 10.87 0.00
 16 33 14 10.03 0.00
 0 34 14 1.44 0.00
 1 34 14 -4.98 0.00
 2 34 14 5.33 0.00
 3 34 14 19.67 0.00
 4 34 14 -15.56 0.00
 5 34 14 0.77 0.00
 6 34 14 6.82 0.00
 7 34 14 -8.55 0.00
 8 34 14 -13.47 0.00
 9 34 14 0.35 0.00
 10 34 14 8.88 0.00
 11 34 14 -8.31 0.00
 12 34 14 8.05 0.00
 13 34 14 -4.73 0.00
 14 34 14 -1.02 0.00
 15 34 14 15.37 0.00
 0 35 14 -3.71 0.00
 1 35 14 -7.75 0.00
 2 35 14 2.05 0.00
 3 35 14 -22.27 0.00
 4 35 14 -8.57 0.00
 5 35 14 18.47 0.00
 6 35 14 -4.71 0.00
 7 35 14 -9.02 0.00
 8 35 14 2.38 0.00
 9 35 14 -1.80 0.00
 10 35 14 8.07 0.00
 11 35 14 4.29 0.00
 12 35 14 -3.35 0.00
 0 36 14 3.20 0.00
 1 36 14 -7.08 0.00
 2 36 14 -4.22 0.00
 3 36 14 9.79 0.00
 4 36 14 -0.12 0.00
 5 36 14 -8.12 0.00
 6 36 14 -0.37 0.00
 7 36 14 -0.78 0.00
 8 36 14 17.22 0.00
 9 36 14 6.02 0.00
 0 37 14 -1.55 0.00
 1 37 14 15.47 0.00
 2 37 14 0.19 0.00
 3 37 14 2.93 0.00
 4 37 14 6.43 0.00
 0 1 15 -13.51 0.00
 0 2 15 -26.43 0.00
 1 2 15 2.24 0.00
 0 3 15 5.50 0.00
 1 3 15 0.06 0.00
 2 3 15 -11.55 0.00
 0 4 15 21.14 0.00
 1 4 15 -2.05 0.00
 2 4 15 -10.31 0.00
 3 4 15 -0.89 0.00
 0 5 15 -2.53 0.00
 1 5 15 -8.90 0.00
 2 5 15 1.04 0.00
 3 5 15 11.89 0.00
 4 5 15 8.68 0.00
 0 6 15 8.19 0.00
 1 6 15 3.34 0.00
 2 6 15 4.25 0.00
 3 6 15 -8.77 0.00
 4 6 15 -16.85 0.00
 5 6 15 -6.64 0.00
 0 7 15 6.70 0.00
 1 7 15 1.60 0.00
 2 7 15 -4.56 0.00
 3 7 15 -7.06 0.00
 4 7 15 -2.76 0.00
 5 7 15 8.20 0.00
 6 7 15 -4.75 0.00
 0 8 15 -6.73 0.00
 1 8 15 -0.85 0.00
 2 8 15 -6.27 0.00
 3 8 15 0.13 0.00
 4 8 15 7.94 0.00
 5 8 15 1.31 0.00
 6 8 15 11.03 0.00
 7 8 15 2.45 0.00
 0 9 15 -4.83 0.00
 1 9 15 2.79 0.00
 2 9 15 8.10 0.00
 3 9 15 -2.34 0.00
 4 9 15 3.64 0.00
 5 9 15 -4.37 0.00
 6 9 15 -4.88 0.00
 7 9 15 2.01 0.00
 8 9 15 2.48 0.00
 0 10 15 11.90 0.00
 1 10 15 -4.35 0.00
 2 10 15 5.60 0.00
 3 10 15 7.04 0.00
 4 10 15 -2.21 0.00
 5 10 15 0.82 0.00
 6 10 15 0.80 0.00
 7 10 15 10.28 0.00
 8 10 15 4.09 0.00
 9 10 15 -8.19 0.00
 0 11 15 3.88 0.00
 1 11 15 18.79 0.00
 2 11 15 4.36 0.00
 3 11 15 -4.35 0.00
 4 11 15 -6.34 0.00
 5 11 15 4.25 0.00
 6 11 15 -4.42 0.00
 7 11 15 4.05 0.00
 8 11 15 -6.30 0.00
 9 11 15 -7.60 0.00
 10 11 15 12.41 0.00
 0 12 15 -5.73 0.00
 1 12 15 12.48 0.00
 2 12 15 -8.77 0.00
 3 12 15 2.96 0.00
 4 12 15 -2.12 0.00
 5 12 15 -9.76 0.00
 6 12 15 -9.84 0.00
 7 12 15 -3.42 0.00
 8 12 15 4.74 0.00
 9 12 15 7.62 0.00
 10 12 15 -8.29 0.00
 11 12 15 -2.36 0.00
 0 13 15 -6.58 0.00
 1 13 15 5.40 0.00
 2 13 15 -7.39 0.00
 3 13 15 -7.42 0.00
 4 13 15 -1.82 0.00
 5 13 15 -3.97 0.00
 6 13 15 -0.59 0.00
 7 13 15 2.43 0.00
 8 13 15 12.05 0.00
 9 13 15 -0.28 0.00
 10 13 15 -12.06 0.00
 11 13 15 -6.34 0.00
 12 13 15 -0.50 0.00
 0 14 15 3.38 0.00
 1 14 15 0.70 0.00
 2 14 15 -0.56 0.00
 3 14 15 -1.43 0.00
 4 14 15 1.37 0.00
 5 14 15 -2.10 0.00
 6 14 15 5.09 0.00
 7 14 15 2.70 0.00
 8 14 15 1.44 0.00
 9 14 15 -10.53 0.00
 10 14 15 -12.54 0.00
 11 14 15 8.04 0.00
 12 14 15 -6.07 0.00
 13 14 15 4.97 0.00
 0 15 15 3.01 0.00
 1 15 15 -0.10 0.00
 2 15 15 -1.45 0.00
 3 15 15 2.59 0.00
 4 15 15 10.45 0.00
 5 15 15 0.49 0.00
 6 15 15 4.77 0.00
 7 15 15 2.13 0.00
 8 15 15 0.80 0.00
 9 15 15 1.40 0.00
 10 15 15 3.12 0.00
 11 15 15 -13.68 0.00
 12 15 15 -7.74 0.00
 13 15 15 10.88 0.00
 14 15 15 8.12 0.00
 0 16 15 -17.25 0.00
 1 16 15 1.95 0.00
 2 16 15 12.36 0.00
 3 16 15 2.49 0.00
 4 16 15 7.86 0.00
 5 16 15 -4.69 0.00
 6 16 15 3.61 0.00
 7 16 15 9.65 0.00
 8 16 15 1.36 0.00
 9 16 15 -5.39 0.00
 10 16 15 5.87 0.00
 11 16 15 -11.76 0.00
 12 16 15 5.88 0.00
 13 16 15 6.00 0.00
 14 16 15 4.62 0.00
 15 16 15 -2.33 0.00
 0 17 15 3.99 0.00
 1 17 15 5.30 0.00
 2 17 15 6.53 0.00
 3 17 15 2.67 0.00
 4 17 15 -14.60 0.00
 5 17 15 -13.65 0.00
 6 17 15 10.83 0.00
 7 17 15 9.97 0.00
 8 17 15 -17.12 0.00
 9 17 15 5.40 0.00
 10 17 15 -0.67 0.00
 11 17 15 -3.79 0.00
 12 17 15 2.80 0.00
 13 17 15 1.20 0.00
 14 17 15 -4.42 0.00
 15 17 15 -12.21 0.00
 16 17 15 12.06 0.00
 0 18 15 -3.07 0.00
 1 18 15 -0.15 0.00
 2 18 15 -0.26 0.00
 3 18 15 -11.55 0.00
 4 18 15 -4.42 0.00
 5 18 15 12.86 0.00
 6 18 15 -8.07 0.00
 7 18 15 -6.75 0.00
 8 18 15 -0.82 0.00
 9 18 15 4.42 0.00
 10 18 15 6.83 0.00
 11 18 15 7.67 0.00
 12 18 15 -10.19 0.00
 13 18 15 -4.95 0.00
 14 18 15 -11.87 0.00
 15 18 15 4.69 0.00
 16 18 15 10.12 0.00
 17 18 15 1.48 0.00
 0 19 15 -4.18 0.00
 1 19 15 0.18 0.00
 2 19 15 -3.39 0.00
 3 19 15 2.92 0.00
 4 19 15 6.42 0.00
 5 19 15 -15.91 0.00
 6 19 15 -0.41 0.00
 7 19 15 14.51 0.00
 8 19 15 3.22 0.00
 9 19 15 6.46 0.00
 10 19 15 12.13 0.00
 11 19 15 -4.64 0.00
 12 19 15 -10.76 0.00
 13 19 15 0.00 0.00
 14 19 15 -0.87 0.00
 15 19 15 7.32 0.00
 16 19 15 -8.27 0.00
 17 19 15 -7.34 0.00
 18 19 15 -6.37 0.00
 0 20 15 4.30 0.00
 1 20 15 14.54 0.00
 2 20 15 -2.42 0.00
 3 20 15 4.43 0.00
 4 20 15 1.75 0.00
 5 20 15 -9.09 0.00
 6 20 15 -4.45 0.00
 7 20 15 4.97 0.00
 8 20 15 4.59 0.00
 9 20 15 1.55 0.00
 10 20 15 0.24 0.00
 11 20 15 0.33 0.00
 12 20 15 4.79 0.00
 13 20 15 6.03 0.00
 14 20 15 2.93 0.00
 15 20 15 -17.72 0.00
 16 20 15 -11.81 0.00
 17 20 15 2.68 0.00
 18 20 15 11.15 0.00
 19 20 15 0.38 0.00
 0 21 15 16.79 0.00
 1 21 15 5.29 0.00
 2 21 15 -12.05 0.00
 3 21 15 6.34 0.00
 4 21 15 -7.19 0.00
 5 21 15 -2.42 0.00
 6 21 15 4.06 0.00
 7 21 15 -8.66 0.00
 8 21 15 2.32 0.00
 9 21 15 4.94 0.00
 10 21 15 -5.94 0.00
 11 21 15 -7.28 0.00
 12 21 15 2.86 0.00
 13 21 15 4.73 0.00
 14 21 15 1.77 0.00
 15 21 15 0.17 0.00
 16 21 15 9.13 0.00
 17 21 15 2.70 0.00
 18 21 15 -3.19 0.00
 19 21 15 -0.41 0.00
 20 21 15 8.68 0.00
 0 22 15 -7.01 0.00
 1 22 15 -6.64 0.00
 2 22 15 7.57 0.00
 3 22 15 2.18 0.00
 4 22 15 -5.04 0.00
 5 22 15 1.56 0.00
 6 22 15 -1.54 0.00
 7 22 15 -1.59 0.00
 8 22 15 10.37 0.00
 9 22 15 -3.49 0.00
 10 22 15 -18.09 0.00
 11 22 15 0.69 0.00
 12 22 15 15.04 0.00
 13 22 15 4.75 0.00
 14 22 15 -0.57 0.00
 15 22 15 1.04 0.00
 16 22 15 -4.45 0.00
 17 22 15 -8.77 0.00
 18 22 15 12.73 0.00
 19 22 15 18.15 0.00
 20 22 15 -3.73 0.00
 21 22 15 -5.13 0.00
 0 23 15 -6.91 0.00
 1 23 15 -2.61 0.00
 2 23 15 4.66 0.00
 3 23 15 -8.29 0.00
 4 23 15 1.87 0.00
 5 23 15 6.15 0.00
 6 23 15 2.82 0.00
 7 23 15 10.75 0.00
 8 23 15 0.84 0.00
 9 23 15 -13.04 0.00
 10 23 15 -11.77 0.00
 11 23 15 11.66 0.00
 12 23 15 14.96 0.00
 13 23 15 -7.07 0.00
 14 23 15 -3.89 0.00
 15 23 15 0.13 0.00
 16 23 15 -10.62 0.00
 17 23 15 6.16 0.00
 18 23 15 13.84 0.00
 19 23 15 -5.35 0.00
 20 23 15 -14.44 0.00
 21 23 15 18.98 0.00
 22 23 15 3.03 0.00
 0 24 15 -9.16 0.00
 1 24 15 8.46 0.00
 2 24 15 10.74 0.00
 3 24 15 -4.73 0.00
 4 24 15 -2.95 0.00
 5 24 15 -3.02 0.00
 6 24 15 -5.33 0.00
 7 24 15 -15.22 0.00
 8 24 15 -2.85 0.00
 9 24 15 14.54 0.00
 10 24 15 -2.38 0.00
 11 24 15 7.04 0.00
 12 24 15 3.04 0.00
 13 24 15 -18.71 0.00
 14 24 15 4.05 0.00
 15 24 15 5.16 0.00
 16 24 15 -7.74 0.00
 17 24 15 7.42 0.00
 18 24 15 -12.48 0.00
 19 24 15 -14.04 0.00
 20 24 15 9.89 0.00
 21 24 15 2.32 0.00
 22 24 15 -3.86 0.00
 23 24 15 5.52 0.00
 0 25 15 -2.11 0.00
 1 25 15 11.95 0.00
 2 25 15 2.73 0.00
 3 25 15 -16.03 0.00
 4 25 15 -3.31 0.00
 5 25 15 7.76 0.00
 6 25 15 -0.26 0.00
 7 25 15 -9.24 0.00
 8 25 15 8.04 0.00
 9 25 15 -1.30 0.00
 10 25 15 3.09 0.00
 11 25 15 -0.01 0.00
 12 25 15 -9.45 0.00
 13 25 15 -3.98 0.00
 14 25 15 15.29 0.00
 15 25 15 -2.15 0.00
 16 25 15 -0.17 0.00
 17 25 15 -3.57 0.00
 18 25 15 -8.04 0.00
 19 25 15 2.82 0.00
 20 25 15 4.75 0.00
 21 25 15 -9.30 0.00
 22 25 15 7.80 0.00
 23 25 15 -10.98 0.00
 0 26 15 0.57 0.00
 1 26 15 -0.59 0.00
 2 26 15 -8.79 0.00
 3 26 15 -1.39 0.00
 4 26 15 7.00 0.00
 5 26 15 -0.70 0.00
 6 26 15 2.64 0.00
 7 26 15 1.38 0.00
 8 26 15 6.86 0.00
 9 26 15 5.94 0.00
 10 26 15 9.19 0.00
 11 26 15 3.43 0.00
 12 26 15 -9.76 0.00
 13 26 15 -4.92 0.00
 14 26 15 -2.26 0.00
 15 26 15 8.32 0.00
 16 26 15 3.85 0.00
 17 26 15 -3.42 0.00
 18 26 15 -1.65 0.00
 19 26 15 8.64 0.00
 20 26 15 -1.94 0.00
 21 26 15 -0.10 0.00
 22 26 15 12.41 0.00
 23 26 15 -12.20 0.00
 0 27 15 14.37 0.00
 1 27 15 -3.57 0.00
 2 27 15 -8.36 0.00
 3 27 15 23.26 0.00
 4 27 15 11.58 0.00
 5 27 15 -9.16 0.00
 6 27 15 -4.64 0.00
 7 27 15 2.26 0.00
 8 27 15 -23.49 0.00
 9 27 15 6.66 0.00
 10 27 15 8.09 0.00
 11 27 15 -2.47 0.00
 12 27 15 -12.07 0.00
 13 27 15 5.55 0.00
 14 27 15 12.96 0.00
 15 27 15 7.73 0.00
 16 27 15 -9.51 0.00
 17 27 15 -7.32 0.00
 18 27 15 -10.39 0.00
 19 27 15 -0.85 0.00
 20 27 15 11.68 0.00
 21 27 15 2.73 0.00
 22 27 15 -0.39 0.00
 0 28 15 18.96 0.00
 1 28 15 -19.62 0.00
 2 28 15 1.49 0.00
 3 28 15 12.08 0.00
 4 28 15 -14.98 0.00
 5 28 15 6.75 0.00
 6 28 15 3.94 0.00
 7 28 15 -12.10 0.00
 8 28 15 -0.53 0.00
 9 28 15 3.58 0.00
 10 28 15 -3.78 0.00
 11 28 15 -22.43 0.00
 12 28 15 4.90 0.00
 13 28 15 11.11 0.00
 14 28 15 -8.63 0.00
 15 28 15 1.46 0.00
 16 28 15 6.09 0.00
 17 28 15 0.33 0.00
 18 28 15 0.80 0.00
 19 28 15 2.30 0.00
 20 28 15 12.35 0.00
 21 28 15 -5.57 0.00
 0 29 15 -23.27 0.00
 1 29 15 -15.49 0.00
 2 29 15 9.79 0.00
 3 29 15 -6.15 0.00
 4 29 15 2.17 0.00
 5 29 15 -1.67 0.00
 6 29 15 -2.01 0.00
 7 29 15 -3.95 0.00
 8 29 15 4.23 0.00
 9 29 15 7.77 0.00
 10 29 15 -6.03 0.00
 11 29 15 -7.28 0.00
 12 29 15 11.03 0.00
 13 29 15 -0.13 0.00
 14 29 15 -2.36 0.00
 15 29 15 6.60 0.00
 16 29 15 -0.72 0.00
 17 29 15 1.30 0.00
 18 29 15 -1.15 0.00
 19 29 15 -1.82 0.00
 0 30 15 -17.51 0.00
 1 30 15 -2.08 0.00
 2 30 15 11.84 0.00
 3 30 15 -3.68 0.00
 4 30 15 2.12 0.00
 5 30 15 -0.86 0.00
 6 30 15 -10.60 0.00
 7 30 15 19.24 0.00
 8 30 15 1.25 0.00
 9 30 15 -1.34 0.00
 10 30 15 -17.13 0.00
 11 30 15 3.87 0.00
 12 30 15 17.14 0.00
 13 30 15 -0.51 0.00
 14 30 15 1.15 0.00
 15 30 15 -9.31 0.00
 16 30 15 7.71 0.00
 17 30 15 -7.53 0.00
 0 31 15 1.84 0.00
 1 31 15 21.68 0.00
 2 31 15 -0.45 0.00
 3 31 15 -3.66 0.00
 4 31 15 4.24 0.00
 5 31 15 -0.79 0.00
 6 31 15 -2.11 0.00
 7 31 15 4.71 0.00
 8 31 15 3.38 0.00
 9 31 15 -10.05 0.00
 10 31 15 8.44 0.00
 11 31 15 19.23 0.00
 12 31 15 -1.97 0.00
 13 31 15 -12.92 0.00
 14 31 15 -13.80 0.00
 15 31 15 -10.76 0.00
 16 31 15 4.71 0.00
 0 32 15 3.66 0.00
 1 32 15 -5.05 0.00
 2 32 15 -6.12 0.00
 3 32 15 11.66 0.00
 4 32 15 -0.05 0.00
 5 32 15 -5.80 0.00
 6 32 15 7.27 0.00
 7 32 15 -0.26 0.00
 8 32 15 5.26 0.00
 9 32 15 0.91 0.00
 10 32 15 15.23 0.00
 11 32 15 -15.19 0.00
 12 32 15 -11.98 0.00
 13 32 15 5.83 0.00
 14 32 15 -14.33 0.00
 15 32 15 6.05 0.00
 0 33 15 4.10 0.00
 1 33 15 14.25 0.00
 2 33 15 3.48 0.00
 3 33 15 10.57 0.00
 4 33 15 -25.61 0.00
 5 33 15 6.37 0.00
 6 33 15 12.21 0.00
 7 33 15 -7.18 0.00
 8 33 15 3.65 0.00
 9 33 15 -5.54 0.00
 10 33 15 -7.48 0.00
 11 33 15 -5.19 0.00
 12 33 15 13.64 0.00
 13 33 15 1.22 0.00
 14 33 15 2.22 0.00
 15 33 15 14.47 0.00
 0 34 15 1.14 0.00
 1 34 15 -15.36 0.00
 2 34 15 -5.48 0.00
 3 34 15 -8.25 0.00
 4 34 15 13.77 0.00
 5 34 15 9.30 0.00
 6 34 15 -17.97 0.00
 7 34 15 -9.20 0.00
 8 34 15 -8.63 0.00
 9 34 15 -9.37 0.00
 10 34 15 4.91 0.00
 11 34 15 22.46 0.00
 12 34 15 5.81 0.00
 13 34 15 -5.44 0.00
 0 35 15 -6.42 0.00
 1 35 15 -6.88 0.00
 2 35 15 5.22 0.00
 3 35 15 -4.50 0.00
 4 35 15 4.13 0.00
 5 35 15 -17.79 0.00
 6 35 15 -12.83 0.00
 7 35 15 10.35 0.00
 8 35 15 17.16 0.00
 9 35 15 -2.08 0.00
 10 35 15 1.21 0.00
 0 36 15 -0.40 0.00
 1 36 15 15.14 0.00
 2 36 15 -9.57 0.00
 3 36 15 10.70 0.00
 4 36 15 11.09 0.00
 5 36 15 -19.21 0.00
 6 36 15 20.05 0.00
 0 0 16 7.08 0.00
 0 1 16 -10.84 0.00
 1 1 16 -11.97 0.00
 0 2 16 -1.48 0.00
 1 2 16 -5.59 0.00
 2 2 16 -14.79 0.00
 0 3 16 14.34 0.00
 1 3 16 -4.10 0.00
 2 3 16 -2.71 0.00
 3 3 16 -3.48 0.00
 0 4 16 -12.26 0.00
 1 4 16 3.87 0.00
 2 4 16 17.00 0.00
 3 4 16 0.86 0.00
 4 4 16 7.70 0.00
 0 5 16 -13.44 0.00
 1 5 16 6.49 0.00
 2 5 16 3.39 0.00
 3 5 16 -1.62 0.00
 4 5 16 13.27 0.00
 5 5 16 -8.31 0.00
 0 6 16 0.97 0.00
 1 6 16 12.00 0.00
 2 6 16 3.13 0.00
 3 6 16 2.31 0.00
 4 6 16 -10.60 0.00
 5 6 16 -29.24 0.00
 6 6 16 -11.13 0.00
 0 7 16 10.06 0.00
 1 7 16 4.76 0.00
 2 7 16 -9.21 0.00
 3 7 16 -4.50 0.00
 4 7 16 -9.13 0.00
 5 7 16 8.40 0.00
 6 7 16 31.83 0.00
 7 7 16 6.68 0.00
 0 8 16 -12.00 0.00
 1 8 16 -4.96 0.00
 2 8 16 2.74 0.00
 3 8 16 -8.42 0.00
 4 8 16 7.90 0.00
 5 8 16 10.25 0.00
 6 8 16 -0.70 0.00
 7 8 16 -15.02 0.00
 8 8 16 10.41 0.00
 0 9 16 -1.38 0.00
 1 9 16 -2.45 0.00
 2 9 16 5.50 0.00
 3 9 16 -0.64 0.00
 4 9 16 8.76 0.00
 5 9 16 6.69 0.00
 6 9 16 -18.24 0.00
 7 9 16 -1.48 0.00
 8 9 16 15.72 0.00
 9 9 16 -10.98 0.00
 0 10 16 10.40 0.00
 1 10 16 6.97 0.00
 2 10 16 -6.92 0.00
 3 10 16 11.75 0.00
 4 10 16 5.30 0.00
 5 10 16 -6.82 0.00
 6 10 16 -10.20 0.00
 7 10 16 18.11 0.00
 8 10 16 0.20 0.00
 9 10 16 -8.06 0.00
 10 10 16 -0.34 0.00
 0 11 16 -8.52 0.00
 1 11 16 0.17 0.00
 2 11 16 6.32 0.00
 3 11 16 10.90 0.00
 4 11 16 -17.74 0.00
 5 11 16 -16.21 0.00
 6 11 16 2.45 0.00
 7 11 16 -1.84 0.00
 8 11 16 -4.73 0.00
 9 11 16 -4.82 0.00
 10 11 16 -21.68 0.00
 11 11 16 23.09 0.00
 0 12 16 -11.02 0.00
 1 12 16 -6.37 0.00
 2 12 16 -4.67 0.00
 3 12 16 -8.77 0.00
 4 12 16 1.74 0.00
 5 12 16 3.59 0.00
 6 12 16 7.86 0.00
 7 12 16 -19.03 0.00
 8 12 16 -3.64 0.00
 9 12 16 8.87 0.00
 10 12 16 8.32 0.00
 11 12 16 8.49 0.00
 12 12 16 -18.29 0.00
 0 13 16 -9.37 0.00
 1 13 16 -9.30 0.00
 2 13 16 5.80 0.00
 3 13 16 -3.01 0.00
 4 13 16 3.67 0.00
 5 13 16 11.61 0.00
 6 13 16 5.30 0.00
 7 13 16 -10.72 0.00
 8 13 16 9.90 0.00
 9 13 16 12.48 0.00
 10 13 16 4.73 0.00
 11 13 16 -8.99 0.00
 12 13 16 -9.08 0.00
 13 13 16 -1.99 0.00
 0 14 16 3.29 0.00
 1 14 16 -10.21 0.00
 2 14 16 7.30 0.00
 3 14 16 7.79 0.00
 4 14 16 8.34 0.00
 5 14 16 6.64 0.00
 6 14 16 -7.61 0.00
 7 14 16 -1.95 0.00
 8 14 16 6.51 0.00
 9 14 16 6.20 0.00
 10 14 16 -1.03 0.00
 11 14 16 3.56 0.00
 12 14 16 -5.10 0.00
 13 14 16 -14.16 0.00
 14 14 16 13.69 0.00
 0 15 16 -18.83 0.00
 1 15 16 0.33 0.00
 2 15 16 11.19 0.00
 3 15 16 1.71 0.00
 4 15 16 9.71 0.00
 5 15 16 -6.60 0.00
 6 15 16 -6.08 0.00
 7 15 16 10.13 0.00
 8 15 16 5.35 0.00
 9 15 16 1.46 0.00
 10 15 16 18.08 0.00
 11 15 16 -9.41 0.00
 12 15 16 -11.94 0.00
 13 15 16 -0.10 0.00
 14 15 16 8.69 0.00
 15 15 16 6.48 0.00
 0 16 16 -0.96 0.00
 1 16 16 1.75 0.00
 2 16 16 0.74 0.00
 3 16 16 4.13 0.00
 4 16 16 -7.59 0.00
 5 16 16 -9.60 0.00
 6 16 16 -3.66 0.00
 7 16 16 11.53 0.00
 8 16 16 7.33 0.00
 9 16 16 -4.81 0.00
 10 16 16 -17.01 0.00
 11 16 16 0.64 0.00
 12 16 16 11.74 0.00
 13 16 16 1.82 0.00
 14 16 16 -2.94 0.00
 15 16 16 4.50 0.00
 16 16 16 2.63 0.00
 0 17 16 6.63 0.00
 1 17 16 0.00 0.00
 2 17 16 -3.16 0.00
 3 17 16 -1.76 0.00
 4 17 16 -8.40 0.00
 5 17 16 -1.77 0.00
 6 17 16 -16.04 0.00
 7 17 16 7.41 0.00
 8 17 16 -8.34 0.00
 9 17 16 -10.90 0.00
 10 17 16 5.14 0.00
 11 17 16 20.10 0.00
 12 17 16 -6.69 0.00
 13 17 16 -11.92 0.00
 14 17 16 5.96 0.00
 15 17 16 3.89 0.00
 16 17 16 -12.42 0.00
 17 17 16 6.87 0.00
 0 18 16 -5.33 0.00
 1 18 16 -8.33 0.00
 2 18 16 1.14 0.00
 3 18 16 -8.38 0.00
 4 18 16 -5.70 0.00
 5 18 16 -2.44 0.00
 6 18 16 8.70 0.00
 7 18 16 -1.23 0.00
 8 18 16 -0.32 0.00
 9 18 16 5.10 0.00
 10 18 16 5.06 0.00
 11 18 16 7.80 0.00
 12 18 16 -5.01 0.00
 13 18 16 0.52 0.00
 14 18 16 3.88 0.00
 15 18 16 -8.43 0.00
 16 18 16 -8.41 0.00
 17 18 16 9.17 0.00
 18 18 16 -8.93 0.00
 0 19 16 -8.85 0.00
 1 19 16 2.87 0.00
 2 19 16 -0.36 0.00
 3 19 16 -3.46 0.00
 4 19 16 12.45 0.00
 5 19 16 1.69 0.00
 6 19 16 -1.21 0.00
 7 19 16 0.86 0.00
 8 19 16 3.99 0.00
 9 19 16 -3.18 0.00
 10 19 16 4.36 0.00
 11 19 16 8.26 0.00
 12 19 16 -0.40 0.00
 13 19 16 -5.72 0.00
 14 19 16 0.68 0.00
 15 19 16 -8.88 0.00
 16 19 16 1.83 0.00
 17 19 16 -2.85 0.00
 18 19 16 -1.71 0.00
 19 19 16 0.80 0.00
 0 20 16 -7.71 0.00
 1 20 16 10.61 0.00
 2 20 16 2.81 0.00
 3 20 16 -1.60 0.00
 4 20 16 4.35 0.00
 5 20 16 21.81 0.00
 6 20 16 -7.58 0.00
 7 20 16 -29.71 0.00
 8 20 16 0.21 0.00
 9 20 16 6.32 0.00
 10 20 16 3.24 0.00
 11 20 16 -4.89 0.00
 12 20 16 -5.07 0.00
 13 20 16 -2.23 0.00
 14 20 16 12.01 0.00
 15 20 16 7.86 0.00
 16 20 16 -0.24 0.00
 17 20 16 -4.38 0.00
 18 20 16 2.83 0.00
 19 20 16 -1.48 0.00
 20 20 16 16.61 0.00
 0 21 16 7.62 0.00
 1 21 16 7.32 0.00
 2 21 16 -2.87 0.00
 3 21 16 0.06 0.00
 4 21 16 11.52 0.00
 5 21 16 -3.11 0.00
 6 21 16 -19.37 0.00
 7 21 16 -0.58 0.00
 8 21 16 8.67 0.00
 9 21 16 -3.20 0.00
 10 21 16 1.37 0.00
 11 21 16 -4.76 0.00
 12 21 16 -4.01 0.00
 13 21 16 6.41 0.00
 14 21 16 7.04 0.00
 15 21 16 3.19 0.00
 16 21 16 5.24 0.00
 17 21 16 1.52 0.00
 18 21 16 -8.43 0.00
 19 21 16 4.05 0.00
 20 21 16 3.42 0.00
 21 21 16 3.04 0.00
 0 22 16 -0.11 0.00
 1 22 16 -23.77 0.00
 2 22 16 4.26 0.00
 3 22 16 9.33 0.00
 4 22 16 2.31 0.00
 5 22 16 -2.66 0.00
 6 22 16 1.92 0.00
 7 22 16 7.45 0.00
 8 22 16 -14.75 0.00
 9 22 16 5.75 0.00
 10 22 16 16.54 0.00
 11 22 16 -13.13 0.00
 12 22 16 -2.19 0.00
 13 22 16 8.16 0.00
 14 22 16 -4.40 0.00
 15 22 16 1.81 0.00
 16 22 16 -0.03 0.00
 17 22 16 -11.41 0.00
 18 22 16 -10.14 0.00
 19 22 16 18.59 0.00
 20 22 16 6.10 0.00
 21 22 16 12.29 0.00
 22 22 16 -17.75 0.00
 0 23 16 -9.89 0.00
 1 23 16 -1.61 0.00
 2 23 16 8.26 0.00
 3 23 16 -4.96 0.00
 4 23 16 0.36 0.00
 5 23 16 -3.80 0.00
 6 23 16 -4.52 0.00
 7 23 16 -9.15 0.00
 8 23 16 0.12 0.00
 9 23 16 30.07 0.00
 10 23 16 -10.95 0.00
 11 23 16 -19.30 0.00
 12 23 16 4.03 0.00
 13 23 16 -0.18 0.00
 14 23 16 -2.01 0.00
 15 23 16 5.57 0.00
 16 23 16 -3.95 0.00
 17 23 16 -8.14 0.00
 18 23 16 -1.76 0.00
 19 23 16 6.69 0.00
 20 23 16 -10.31 0.00
 21 23 16 -20.77 0.00
 22 23 16 11.80 0.00
 0 24 16 4.31 0.00
 1 24 16 0.02 0.00
 2 24 16 -6.33 0.00
 3 24 16 10.19 0.00
 4 24 16 4.23 0.00
 5 24 16 -15.66 0.00
 6 24 16 1.09 0.00
 7 24 16 1.46 0.00
 8 24 16 -2.78 0.00
 9 24 16 -1.74 0.00
 10 24 16 -2.08 0.00
 11 24 16 -1.67 0.00
 12 24 16 1.27 0.00
 13 24 16 2.44 0.00
 14 24 16 6.82 0.00
 15 24 16 3.31 0.00
 16 24 16 -5.51 0.00
 17 24 16 -9.51 0.00
 18 24 16 5.78 0.00
 19 24 16 -17.31 0.00
 20 24 16 -11.13 0.00
 21 24 16 -0.85 0.00
 22 24 16 16.84 0.00
 0 25 16 -5.79 0.00
 1 25 16 -15.67 0.00
 2 25 16 3.69 0.00
 3 25 16 15.48 0.00
 4 25 16 -17.18 0.00
 5 25 16 -2.34 0.00
 6 25 16 20.65 0.00
 7 25 16 3.53 0.00
 8 25 16 3.37 0.00
 9 25 16 -9.10 0.00
 10 25 16 7.48 0.00
 11 25 16 -3.02 0.00
 12 25 16 -2.88 0.00
 13 25 16 12.07 0.00
 14 25 16 -9.83 0.00
 15 25 16 -4.00 0.00
 16 25 16 -2.96 0.00
 17 25 16 8.09 0.00
 18 25 16 10.23 0.00
 19 25 16 -1.26 0.00
 20 25 16 7.44 0.00
 21 25 16 2.99 0.00
 22 25 16 -10.88 0.00
 0 26 16 -5.77 0.00
 1 26 16 -0.60 0.00
 2 26 16 10.16 0.00
 3 26 16 3.12 0.00
 4 26 16 -2.79 0.00
 5 26 16 9.71 0.00
 6 26 16 -1.38 0.00
 7 26 16 -0.19 0.00
 8 26 16 -14.40 0.00
 9 26 16 3.27 0.00
 10 26 16 -4.70 0.00
 11 26 16 2.62 0.00
 12 26 16 19.37 0.00
 13 26 16 -1.05 0.00
 14 26 16 -25.29 0.00
 15 26 16 -1.17 0.00
 16 26 16 8.69 0.00
 17 26 16 17.83 0.00
 18 26 16 -1.04 0.00
 19 26 16 -6.54 0.00
 20 26 16 0.53 0.00
 21 26 16 -4.02 0.00
 22 26 16 5.36 0.00
 0 27 16 -1.32 0.00
 1 27 16 15.23 0.00
 2 27 16 -0.36 0.00
 3 27 16 -9.47 0.00
 4 27 16 9.25 0.00
 5 27 16 16.79 0.00
 6 27 16 -12.94 0.00
 7 27 16 -1.23 0.00
 8 27 16 0.04 0.00
 9 27 16 -15.92 0.00
 10 27 16 -12.21 0.00
 11 27 16 12.94 0.00
 12 27 16 14.82 0.00
 13 27 16 -18.88 0.00
 14 27 16 1.14 0.00
 15 27 16 9.39 0.00
 16 27 16 12.19 0.00
 17 27 16 9.02 0.00
 18 27 16 -10.73 0.00
 19 27 16 -26.16 0.00
 20 27 16 1.31 0.00
 21 27 16 18.03 0.00
 22 27 16 -6.45 0.00
 0 28 16 7.54 0.00
 1 28 16 10.01 0.00
 2 28 16 -11.48 0.00
 3 28 16 -5.99 0.00
 4 28 16 2.32 0.00
 5 28 16 -13.19 0.00
 6 28 16 1.95 0.00
 7 28 16 9.81 0.00
 8 28 16 10.72 0.00
 9 28 16 -15.70 0.00
 10 28 16 13.78 0.00
 11 28 16 10.53 0.00
 12 28 16 -16.03 0.00
 13 28 16 -3.43 0.00
 14 28 16 0.31 0.00
 15 28 16 -3.53 0.00
 16 28 16 8.76 0.00
 17 28 16 -0.72 0.00
 18 28 16 -9.46 0.00
 19 28 16 -0.84 0.00
 20 28 16 13.09 0.00
 21 28 16 6.78 0.00
 0 29 16 8.53 0.00
 1 29 16 -5.57 0.00
 2 29 16 -4.94 0.00
 3 29 16 -8.31 0.00
 4 29 16 -0.55 0.00
 5 29 16 0.98 0.00
 6 29 16 15.85 0.00
 7 29 16 15.30 0.00
 8 29 16 -28.48 0.00
 9 29 16 -0.52 0.00
 10 29 16 17.65 0.00
 11 29 16 -1.31 0.00
 12 29 16 -7.11 0.00
 13 29 16 0.79 0.00
 14 29 16 1.45 0.00
 15 29 16 1.38 0.00
 16 29 16 -2.17 0.00
 17 29 16 -14.63 0.00
 18 29 16 0.58 0.00
 0 30 16 10.79 0.00
 1 30 16 -3.73 0.00
 2 30 16 -8.84 0.00
 3 30 16 0.78 0.00
 4 30 16 6.33 0.00
 5 30 16 12.17 0.00
 6 30 16 -0.42 0.00
 7 30 16 -26.03 0.00
 8 30 16 -3.24 0.00
 9 30 16 28.09 0.00
 10 30 16 3.29 0.00
 11 30 16 -9.70 0.00
 12 30 16 -1.51 0.00
 13 30 16 0.65 0.00
 14 30 16 3.23 0.00
 15 30 16 -4.84 0.00
 16 30 16 -0.98 0.00
 0 31 16 -11.70 0.00
 1 31 16 -3.44 0.00
 2 31 16 0.95 0.00
 3 31 16 9.27 0.00
 4 31 16 4.04 0.00
 5 31 16 -6.74 0.00
 6 31 16 -11.79 0.00
 7 31 16 -15.81 0.00
 8 31 16 30.90 0.00
 9 31 16 3.66 0.00
 10 31 16 -4.72 0.00
 11 31 16 -0.32 0.00
 12 31 16 -11.20 0.00
 13 31 16 4.52 0.00
 14 31 16 1.05 0.00
 15 31 16 6.47 0.00
 0 32 16 12.65 0.00
 1 32 16 2.44 0.00
 2 32 16 -9.16 0.00
 3 32 16 7.51 0.00
 4 32 16 -11.19 0.00
 5 32 16 2.30 0.00
 6 32 16 6.05 0.00
 7 32 16 12.65 0.00
 8 32 16 6.65 0.00
 9 32 16 -13.68 0.00
 10 32 16 1.09 0.00
 11 32 16 -17.83 0.00
 12 32 16 -4.68 0.00
 13 32 16 24.37 0.00
 14 32 16 8.90 0.00
 0 33 16 -14.90 0.00
 1 33 16 -11.44 0.00
 2 33 16 10.67 0.00
 3 33 16 7.30 0.00
 4 33 16 3.51 0.00
 5 33 16 -6.01 0.00
 6 33 16 -3.33 0.00
 7 33 16 1.45 0.00
 8 33 16 -17.37 0.00
 9 33 16 2.02 0.00
 10 33 16 -14.92 0.00
 11 33 16 1.74 0.00
 12 33 16 30.95 0.00
 13 33 16 1.59 0.00
 14 33 16 -11.42 0.00
 0 34 16 2.31 0.00
 1 34 16 4.46 0.00
 2 34 16 6.91 0.00
 3 34 16 -28.69 0.00
 4 34 16 3.03 0.00
 5 34 16 5.01 0.00
 6 34 16 -5.10 0.00
 7 34 16 -1.96 0.00
 8 34 16 -3.04 0.00
 9 34 16 -3.48 0.00
 10 34 16 -9.32 0.00
 11 34 16 20.51 0.00
 0 35 16 7.15 0.00
 1 35 16 8.03 0.00
 2 35 16 -14.16 0.00
 3 35 16 3.42 0.00
 4 35 16 12.92 0.00
 5 35 16 -1.09 0.00
 6 35 16 4.12 0.00
 7 35 16 -10.66 0.00
 8 35 16 13.51 0.00
 0 1 17 -4.44 0.00
 0 2 17 0.07 0.00
 1 2 17 9.33 0.00
 0 3 17 8.78 0.00
 1 3 17 10.92 0.00
 2 3 17 7.23 0.00
 0 4 17 -6.29 0.00
 1 4 17 -9.32 0.00
 2 4 17 -2.01 0.00
 3 4 17 4.16 0.00
 0 5 17 -0.71 0.00
 1 5 17 -7.86 0.00
 2 5 17 -4.40 0.00
 3 5 17 -5.09 0.00
 4 5 17 -5.95 0.00
 0 6 17 4.18 0.00
 1 6 17 -8.63 0.00
 2 6 17 0.99 0.00
 3 6 17 -2.87 0.00
 4 6 17 -4.69 0.00
 5 6 17 8.37 0.00
 0 7 17 -6.03 0.00
 1 7 17 5.37 0.00
 2 7 17 2.60 0.00
 3 7 17 -13.74 0.00
 4 7 17 -0.61 0.00
 5 7 17 12.04 0.00
 6 7 17 6.98 0.00
 0 8 17 6.12 0.00
 1 8 17 -20.49 0.00
 2 8 17 -3.74 0.00
 3 8 17 -2.05 0.00
 4 8 17 14.86 0.00
 5 8 17 13.28 0.00
 6 8 17 -15.17 0.00
 7 8 17 -19.54 0.00
 0 9 17 -4.56 0.00
 1 9 17 -12.15 0.00
 2 9 17 5.85 0.00
 3 9 17 24.44 0.00
 4 9 17 1.94 0.00
 5 9 17 -6.65 0.00
 6 9 17 -10.88 0.00
 7 9 17 7.10 0.00
 8 9 17 1.82 0.00
 0 10 17 -15.30 0.00
 1 10 17 13.55 0.00
 2 10 17 13.52 0.00
 3 10 17 4.07 0.00
 4 10 17 -18.64 0.00
 5 10 17 -4.26 0.00
 6 10 17 3.10 0.00
 7 10 17 1.88 0.00
 8 10 17 -8.26 0.00
 9 10 17 1.96 0.00
 0 11 17 2.79 0.00
 1 11 17 9.38 0.00
 2 11 17 -4.64 0.00
 3 11 17 -12.99 0.00
 4 11 17 4.09 0.00
 5 11 17 -3.04 0.00
 6 11 17 0.78 0.00
 7 11 17 -23.18 0.00
 8 11 17 -3.53 0.00
 9 11 17 28.03 0.00
 10 11 17 -5.63 0.00
 0 12 17 7.86 0.00
 1 12 17 -0.53 0.00
 2 12 17 -12.37 0.00
 3 12 17 -14.31 0.00
 4 12 17 10.18 0.00
 5 12 17 6.26 0.00
 6 12 17 11.24 0.00
 7 12 17 3.08 0.00
 8 12 17 13.23 0.00
 9 12 17 -1.29 0.00
 10 12 17 5.19 0.00
 11 12 17 2.15 0.00
 0 13 17 13.57 0.00
 1 13 17 -15.02 0.00
 2 13 17 -1.16 0.00
 3 13 17 9.09 0.00
 4 13 17 -1.35 0.00
 5 13 17 6.50 0.00
 6 13 17 4.57 0.00
 7 13 17 11.79 0.00
 8 13 17 -4.09 0.00
 9 13 17 -4.80 0.00
 10 13 17 10.89 0.00
 11 13 17 4.04 0.00
 12 13 17 0.92 0.00
 0 14 17 13.19 0.00
 1 14 17 4.59 0.00
 2 14 17 -6.21 0.00
 3 14 17 -1.95 0.00
 4 14 17 6.57 0.00
 5 14 17 2.09 0.00
 6 14 17 -2.40 0.00
 7 14 17 2.55 0.00
 8 14 17 -11.29 0.00
 9 14 17 3.05 0.00
 10 14 17 6.37 0.00
 11 14 17 -5.13 0.00
 12 14 17 9.90 0.00
 13 14 17 -2.48 0.00
 0 15 17 -0.17 0.00
 1 15 17 -14.73 0.00
 2 15 17 -10.82 0.00
 3 15 17 1.31 0.00
 4 15 17 4.99 0.00
 5 15 17 -0.92 0.00
 6 15 17 -7.04 0.00
 7 15 17 -2.29 0.00
 8 15 17 6.26 0.00
 9 15 17 -8.86 0.00
 10 15 17 -9.43 0.00
 11 15 17 6.53 0.00
 12 15 17 5.87 0.00
 13 15 17 8.66 0.00
 14 15 17 -7.79 0.00
 0 16 17 -1.10 0.00
 1 16 17 -1.05 0.00
 2 16 17 -3.35 0.00
 3 16 17 6.94 0.00
 4 16 17 -3.54 0.00
 5 16 17 2.69 0.00
 6 16 17 -17.15 0.00
 7 16 17 -9.52 0.00
 8 16 17 -5.95 0.00
 9 16 17 6.27 0.00
 10 16 17 -10.47 0.00
 11 16 17 -4.40 0.00
 12 16 17 12.81 0.00
 13 16 17 4.07 0.00
 14 16 17 -6.15 0.00
 15 16 17 0.23 0.00
 0 17 17 2.49 0.00
 1 17 17 -1.23 0.00
 2 17 17 4.88 0.00
 3 17 17 -2.88 0.00
 4 17 17 -4.71 0.00
 5 17 17 -0.76 0.00
 6 17 17 -2.78 0.00
 7 17 17 -8.16 0.00
 8 17 17 2.81 0.00
 9 17 17 -0.42 0.00
 10 17 17 -5.29 0.00
 11 17 17 18.69 0.00
 12 17 17 10.86 0.00
 13 17 17 -14.50 0.00
 14 17 17 -7.20 0.00
 15 17 17 -3.57 0.00
 16 17 17 0.18 0.00
 0 18 17 1.32 0.00
 1 18 17 -2.02 0.00
 2 18 17 1.33 0.00
 3 18 17 -1.06 0.00
 4 18 17 6.12 0.00
 5 18 17 -9.59 0.00
 6 18 17 13.13 0.00
 7 18 17 -0.20 0.00
 8 18 17 2.02 0.00
 9 18 17 7.41 0.00
 10 18 17 6.80 0.00
 11 18 17 -2.40 0.00
 12 18 17 -5.04 0.00
 13 18 17 -1.71 0.00
 14 18 17 -1.40 0.00
 15 18 17 -3.79 0.00
 16 18 17 7.38 0.00
 17 18 17 -1.32 0.00
 0 19 17 3.46 0.00
 1 19 17 0.53 0.00
 2 19 17 -0.49 0.00
 3 19 17 6.25 0.00
 4 19 17 -1.55 0.00
 5 19 17 14.86 0.00
 6 19 17 -0.19 0.00
 7 19 17 -13.36 0.00
 8 19 17 9.66 0.00
 9 19 17 -3.52 0.00
 10 19 17 -6.68 0.00
 11 19 17 -9.30 0.00
 12 19 17 10.03 0.00
 13 19 17 0.61 0.00
 14 19 17 -7.89 0.00
 15 19 17 11.29 0.00
 16 19 17 7.13 0.00
 17 19 17 -6.96 0.00
 18 19 17 2.86 0.00
 0 20 17 1.42 0.00
 1 20 17 -11.07 0.00
 2 20 17 11.07 0.00
 3 20 17 8.88 0.00
 4 20 17 -20.15 0.00
 5 20 17 -0.19 0.00
 6 20 17 16.56 0.00
 7 20 17 6.72 0.00
 8 20 17 -17.46 0.00
 9 20 17 -15.10 0.00
 10 20 17 5.11 0.00
 11 20 17 5.02 0.00
 12 20 17 5.30 0.00
 13 20 17 -7.01 0.00
 14 20 17 -2.37 0.00
 15 20 17 17.70 0.00
 16 20 17 -0.68 0.00
 17 20 17 -0.83 0.00
 18 20 17 2.47 0.00
 19 20 17 -12.26 0.00
 0 21 17 -14.67 0.00
 1 21 17 -0.33 0.00
 2 21 17 14.36 0.00
 3 21 17 -14.73 0.00
 4 21 17 -7.30 0.00
 5 21 17 19.46 0.00
 6 21 17 7.14 0.00
 7 21 17 -5.44 0.00
 8 21 17 -10.80 0.00
 9 21 17 8.47 0.00
 10 21 17 5.63 0.00
 11 21 17 -0.45 0.00
 12 21 17 -0.40 0.00
 13 21 17 -2.20 0.00
 14 21 17 1.01 0.00
 15 21 17 -3.10 0.00
 16 21 17 -8.40 0.00
 17 21 17 10.45 0.00
 18 21 17 -12.23 0.00
 19 21 17 6.72 0.00
 20 21 17 0.65 0.00
 0 22 17 16.70 0.00
 1 22 17 11.73 0.00
 2 22 17 -18.94 0.00
 3 22 17 -13.60 0.00
 4 22 17 13.14 0.00
 5 22 17 4.13 0.00
 6 22 17 -5.25 0.00
 7 22 17 9.36 0.00
 8 22 17 1.26 0.00
 9 22 17 -12.07 0.00
 10 22 17 -7.55 0.00
 11 22 17 16.07 0.00
 12 22 17 -3.06 0.00
 13 22 17 -4.56 0.00
 14 22 17 -7.74 0.00
 15 22 17 -8.50 0.00
 16 22 17 5.40 0.00
 17 22 17 3.31 0.00
 18 22 17 -3.01 0.00
 19 22 17 0.69 0.00
 20 22 17 -17.08 0.00
 21 22 17 3.95 0.00
 0 23 17 18.66 0.00
 1 23 17 -0.44 0.00
 2 23 17 -15.85 0.00
 3 23 17 4.64 0.00
 4 23 17 5.78 0.00
 5 23 17 -10.64 0.00
 6 23 17 7.53 0.00
 7 23 17 3.62 0.00
 8 23 17 -23.43 0.00
 9 23 17 -4.76 0.00
 10 23 17 14.87 0.00
 11 23 17 8.51 0.00
 12 23 17 -9.78 0.00
 13 23 17 -9.14 0.00
 14 23 17 5.03 0.00
 15 23 17 1.79 0.00
 16 23 17 7.39 0.00
 17 23 17 4.61 0.00
 18 23 17 0.24 0.00
 19 23 17 -38.11 0.00
 20 23 17 5.08 0.00
 21 23 17 -6.95 0.00
 0 24 17 1.50 0.00
 1 24 17 -3.78 0.00
 2 24 17 -9.27 0.00
 3 24 17 4.67 0.00
 4 24 17 -0.45 0.00
 5 24 17 8.10 0.00
 6 24 17 6.97 0.00
 7 24 17 -9.34 0.00
 8 24 17 7.04 0.00
 9 24 17 -13.82 0.00
 10 24 17 11.77 0.00
 11 24 17 9.26 0.00
 12 24 17 -8.81 0.00
 13 24 17 4.21 0.00
 14 24 17 -2.44 0.00
 15 24 17 4.67 0.00
 16 24 17 14.09 0.00
 17 24 17 -2.10 0.00
 18 24 17 -13.60 0.00
 19 24 17 6.67 0.00
 20 24 17 20.28 0.00
 21 24 17 -18.01 0.00
 0 25 17 8.12 0.00
 1 25 17 -2.91 0.00
 2 25 17 -6.17 0.00
 3 25 17 1.60 0.00
 4 25 17 5.19 0.00
 5 25 17 7.01 0.00
 6 25 17 -7.89 0.00
 7 25 17 -2.77 0.00
 8 25 17 1.52 0.00
 9 25 17 3.42 0.00
 10 25 17 13.65 0.00
 11 25 17 -1.94 0.00
 12 25 17 -11.61 0.00
 13 25 17 2.46 0.00
 14 25 17 -10.39 0.00
 15 25 17 10.32 0.00
 16 25 17 2.84 0.00
 17 25 17 -8.91 0.00
 18 25 17 10.80 0.00
 19 25 17 29.66 0.00
 20 25 17 -8.79 0.00
 21 25 17 2.58 0.00
 0 26 17 5.76 0.00
 1 26 17 0.12 0.00
 2 26 17 -5.47 0.00
 3 26 17 1.12 0.00
 4 26 17 15.46 0.00
 5 26 17 6.79 0.00
 6 26 17 -21.40 0.00
 7 26 17 -0.12 0.00
 8 26 17 5.20 0.00
 9 26 17 13.66 0.00
 10 26 17 -12.79 0.00
 11 26 17 -17.91 0.00
 12 26 17 11.71 0.00
 13 26 17 -2.26 0.00
 14 26 17 20.24 0.00
 15 26 17 5.75 0.00
 16 26 17 -16.41 0.00
 17 26 17 -4.09 0.00
 18 26 17 12.23 0.00
 19 26 17 -10.56 0.00
 20 26 17 -16.35 0.00
 21 26 17 12.36 0.00
 0 27 17 -8.84 0.00
 1 27 17 -7.71 0.00
 2 27 17 2.14 0.00
 3 27 17 5.50 0.00
 4 27 17 -7.65 0.00
 5 27 17 -16.54 0.00
 6 27 17 6.20 0.00
 7 27 17 11.01 0.00
 8 27 17 28.42 0.00
 9 27 17 -11.05 0.00
 10 27 17 -17.93 0.00
 11 27 17 -3.84 0.00
 12 27 17 -9.79 0.00
 13 27 17 12.63 0.00
 14 27 17 29.42 0.00
 15 27 17 -16.33 0.00
 16 27 17 -25.51 0.00
 17 27 17 -2.26 0.00
 18 27 17 17.88 0.00
 19 27 17 0.22 0.00
 20 27 17 -13.39 0.00
 21 27 17 10.74 0.00
 0 28 17 -4.52 0.00
 1 28 17 -1.93 0.00
 2 28 17 10.70 0.00
 3 28 17 -8.56 0.00
 4 28 17 -9.67 0.00
 5 28 17 -3.51 0.00
 6 28 17 15.22 0.00
 7 28 17 11.41 0.00
 8 28 17 -13.15 0.00
 9 28 17 -9.68 0.00
 10 28 17 4.75 0.00
 11 28 17 -4.40 0.00
 12 28 17 -3.99 0.00
 13 28 17 33.33 0.00
 14 28 17 -15.09 0.00
 15 28 17 -43.93 0.00
 16 28 17 -4.79 0.00
 17 28 17 19.83 0.00
 18 28 17 17.09 0.00
 19 28 17 -5.72 0.00
 0 29 17 -1.03 0.00
 1 29 17 -1.60 0.00
 2 29 17 4.14 0.00
 3 29 17 -2.73 0.00
 4 29 17 1.87 0.00
 5 29 17 1.05 0.00
 6 29 17 -1.42 0.00
 7 29 17 -0.58 0.00
 8 29 17 -13.09 0.00
 9 29 17 7.81 0.00
 10 29 17 -10.33 0.00
 11 29 17 -0.60 0.00
 12 29 17 33.68 0.00
 13 29 17 -5.58 0.00
 14 29 17 -33.12 0.00
 15 29 17 10.03 0.00
 16 29 17 32.48 0.00
 0 30 17 -12.12 0.00
 1 30 17 9.65 0.00
 2 30 17 2.93 0.00
 3 30 17 1.41 0.00
 4 30 17 -4.66 0.00
 5 30 17 -9.19 0.00
 6 30 17 2.37 0.00
 7 30 17 -14.20 0.00
 8 30 17 6.65 0.00
 9 30 17 1.67 0.00
 10 30 17 2.69 0.00
 11 30 17 24.59 0.00
 12 30 17 -7.30 0.00
 13 30 17 -23.40 0.00
 14 30 17 10.57 0.00
 15 30 17 25.80 0.00
 0 31 17 3.40 0.00
 1 31 17 8.21 0.00
 2 31 17 -3.72 0.00
 3 31 17 2.03 0.00
 4 31 17 -7.19 0.00
 5 31 17 8.48 0.00
 6 31 17 2.07 0.00
 7 31 17 4.89 0.00
 8 31 17 8.17 0.00
 9 31 17 -11.04 0.00
 10 31 17 11.60 0.00
 11 31 17 -1.95 0.00
 12 31 17 -19.47 0.00
 13 31 17 4.17 0.00
 14 31 17 4.50 0.00
 0 32 17 6.66 0.00
 1 32 17 12.05 0.00
 2 32 17 0.25 0.00
 3 32 17 -1.48 0.00
 4 32 17 -3.32 0.00
 5 32 17 -2.75 0.00
 6 32 17 6.78 0.00
 7 32 17 15.80 0.00
 8 32 17 -16.88 0.00
 9 32 17 0.42 0.00
 10 32 17 3.91 0.00
 11 32 17 -13.58 0.00
 12 32 17 -4.67 0.00
 13 32 17 -3.28 0.00
 0 33 17 15.42 0.00
 1 33 17 -21.54 0.00
 2 33 17 -4.98 0.00
 3 33 17 -12.14 0.00
 4 33 17 10.99 0.00
 5 33 17 10.02 0.00
 6 33 17 -0.85 0.00
 7 33 17 -14.68 0.00
 8 33 17 -17.54 0.00
 9 33 17 12.83 0.00
 10 33 17 -12.80 0.00
 11 33 17 -6.28 0.00
 12 33 17 9.45 0.00
 0 34 17 -20.08 0.00
 1 34 17 -4.24 0.00
 2 34 17 16.97 0.00
 3 34 17 3.22 0.00
 4 34 17 -7.76 0.00
 5 34 17 7.09 0.00
 6 34 17 -4.69 0.00
 7 34 17 -15.68 0.00
 8 34 17 25.67 0.00
 9 34 17 2.69 0.00
 0 35 17 -13.99 0.00
 1 35 17 26.94 0.00
 2 35 17 0.69 0.00
 3 35 17 -6.55 0.00
 4 35 17 5.24 0.00
 0 0 18 2.41 0.00
 0 1 18 -16.11 0.00
 1 1 18 -13.93 0.00
 0 2 18 -8.12 0.00
 1 2 18 5.57 0.00
 2 2 18 9.07 0.00
 0 3 18 -1.76 0.00
 1 3 18 -4.74 0.00
 2 3 18 -5.44 0.00
 3 3 18 8.28 0.00
 0 4 18 1.52 0.00
 1 4 18 -11.52 0.00
 2 4 18 -2.89 0.00
 3 4 18 5.39 0.00
 4 4 18 -9.75 0.00
 0 5 18 6.15 0.00
 1 5 18 -1.96 0.00
 2 5 18 12.18 0.00
 3 5 18 -4.65 0.00
 4 5 18 -10.74 0.00
 5 5 18 -4.53 0.00
 0 6 18 10.34 0.00
 1 6 18 14.96 0.00
 2 6 18 5.67 0.00
 3 6 18 -6.54 0.00
 4 6 18 -10.03 0.00
 5 6 18 -4.65 0.00
 6 6 18 14.89 0.00
 0 7 18 4.24 0.00
 1 7 18 -0.46 0.00
 2 7 18 -2.66 0.00
 3 7 18 -0.74 0.00
 4 7 18 -3.18 0.00
 5 7 18 1.16 0.00
 6 7 18 14.54 0.00
 7 7 18 -8.83 0.00
 0 8 18 20.64 0.00
 1 8 18 -3.50 0.00
 2 8 18 -8.71 0.00
 3 8 18 9.63 0.00
 4 8 18 -5.59 0.00
 5 8 18 5.29 0.00
 6 8 18 12.09 0.00
 7 8 18 -6.96 0.00
 8 8 18 -17.72 0.00
 0 9 18 -2.70 0.00
 1 9 18 10.45 0.00
 2 9 18 -6.55 0.00
 3 9 18 7.66 0.00
 4 9 18 -1.60 0.00
 5 9 18 5.06 0.00
 6 9 18 -1.18 0.00
 7 9 18 5.84 0.00
 8 9 18 -2.45 0.00
 9 9 18 -1.75 0.00
 0 10 18 8.96 0.00
 1 10 18 10.93 0.00
 2 10 18 -6.98 0.00
 3 10 18 -4.14 0.00
 4 10 18 0.26 0.00
 5 10 18 -10.14 0.00
 6 10 18 5.13 0.00
 7 10 18 -2.30 0.00
 8 10 18 -9.63 0.00
 9 10 18 6.52 0.00
 10 10 18 -8.32 0.00
 0 11 18 12.76 0.00
 1 11 18 -12.41 0.00
 2 11 18 -9.01 0.00
 3 11 18 -7.56 0.00
 4 11 18 9.46 0.00
 5 11 18 2.01 0.00
 6 11 18 12.92 0.00
 7 11 18 -10.22 0.00
 8 11 18 -11.79 0.00
 9 11 18 -4.71 0.00
 10 11 18 14.21 0.00
 11 11 18 23.63 0.00
 0 12 18 -20.02 0.00
 1 12 18 -22.93 0.00
 2 12 18 14.34 0.00
 3 12 18 7.49 0.00
 4 12 18 -8.28 0.00
 5 12 18 1.40 0.00
 6 12 18 -0.98 0.00
 7 12 18 8.27 0.00
 8 12 18 12.67 0.00
 9 12 18 -7.22 0.00
 10 12 18 17.81 0.00
 11 12 18 7.23 0.00
 12 12 18 -15.20 0.00
 0 13 18 5.59 0.00
 1 13 18 18.29 0.00
 2 13 18 9.17 0.00
 3 13 18 0.40 0.00
 4 13 18 -16.64 0.00
 5 13 18 2.17 0.00
 6 13 18 -2.25 0.00
 7 13 18 6.89 0.00
 8 13 18 -6.27 0.00
 9 13 18 -1.16 0.00
 10 13 18 4.21 0.00
 11 13 18 -9.38 0.00
 12 13 18 2.55 0.00
 13 13 18 3.06 0.00
 0 14 18 0.73 0.00
 1 14 18 18.67 0.00
 2 14 18 -4.16 0.00
 3 14 18 -23.59 0.00
 4 14 18 3.41 0.00
 5 14 18 11.14 0.00
 6 14 18 -6.52 0.00
 7 14 18 -5.33 0.00
 8 14 18 -2.42 0.00
 9 14 18 -3.54 0.00
 10 14 18 -1.09 0.00
 11 14 18 -8.44 0.00
 12 14 18 -4.32 0.00
 13 14 18 5.52 0.00
 14 14 18 -8.46 0.00
 0 15 18 12.84 0.00
 1 15 18 -1.96 0.00
 2 15 18 -20.72 0.00
 3 15 18 3.58 0.00
 4 15 18 8.04 0.00
 5 15 18 -1.72 0.00
 6 15 18 -4.93 0.00
 7 15 18 -10.79 0.00
 8 15 18 0.08 0.00
 9 15 18 14.91 0.00
 10 15 18 -20.65 0.00
 11 15 18 -18.70 0.00
 12 15 18 1.35 0.00
 13 15 18 9.41 0.00
 14 15 18 12.44 0.00
 15 15 18 7.87 0.00
 0 16 18 -1.21 0.00
 1 16 18 -4.54 0.00
 2 16 18 10.74 0.00
 3 16 18 13.42 0.00
 4 16 18 -14.99 0.00
 5 16 18 1.50 0.00
 6 16 18 13.13 0.00
 7 16 18 -6.72 0.00
 8 16 18 -6.96 0.00
 9 16 18 -3.71 0.00
 10 16 18 -4.81 0.00
 11 16 18 4.54 0.00
 12 16 18 8.56 0.00
 13 16 18 0.24 0.00
 14 16 18 4.54 0.00
 15 16 18 -18.30 0.00
 16 16 18 -0.23 0.00
 0 17 18 -2.79 0.00
 1 17 18 5.06 0.00
 2 17 18 15.09 0.00
 3 17 18 -9.09 0.00
 4 17 18 -1.50 0.00
 5 17 18 -0.65 0.00
 6 17 18 12.78 0.00
 7 17 18 -5.14 0.00
 8 17 18 3.63 0.00
 9 17 18 4.31 0.00
 10 17 18 2.74 0.00
 11 17 18 5.27 0.00
 12 17 18 1.74 0.00
 13 17 18 -1.41 0.00
 14 17 18 -1.39 0.00
 15 17 18 -10.31 0.00
 16 17 18 6.86 0.00
 17 17 18 4.31 0.00
 0 18 18 2.39 0.00
 1 18 18 11.18 0.00
 2 18 18 -6.31 0.00
 3 18 18 -4.99 0.00
 4 18 18 11.19 0.00
 5 18 18 -0.08 0.00
 6 18 18 -5.06 0.00
 7 18 18 8.98 0.00
 8 18 18 9.07 0.00
 9 18 18 -11.11 0.00
 10 18 18 6.74 0.00
 11 18 18 -4.88 0.00
 12 18 18 -8.67 0.00
 13 18 18 9.13 0.00
 14 18 18 3.63 0.00
 15 18 18 3.52 0.00
 16 18 18 0.17 0.00
 17 18 18 -1.09 0.00
 18 18 18 0.61 0.00
 0 19 18 8.66 0.00
 1 19 18 -0.07 0.00
 2 19 18 -5.95 0.00
 3 19 18 6.24 0.00
 4 19 18 -12.66 0.00
 5 19 18 -0.26 0.00
 6 19 18 12.27 0.00
 7 19 18 10.43 0.00
 8 19 18 -13.77 0.00
 9 19 18 -12.27 0.00
 10 19 18 8.24 0.00
 11 19 18 -1.73 0.00
 12 19 18 1.16 0.00
 13 19 18 11.47 0.00
 14 19 18 -5.15 0.00
 15 19 18 -3.23 0.00
 16 19 18 -6.32 0.00
 17 19 18 1.90 0.00
 18 19 18 5.34 0.00
 19 19 18 -22.62 0.00
 0 20 18 -0.41 0.00
 1 20 18 -3.19 0.00
 2 20 18 -6.70 0.00
 3 20 18 1.31 0.00
 4 20 18 11.41 0.00
 5 20 18 -5.13 0.00
 6 20 18 -9.25 0.00
 7 20 18 13.62 0.00
 8 20 18 -1.95 0.00
 9 20 18 8.13 0.00
 10 20 18 -1.06 0.00
 11 20 18 -5.18 0.00
 12 20 18 -1.72 0.00
 13 20 18 3.08 0.00
 14 20 18 -1.18 0.00
 15 20 18 -10.10 0.00
 16 20 18 -2.60 0.00
 17 20 18 9.65 0.00
 18 20 18 -10.60 0.00
 19 20 18 10.88 0.00
 20 20 18 6.39 0.00
 0 21 18 1.91 0.00
 1 21 18 -2.24 0.00
 2 21 18 -7.88 0.00
 3 21 18 13.05 0.00
 4 21 18 1.50 0.00
 5 21 18 -16.44 0.00
 6 21 18 4.70 0.00
 7 21 18 10.30 0.00
 8 21 18 2.39 0.00
 9 21 18 -1.45 0.00
 10 21 18 -10.63 0.00
 11 21 18 -2.79 0.00
 12 21 18 -2.41 0.00
 13 21 18 12.79 0.00
 14 21 18 -6.52 0.00
 15 21 18 -12.34 0.00
 16 21 18 3.22 0.00
 17 21 18 3.14 0.00
 18 21 18 1.46 0.00
 19 21 18 16.72 0.00
 20 21 18 -21.38 0.00
 0 22 18 -0.79 0.00
 1 22 18 6.53 0.00
 2 22 18 11.64 0.00
 3 22 18 0.95 0.00
 4 22 18 -16.17 0.00
 5 22 18 -3.86 0.00
 6 22 18 0.44 0.00
 7 22 18 -7.19 0.00
 8 22 18 5.77 0.00
 9 22 18 2.85 0.00
 10 22 18 -19.63 0.00
 11 22 18 -3.46 0.00
 12 22 18 16.17 0.00
 13 22 18 1.74 0.00
 14 22 18 -5.98 0.00
 15 22 18 -2.67 0.00
 16 22 18 12.14 0.00
 17 22 18 -5.61 0.00
 18 22 18 11.90 0.00
 19 22 18 -21.29 0.00
 20 22 18 -0.85 0.00
 0 23 18 -16.30 0.00
 1 23 18 13.33 0.00
 2 23 18 11.72 0.00
 3 23 18 -13.31 0.00
 4 23 18 -4.47 0.00
 5 23 18 -1.46 0.00
 6 23 18 -9.57 0.00
 7 23 18 6.36 0.00
 8 23 18 18.03 0.00
 9 23 18 -14.30 0.00
 10 23 18 -3.92 0.00
 11 23 18 8.30 0.00
 12 23 18 11.83 0.00
 13 23 18 -8.51 0.00
 14 23 18 4.21 0.00
 15 23 18 15.72 0.00
 16 23 18 -1.43 0.00
 17 23 18 -7.27 0.00
 18 23 18 11.81 0.00
 19 23 18 -3.06 0.00
 20 23 18 7.58 0.00
 0 24 18 1.39 0.00
 1 24 18 17.48 0.00
 2 24 18 -5.46 0.00
 3 24 18 -10.28 0.00
 4 24 18 -5.15 0.00
 5 24 18 -2.27 0.00
 6 24 18 17.74 0.00
 7 24 18 1.32 0.00
 8 24 18 8.17 0.00
 9 24 18 -4.41 0.00
 10 24 18 -7.89 0.00
 11 24 18 4.78 0.00
 12 24 18 -1.82 0.00
 13 24 18 12.80 0.00
 14 24 18 -3.42 0.00
 15 24 18 -7.75 0.00
 16 24 18 -8.10 0.00
 17 24 18 15.03 0.00
 18 24 18 7.63 0.00
 19 24 18 14.00 0.00
 20 24 18 1.06 0.00
 0 25 18 15.13 0.00
 1 25 18 0.70 0.00
 2 25 18 -6.00 0.00
 3 25 18 -1.60 0.00
 4 25 18 2.81 0.00
 5 25 18 17.73 0.00
 6 25 18 -1.04 0.00
 7 25 18 -4.16 0.00
 8 25 18 -7.06 0.00
 9 25 18 1.88 0.00
 10 25 18 -1.72 0.00
 11 25 18 3.38 0.00
 12 25 18 9.70 0.00
 13 25 18 -8.47 0.00
 14 25 18 -8.82 0.00
 15 25 18 -9.99 0.00
 16 25 18 5.85 0.00
 17 25 18 3.63 0.00
 18 25 18 -9.77 0.00
 19 25 18 6.49 0.00
 20 25 18 -2.51 0.00
 0 26 18 -10.52 0.00
 1 26 18 -2.18 0.00
 2 26 18 5.07 0.00
 3 26 18 -2.10 0.00
 4 26 18 0.38 0.00
 5 26 18 3.11 0.00
 6 26 18 1.64 0.00
 7 26 18 -3.80 0.00
 8 26 18 -0.81 0.00
 9 26 18 6.65 0.00
 10 26 18 1.00 0.00
 11 26 18 -10.64 0.00
 12 26 18 -0.16 0.00
 13 26 18 -10.29 0.00
 14 26 18 10.94 0.00
 15 26 18 8.80 0.00
 16 26 18 -0.48 0.00
 17 26 18 -12.14 0.00
 18 26 18 -6.47 0.00
 19 26 18 -2.02 0.00
 20 26 18 -10.94 0.00
 0 27 18 4.00 0.00
 1 27 18 3.46 0.00
 2 27 18 -0.46 0.00
 3 27 18 -3.92 0.00
 4 27 18 3.99 0.00
 5 27 18 -9.58 0.00
 6 27 18 1.16 0.00
 7 27 18 -5.43 0.00
 8 27 18 4.52 0.00
 9 27 18 5.79 0.00
 10 27 18 -9.06 0.00
 11 27 18 9.98 0.00
 12 27 18 -14.29 0.00
 13 27 18 -11.69 0.00
 14 27 18 -6.00 0.00
 15 27 18 7.17 0.00
 16 27 18 10.08 0.00
 17 27 18 -14.28 0.00
 18 27 18 -8.14 0.00
 19 27 18 15.87 0.00
 20 27 18 13.61 0.00
 0 28 18 8.18 0.00
 1 28 18 0.67 0.00
 2 28 18 2.10 0.00
 3 28 18 3.38 0.00
 4 28 18 0.80 0.00
 5 28 18 -8.10 0.00
 6 28 18 -12.10 0.00
 7 28 18 14.54 0.00
 8 28 18 -6.17 0.00
 9 28 18 -9.78 0.00
 10 28 18 8.58 0.00
 11 28 18 11.61 0.00
 12 28 18 -12.86 0.00
 13 28 18 -6.73 0.00
 14 28 18 14.64 0.00
 15 28 18 18.35 0.00
 16 28 18 -7.71 0.00
 17 28 18 -19.47 0.00
 18 28 18 9.66 0.00
 0 29 18 0.76 0.00
 1 29 18 -0.40 0.00
 2 29 18 -6.28 0.00
 3 29 18 0.45 0.00
 4 29 18 -0.01 0.00
 5 29 18 -7.28 0.00
 6 29 18 -0.70 0.00
 7 29 18 -1.78 0.00
 8 29 18 -5.86 0.00
 9 29 18 11.54 0.00
 10 29 18 12.50 0.00
 11 29 18 -11.09 0.00
 12 29 18 -1.55 0.00
 13 29 18 15.77 0.00
 14 29 18 14.39 0.00
 15 29 18 -2.96 0.00
 0 30 18 -3.77 0.00
 1 30 18 -1.97 0.00
 2 30 18 -3.75 0.00
 3 30 18 5.65 0.00
 4 30 18 -1.07 0.00
 5 30 18 7.71 0.00
 6 30 18 0.76 0.00
 7 30 18 -6.18 0.00
 8 30 18 14.26 0.00
 9 30 18 0.55 0.00
 10 30 18 -3.12 0.00
 11 30 18 3.71 0.00
 12 30 18 0.15 0.00
 13 30 18 -9.46 0.00
 14 30 18 -11.79 0.00
 0 31 18 5.71 0.00
 1 31 18 -1.27 0.00
 2 31 18 -4.65 0.00
 3 31 18 5.80 0.00
 4 31 18 3.67 0.00
 5 31 18 4.65 0.00
 6 31 18 -1.67 0.00
 7 31 18 12.97 0.00
 8 31 18 4.74 0.00
 9 31 18 -8.51 0.00
 10 31 18 3.55 0.00
 11 31 18 -12.69 0.00
 12 31 18 -13.76 0.00
 13 31 18 -1.03 0.00
 0 32 18 -10.85 0.00
 1 32 18 -25.71 0.00
 2 32 18 8.82 0.00
 3 32 18 8.88 0.00
 4 32 18 10.82 0.00
 5 32 18 -14.03 0.00
 6 32 18 -5.00 0.00
 7 32 18 4.21 0.00
 8 32 18 -15.63 0.00
 9 32 18 3.10 0.00
 10 32 18 -10.43 0.00
 11 32 18 -4.47 0.00
 12 32 18 16.39 0.00
 0 33 18 -14.07 0.00
 1 33 18 9.33 0.00
 2 33 18 20.92 0.00
 3 33 18 -2.35 0.00
 4 33 18 -21.14 0.00
 5 33 18 0.02 0.00
 6 33 18 10.30 0.00
 7 33 18 -10.49 0.00
 8 33 18 1.71 0.00
 9 33 18 -0.88 0.00
 0 34 18 5.22 0.00
 1 34 18 16.06 0.00
 2 34 18 -6.13 0.00
 3 34 18 -1.55 0.00
 4 34 18 -4.83 0.00
 5 34 18 2.24 0.00
 0 1 19 8.84 0.00
 0 2 19 0.47 0.00
 1 2 19 3.18 0.00
 0 3 19 15.64 0.00
 1 3 19 6.55 0.00
 2 3 19 -6.99 0.00
 0 4 19 22.50 0.00
 1 4 19 2.26 0.00
 2 4 19 1.68 0.00
 3 4 19 4.51 0.00
 0 5 19 20.97 0.00
 1 5 19 0.88 0.00
 2 5 19 0.97 0.00
 3 5 19 -1.81 0.00
 4 5 19 2.21 0.00
 0 6 19 -19.39 0.00
 1 6 19 -2.37 0.00
 2 6 19 -2.53 0.00
 3 6 19 13.17 0.00
 4 6 19 9.87 0.00
 5 6 19 -8.31 0.00
 0 7 19 -9.71 0.00
 1 7 19 4.04 0.00
 2 7 19 -1.84 0.00
 3 7 19 6.28 0.00
 4 7 19 -2.02 0.00
 5 7 19 -2.31 0.00
 6 7 19 5.55 0.00
 0 8 19 -1.90 0.00
 1 8 19 13.75 0.00
 2 8 19 -8.96 0.00
 3 8 19 3.78 0.00
 4 8 19 11.22 0.00
 5 8 19 1.39 0.00
 6 8 19 -16.62 0.00
 7 8 19 13.02 0.00
 0 9 19 -15.53 0.00
 1 9 19 2.43 0.00
 2 9 19 1.78 0.00
 3 9 19 5.89 0.00
 4 9 19 4.93 0.00
 5 9 19 -17.25 0.00
 6 9 19 -6.04 0.00
 7 9 19 11.66 0.00
 8 9 19 6.10 0.00
 0 10 19 -7.55 0.00
 1 10 19 -1.07 0.00
 2 10 19 18.63 0.00
 3 10 19 -4.59 0.00
 4 10 19 -4.79 0.00
 5 10 19 -11.45 0.00
 6 10 19 2.98 0.00
 7 10 19 -5.14 0.00
 8 10 19 -4.16 0.00
 9 10 19 -0.22 0.00
 0 11 19 -14.09 0.00
 1 11 19 2.09 0.00
 2 11 19 9.71 0.00
 3 11 19 -13.30 0.00
 4 11 19 -2.26 0.00
 5 11 19 1.64 0.00
 6 11 19 -1.15 0.00
 7 11 19 6.53 0.00
 8 11 19 13.63 0.00
 9 11 19 -12.78 0.00
 10 11 19 -5.17 0.00
 0 12 19 24.52 0.00
 1 12 19 4.00 0.00
 2 12 19 -13.51 0.00
 3 12 19 7.05 0.00
 4 12 19 -6.72 0.00
 5 12 19 -3.74 0.00
 6 12 19 -4.81 0.00
 7 12 19 10.70 0.00
 8 12 19 10.53 0.00
 9 12 19 -0.60 0.00
 10 12 19 -5.11 0.00
 11 12 19 0.04 0.00
 0 13 19 2.32 0.00
 1 13 19 15.16 0.00
 2 13 19 2.80 0.00
 3 13 19 3.28 0.00
 4 13 19 -4.15 0.00
 5 13 19 -4.93 0.00
 6 13 19 2.83 0.00
 7 13 19 10.30 0.00
 8 13 19 -9.96 0.00
 9 13 19 -5.78 0.00
 10 13 19 -2.49 0.00
 11 13 19 -10.86 0.00
 12 13 19 -0.76 0.00
 0 14 19 -11.01 0.00
 1 14 19 0.08 0.00
 2 14 19 -0.82 0.00
 3 14 19 -7.10 0.00
 4 14 19 0.09 0.00
 5 14 19 1.15 0.00
 6 14 19 13.66 0.00
 7 14 19 -6.19 0.00
 8 14 19 -9.23 0.00
 9 14 19 0.61 0.00
 10 14 19 -17.73 0.00
 11 14 19 0.56 0.00
 12 14 19 -0.57 0.00
 13 14 19 -0.19 0.00
 0 15 19 3.82 0.00
 1 15 19 7.75 0.00
 2 15 19 -8.89 0.00
 3 15 19 9.65 0.00
 4 15 19 5.42 0.00
 5 15 19 -1.14 0.00
 6 15 19 12.82 0.00
 7 15 19 -5.38 0.00
 8 15 19 -17.78 0.00
 9 15 19 -1.39 0.00
 10 15 19 15.38 0.00
 11 15 19 4.20 0.00
 12 15 19 -9.10 0.00
 13 15 19 -3.95 0.00
 14 15 19 8.75 0.00
 0 16 19 10.57 0.00
 1 16 19 -8.60 0.00
 2 16 19 4.32 0.00
 3 16 19 17.59 0.00
 4 16 19 1.86 0.00
 5 16 19 -11.76 0.00
 6 16 19 1.93 0.00
 7 16 19 -0.11 0.00
 8 16 19 6.67 0.00
 9 16 19 4.92 0.00
 10 16 19 6.15 0.00
 11 16 19 -0.20 0.00
 12 16 19 6.27 0.00
 13 16 19 7.32 0.00
 14 16 19 4.53 0.00
 15 16 19 -15.35 0.00
 0 17 19 -6.50 0.00
 1 17 19 -14.56 0.00
 2 17 19 8.46 0.00
 3 17 19 4.58 0.00
 4 17 19 4.62 0.00
 5 17 19 -15.82 0.00
 6 17 19 -9.24 0.00
 7 17 19 13.22 0.00
 8 17 19 4.21 0.00
 9 17 19 -0.60 0.00
 10 17 19 7.15 0.00
 11 17 19 0.38 0.00
 12 17 19 1.82 0.00
 13 17 19 -1.00 0.00
 14 17 19 -8.88 0.00
 15 17 19 12.24 0.00
 16 17 19 -2.45 0.00
 0 18 19 -22.51 0.00
 1 18 19 -0.15 0.00
 2 18 19 10.79 0.00
 3 18 19 -4.17 0.00
 4 18 19 -16.70 0.00
 5 18 19 5.12 0.00
 6 18 19 3.15 0.00
 7 18 19 -3.86 0.00
 8 18 19 2.06 0.00
 9 18 19 6.67 0.00
 10 18 19 3.77 0.00
 11 18 19 -2.85 0.00
 12 18 19 -11.23 0.00
 13 18 19 -0.62 0.00
 14 18 19 2.02 0.00
 15 18 19 8.64 0.00
 16 18 19 -11.17 0.00
 17 18 19 -2.95 0.00
 0 19 19 -3.79 0.00
 1 19 19 11.64 0.00
 2 19 19 -5.75 0.00
 3 19 19 -8.04 0.00
 4 19 19 5.22 0.00
 5 19 19 5.45 0.00
 6 19 19 -21.74 0.00
 7 19 19 7.32 0.00
 8 19 19 27.21 0.00
 9 19 19 9.66 0.00
 10 19 19 -27.66 0.00
 11 19 19 -8.65 0.00
 12 19 19 8.97 0.00
 13 19 19 0.21 0.00
 14 19 19 -0.66 0.00
 15 19 19 -3.76 0.00
 16 19 19 -4.44 0.00
 17 19 19 -6.98 0.00
 18 19 19 10.09 0.00
 0 20 19 -0.85 0.00
 1 20 19 -3.73 0.00
 2 20 19 -8.72 0.00
 3 20 19 -0.41 0.00
 4 20 19 12.77 0.00
 5 20 19 1.16 0.00
 6 20 19 -2.21 0.00
 7 20 19 13.87 0.00
 8 20 19 0.47 0.00
 9 20 19 -23.25 0.00
 10 20 19 -9.03 0.00
 11 20 19 18.71 0.00
 12 20 19 -1.95 0.00
 13 20 19 -17.69 0.00
 14 20 19 4.56 0.00
 15 20 19 10.47 0.00
 16 20 19 -3.65 0.00
 17 20 19 13.18 0.00
 18 20 19 -1.02 0.00
 19 20 19 7.45 0.00
 0 21 19 -5.71 0.00
 1 21 19 3.08 0.00
 2 21 19 8.17 0.00
 3 21 19 7.40 0.00
 4 21 19 3.18 0.00
 5 21 19 0.84 0.00
 6 21 19 1.55 0.00
 7 21 19 -21.95 0.00
 8 21 19 -18.70 0.00
 9 21 19 -0.64 0.00
 10 21 19 17.92 0.00
 11 21 19 3.35 0.00
 12 21 19 -24.53 0.00
 13 21 19 2.88 0.00
 14 21 19 27.91 0.00
 15 21 19 -4.47 0.00
 16 21 19 0.54 0.00
 17 21 19 -2.47 0.00
 18 21 19 0.13 0.00
 19 21 19 0.23 0.00
 0 22 19 -6.56 0.00
 1 22 19 0.89 0.00
 2 22 19 13.20 0.00
 3 22 19 1.81 0.00
 4 22 19 -3.73 0.00
 5 22 19 -7.20 0.00
 6 22 19 -15.39 0.00
 7 22 19 -15.31 0.00
 8 22 19 3.92 0.00
 9 22 19 29.24 0.00
 10 22 19 15.70 0.00
 11 22 19 -32.20 0.00
 12 22 19 3.15 0.00
 13 22 19 17.79 0.00
 14 22 19 7.69 0.00
 15 22 19 -10.98 0.00
 16 22 19 4.74 0.00
 17 22 19 -1.92 0.00
 18 22 19 13.12 0.00
 19 22 19 -20.62 0.00
 0 23 19 -10.77 0.00
 1 23 19 -7.19 0.00
 2 23 19 2.86 0.00
 3 23 19 -7.90 0.00
 4 23 19 -3.57 0.00
 5 23 19 -4.21 0.00
 6 23 19 9.68 0.00
 7 23 19 -2.82 0.00
 8 23 19 23.27 0.00
 9 23 19 9.87 0.00
 10 23 19 -23.04 0.00
 11 23 19 2.36 0.00
 12 23 19 14.88 0.00
 13 23 19 0.62 0.00
 14 23 19 -21.36 0.00
 15 23 19 6.38 0.00
 16 23 19 10.90 0.00
 17 23 19 13.56 0.00
 18 23 19 -22.87 0.00
 19 23 19 -3.72 0.00
 0 24 19 -12.25 0.00
 1 24 19 6.86 0.00
 2 24 19 1.14 0.00
 3 24 19 4.67 0.00
 4 24 19 10.03 0.00
 5 24 19 2.76 0.00
 6 24 19 6.50 0.00
 7 24 19 13.03 0.00
 8 24 19 -6.65 0.00
 9 24 19 -13.66 0.00
 10 24 19 7.15 0.00
 11 24 19 16.68 0.00
 12 24 19 -27.88 0.00
 13 24 19 -12.33 0.00
 14 24 19 5.16 0.00
 15 24 19 2.86 0.00
 16 24 19 -0.17 0.00
 17 24 19 -18.39 0.00
 18 24 19 -22.29 0.00
 0 25 19 13.13 0.00
 1 25 19 6.08 0.00
 2 25 19 -5.01 0.00
 3 25 19 5.11 0.00
 4 25 19 -4.53 0.00
 5 25 19 6.52 0.00
 6 25 19 6.11 0.00
 7 25 19 -0.33 0.00
 8 25 19 -26.55 0.00
 9 25 19 11.53 0.00
 10 25 19 23.39 0.00
 11 25 19 -31.95 0.00
 12 25 19 1.54 0.00
 13 25 19 6.63 0.00
 14 25 19 7.92 0.00
 15 25 19 1.06 0.00
 16 25 19 -13.35 0.00
 17 25 19 -17.40 0.00
 18 25 19 6.00 0.00
 0 26 19 3.28 0.00
 1 26 19 -23.19 0.00
 2 26 19 -0.33 0.00
 3 26 19 1.53 0.00
 4 26 19 5.85 0.00
 5 26 19 -3.63 0.00
 6 26 19 -9.20 0.00
 7 26 19 -14.83 0.00
 8 26 19 6.77 0.00
 9 26 19 22.98 0.00
 10 26 19 -18.88 0.00
 11 26 19 -8.09 0.00
 12 26 19 5.39 0.00
 13 26 19 -7.25 0.00
 14 26 19 4.83 0.00
 15 26 19 9.62 0.00
 16 26 19 -5.98 0.00
 17 26 19 0.14 0.00
 18 26 19 8.65 0.00
 0 27 19 -23.38 0.00
 1 27 19 -0.72 0.00
 2 27 19 17.00 0.00
 3 27 19 1.09 0.00
 4 27 19 -0.06 0.00
 5 27 19 -9.66 0.00
 6 27 19 -15.44 0.00
 7 27 19 14.98 0.00
 8 27 19 13.53 0.00
 9 27 19 -10.92 0.00
 10 27 19 -11.31 0.00
 11 27 19 16.75 0.00
 12 27 19 -1.41 0.00
 13 27 19 13.49 0.00
 14 27 19 1.66 0.00
 15 27 19 -29.93 0.00
 16 27 19 -1.76 0.00
 17 27 19 22.78 0.00
 18 27 19 6.18 0.00
 0 28 19 -7.32 0.00
 1 28 19 15.38 0.00
 2 28 19 1.70 0.00
 3 28 19 -7.00 0.00
 4 28 19 -3.41 0.00
 5 28 19 1.29 0.00
 6 28 19 -3.59 0.00
 7 28 19 4.64 0.00
 8 28 19 -3.49 0.00
 9 28 19 -6.69 0.00
 10 28 19 9.14 0.00
 11 28 19 -0.29 0.00
 12 28 19 27.75 0.00
 13 28 19 13.72 0.00
 14 28 19 -32.54 0.00
 15 28 19 -4.72 0.00
 16 28 19 32.58 0.00
 0 29 19 11.73 0.00
 1 29 19 4.74 0.00
 2 29 19 -13.90 0.00
 3 29 19 -7.56 0.00
 4 29 19 6.42 0.00
 5 29 19 11.41 0.00
 6 29 19 0.75 0.00
 7 29 19 -12.78 0.00
 8 29 19 4.64 0.00
 9 29 19 4.40 0.00
 10 29 19 -0.93 0.00
 11 29 19 12.12 0.00
 12 29 19 8.37 0.00
 13 29 19 -36.05 0.00
 0 30 19 4.43 0.00
 1 30 19 -12.04 0.00
 2 30 19 -7.32 0.00
 3 30 19 14.93 0.00
 4 30 19 4.66 0.00
 5 30 19 0.70 0.00
 6 30 19 -0.25 0.00
 7 30 19 0.02 0.00
 8 30 19 15.50 0.00
 9 30 19 -7.62 0.00
 10 30 19 -2.50 0.00
 11 30 19 2.90 0.00
 12 30 19 -15.74 0.00
 13 30 19 -12.91 0.00
 0 31 19 -10.53 0.00
 1 31 19 -2.71 0.00
 2 31 19 13.51 0.00
 3 31 19 1.03 0.00
 4 31 19 -3.75 0.00
 5 31 19 -11.73 0.00
 6 31 19 2.24 0.00
 7 31 19 12.93 0.00
 8 31 19 -10.19 0.00
 9 31 19 -12.39 0.00
 10 31 19 2.15 0.00
 11 31 19 2.92 0.00
 12 31 19 -3.29 0.00
 0 32 19 23.84 0.00
 1 32 19 7.09 0.00
 2 32 19 -7.37 0.00
 3 32 19 -14.80 0.00
 4 32 19 -3.15 0.00
 5 32 19 8.70 0.00
 6 32 19 6.96 0.00
 7 32 19 -7.67 0.00
 8 32 19 -20.31 0.00
 9 32 19 4.41 0.00
 10 32 19 6.86 0.00
 0 33 19 4.60 0.00
 1 33 19 -11.66 0.00
 2 33 19 -6.62 0.00
 3 33 19 13.67 0.00
 4 33 19 3.93 0.00
 5 33 19 0.72 0.00
 6 33 19 -3.09 0.00
 0 0 20 5.58 0.00
 0 1 20 7.15 0.00
 1 1 20 19.36 0.00
 0 2 20 4.50 0.00
 1 2 20 -5.33 0.00
 2 2 20 -6.78 0.00
 0 3 20 -9.28 0.00
 1 3 20 7.40 0.00
 2 3 20 17.65 0.00
 3 3 20 20.37 0.00
 0 4 20 -0.03 0.00
 1 4 20 11.56 0.00
 2 4 20 12.22 0.00
 3 4 20 -8.86 0.00
 4 4 20 -5.74 0.00
 0 5 20 -13.41 0.00
 1 5 20 13.49 0.00
 2 5 20 -6.98 0.00
 3 5 20 -14.06 0.00
 4 5 20 6.81 0.00
 5 5 20 1.07 0.00
 0 6 20 -16.55 0.00
 1 6 20 -9.74 0.00
 2 6 20 -18.10 0.00
 3 6 20 3.11 0.00
 4 6 20 13.71 0.00
 5 6 20 2.56 0.00
 6 6 20 -2.99 0.00
 0 7 20 -16.61 0.00
 1 7 20 -1.85 0.00
 2 7 20 14.08 0.00
 3 7 20 7.70 0.00
 4 7 20 -3.45 0.00
 5 7 20 -5.73 0.00
 6 7 20 -13.28 0.00
 7 7 20 21.86 0.00
 0 8 20 -3.96 0.00
 1 8 20 22.43 0.00
 2 8 20 4.90 0.00
 3 8 20 -20.63 0.00
 4 8 20 -6.24 0.00
 5 8 20 8.20 0.00
 6 8 20 11.06 0.00
 7 8 20 1.93 0.00
 8 8 20 -6.90 0.00
 0 9 20 30.16 0.00
 1 9 20 -11.58 0.00
 2 9 20 -17.62 0.00
 3 9 20 -11.15 0.00
 4 9 20 11.33 0.00
 5 9 20 12.14 0.00
 6 9 20 7.65 0.00
 7 9 20 -24.84 0.00
 8 9 20 -4.55 0.00
 9 9 20 3.84 0.00
 0 10 20 9.63 0.00
 1 10 20 -40.51 0.00
 2 10 20 -4.48 0.00
 3 10 20 20.56 0.00
 4 10 20 14.72 0.00
 5 10 20 12.04 0.00
 6 10 20 -13.05 0.00
 7 10 20 -26.59 0.00
 8 10 20 -2.15 0.00
 9 10 20 5.30 0.00
 10 10 20 2.62 0.00
 0 11 20 -30.15 0.00
 1 11 20 -23.65 0.00
 2 11 20 22.11 0.00
 3 11 20 10.96 0.00
 4 11 20 -3.42 0.00
 5 11 20 -0.69 0.00
 6 11 20 -24.12 0.00
 7 11 20 0.44 0.00
 8 11 20 25.87 0.00
 9 11 20 17.34 0.00
 10 11 20 -9.54 0.00
 11 11 20 2.41 0.00
 0 12 20 -9.05 0.00
 1 12 20 51.45 0.00
 2 12 20 8.56 0.00
 3 12 20 -8.56 0.00
 4 12 20 -3.09 0.00
 5 12 20 -16.65 0.00
 6 12 20 -5.80 0.00
 7 12 20 23.86 0.00
 8 12 20 4.11 0.00
 9 12 20 1.26 0.00
 10 12 20 6.40 0.00
 11 12 20 -0.32 0.00
 12 12 20 -13.66 0.00
 0 13 20 0.57 0.00
 1 13 20 0.43 0.00
 2 13 20 -11.82 0.00
 3 13 20 0.51 0.00
 4 13 20 6.01 0.00
 5 13 20 -3.36 0.00
 6 13 20 11.37 0.00
 7 13 20 5.61 0.00
 8 13 20 -11.46 0.00
 9 13 20 -6.87 0.00
 10 13 20 -1.11 0.00
 11 13 20 -12.76 0.00
 12 13 20 -8.87 0.00
 13 13 20 1.02 0.00
 0 14 20 -17.76 0.00
 1 14 20 -20.22 0.00
 2 14 20 2.49 0.00
 3 14 20 3.14 0.00
 4 14 20 5.56 0.00
 5 14 20 4.31 0.00
 6 14 20 6.41 0.00
 7 14 20 -8.04 0.00
 8 14 20 -8.50 0.00
 9 14 20 8.97 0.00
 10 14 20 -3.19 0.00
 11 14 20 -12.44 0.00
 12 14 20 5.36 0.00
 13 14 20 -2.88 0.00
 14 14 20 7.21 0.00
 0 15 20 -6.72 0.00
 1 15 20 12.18 0.00
 2 15 20 5.50 0.00
 3 15 20 -0.62 0.00
 4 15 20 10.69 0.00
 5 15 20 2.28 0.00
 6 15 20 -12.42 0.00
 7 15 20 3.77 0.00
 8 15 20 16.51 0.00
 9 15 20 -12.36 0.00
 10 15 20 -4.73 0.00
 11 15 20 18.82 0.00
 12 15 20 9.04 0.00
 13 15 20 -3.29 0.00
 14 15 20 17.39 0.00
 15 15 20 -0.80 0.00
 0 16 20 13.13 0.00
 1 16 20 -9.79 0.00
 2 16 20 -3.55 0.00
 3 16 20 -1.94 0.00
 4 16 20 12.60 0.00
 5 16 20 -2.20 0.00
 6 16 20 -18.91 0.00
 7 16 20 0.72 0.00
 8 16 20 0.78 0.00
 9 16 20 2.50 0.00
 10 16 20 14.26 0.00
 11 16 20 -0.11 0.00
 12 16 20 -6.54 0.00
 13 16 20 3.57 0.00
 14 16 20 7.72 0.00
 15 16 20 11.09 0.00
 16 16 20 -22.92 0.00
 0 17 20 -12.65 0.00
 1 17 20 -2.88 0.00
 2 17 20 1.96 0.00
 3 17 20 -11.24 0.00
 4 17 20 8.56 0.00
 5 17 20 3.26 0.00
 6 17 20 -21.30 0.00
 7 17 20 -2.92 0.00
 8 17 20 9.80 0.00
 9 17 20 3.70 0.00
 10 17 20 -0.82 0.00
 11 17 20 -3.60 0.00
 12 17 20 -6.52 0.00
 13 17 20 4.31 0.00
 14 17 20 -9.30 0.00
 15 17 20 -0.12 0.00
 16 17 20 -17.24 0.00
 17 17 20 0.02 0.00
 0 18 20 9.28 0.00
 1 18 20 10.13 0.00
 2 18 20 -14.11 0.00
 3 18 20 7.17 0.00
 4 18 20 -9.40 0.00
 5 18 20 -13.39 0.00
 6 18 20 6.18 0.00
 7 18 20 19.51 0.00
 8 18 20 4.47 0.00
 9 18 20 -6.91 0.00
 10 18 20 -7.07 0.00
 11 18 20 6.60 0.00
 12 18 20 -6.84 0.00
 13 18 20 -4.98 0.00
 14 18 20 3.10 0.00
 15 18 20 -13.74 0.00
 16 18 20 -0.22 0.00
 17 18 20 0.31 0.00
 18 18 20 19.32 0.00
 0 19 20 11.08 0.00
 1 19 20 -9.42 0.00
 2 19 20 -8.31 0.00
 3 19 20 -6.70 0.00
 4 19 20 -10.91 0.00
 5 19 20 31.09 0.00
 6 19 20 29.94 0.00
 7 19 20 -19.27 0.00
 8 19 20 -30.77 0.00
 9 19 20 11.42 0.00
 10 19 20 20.64 0.00
 11 19 20 -18.19 0.00
 12 19 20 -8.67 0.00
 13 19 20 6.44 0.00
 14 19 20 -4.58 0.00
 15 19 20 -3.28 0.00
 16 19 20 23.05 0.00
 17 19 20 12.52 0.00
 18 19 20 -15.00 0.00
 0 20 20 -4.71 0.00
 1 20 20 -6.62 0.00
 2 20 20 2.46 0.00
 3 20 20 -0.23 0.00
 4 20 20 23.42 0.00
 5 20 20 17.39 0.00
 6 20 20 -7.79 0.00
 7 20 20 -34.46 0.00
 8 20 20 -0.83 0.00
 9 20 20 11.51 0.00
 10 20 20 -11.81 0.00
 11 20 20 -11.61 0.00
 12 20 20 11.73 0.00
 13 20 20 7.45 0.00
 14 20 20 -3.45 0.00
 15 20 20 12.18 0.00
 16 20 20 3.55 0.00
 17 20 20 -10.98 0.00
 18 20 20 -4.76 0.00
 19 20 20 34.44 0.00
 0 21 20 5.20 0.00
 1 21 20 1.60 0.00
 2 21 20 2.55 0.00
 3 21 20 16.51 0.00
 4 21 20 4.29 0.00
 5 21 20 -24.06 0.00
 6 21 20 -13.78 0.00
 7 21 20 -1.31 0.00
 8 21 20 5.89 0.00
 9 21 20 3.44 0.00
 10 21 20 -3.11 0.00
 11 21 20 7.21 0.00
 12 21 20 18.16 0.00
 13 21 20 -10.75 0.00
 14 21 20 1.52 0.00
 15 21 20 -6.31 0.00
 16 21 20 -7.50 0.00
 17 21 20 -8.57 0.00
 18 21 20 33.04 0.00
 19 21 20 -13.10 0.00
 0 22 20 10.55 0.00
 1 22 20 -25.22 0.00
 2 22 20 -4.49 0.00
 3 22 20 -3.26 0.00
 4 22 20 -10.55 0.00
 5 22 20 -10.05 0.00
 6 22 20 5.49 0.00
 7 22 20 12.81 0.00
 8 22 20 10.30 0.00
 9 22 20 -2.09 0.00
 10 22 20 6.14 0.00
 11 22 20 19.19 0.00
 12 22 20 -1.52 0.00
 13 22 20 -20.09 0.00
 14 22 20 -10.56 0.00
 15 22 20 5.08 0.00
 16 22 20 -0.18 0.00
 17 22 20 22.26 0.00
 18 22 20 1.59 0.00
 0 23 20 -25.61 0.00
 1 23 20 -8.38 0.00
 2 23 20 10.11 0.00
 3 23 20 1.49 0.00
 4 23 20 0.04 0.00
 5 23 20 -4.54 0.00
 6 23 20 21.33 0.00
 7 23 20 26.37 0.00
 8 23 20 -4.49 0.00
 9 23 20 -8.13 0.00
 10 23 20 -7.55 0.00
 11 23 20 3.80 0.00
 12 23 20 -23.75 0.00
 13 23 20 3.77 0.00
 14 23 20 0.54 0.00
 15 23 20 -2.79 0.00
 16 23 20 -5.54 0.00
 17 23 20 14.13 0.00
 0 24 20 -6.20 0.00
 1 24 20 18.02 0.00
 2 24 20 2.53 0.00
 3 24 20 -7.84 0.00
 4 24 20 -8.17 0.00
 5 24 20 29.85 0.00
 6 24 20 7.42 0.00
 7 24 20 -1.85 0.00
 8 24 20 -17.88 0.00
 9 24 20 -19.77 0.00
 10 24 20 5.21 0.00
 11 24 20 8.22 0.00
 12 24 20 14.96 0.00
 13 24 20 -7.51 0.00
 14 24 20 -3.92 0.00
 15 24 20 -10.27 0.00
 16 24 20 1.69 0.00
 17 24 20 -1.41 0.00
 0 25 20 21.21 0.00
 1 25 20 -2.26 0.00
 2 25 20 -9.32 0.00
 3 25 20 -9.67 0.00
 4 25 20 10.93 0.00
 5 25 20 3.44 0.00
 6 25 20 -28.28 0.00
 7 25 20 -5.29 0.00
 8 25 20 -10.67 0.00
 9 25 20 -3.08 0.00
 10 25 20 27.23 0.00
 11 25 20 -1.15 0.00
 12 25 20 -2.63 0.00
 13 25 20 -2.48 0.00
 14 25 20 5.62 0.00
 15 25 20 9.31 0.00
 16 25 20 6.45 0.00
 0 26 20 -0.57 0.00
 1 26 20 -11.58 0.00
 2 26 20 -0.61 0.00
 3 26 20 0.90 0.00
 4 26 20 4.01 0.00
 5 26 20 -15.59 0.00
 6 26 20 -0.50 0.00
 7 26 20 3.90 0.00
 8 26 20 -3.80 0.00
 9 26 20 22.97 0.00
 10 26 20 0.49 0.00
 11 26 20 -7.72 0.00
 12 26 20 -1.24 0.00
 13 26 20 9.56 0.00
 14 26 20 -11.03 0.00
 15 26 20 -9.64 0.00
 16 26 20 15.00 0.00
 0 27 20 -7.72 0.00
 1 27 20 4.66 0.00
 2 27 20 3.55 0.00
 3 27 20 0.60 0.00
 4 27 20 -10.31 0.00
 5 27 20 8.18 0.00
 6 27 20 3.57 0.00
 7 27 20 -14.11 0.00
 8 27 20 16.21 0.00
 9 27 20 3.73 0.00
 10 27 20 -10.25 0.00
 11 27 20 4.14 0.00
 12 27 20 14.78 0.00
 13 27 20 -0.62 0.00
 14 27 20 -6.70 0.00
 15 27 20 11.76 0.00
 16 27 20 -0.26 0.00
 0 28 20 23.53 0.00
 1 28 20 0.58 0.00
 2 28 20 -11.88 0.00
 3 28 20 -3.04 0.00
 4 28 20 3.38 0.00
 5 28 20 8.99 0.00
 6 28 20 -2.18 0.00
 7 28 20 -5.54 0.00
 8 28 20 1.95 0.00
 9 28 20 -13.37 0.00
 10 28 20 4.85 0.00
 11 28 20 0.95 0.00
 12 28 20 -9.88 0.00
 13 28 20 -2.99 0.00
 14 28 20 15.51 0.00
 0 29 20 0.70 0.00
 1 29 20 -15.85 0.00
 2 29 20 1.16 0.00
 3 29 20 8.52 0.00
 4 29 20 -8.60 0.00
 5 29 20 1.83 0.00
 6 29 20 17.54 0.00
 7 29 20 -5.16 0.00
 8 29 20 -4.86 0.00
 9 29 20 4.27 0.00
 10 29 20 -0.18 0.00
 11 29 20 -12.27 0.00
 12 29 20 -3.73 0.00
 0 30 20 -11.46 0.00
 1 30 20 7.42 0.00
 2 30 20 5.44 0.00
 3 30 20 -7.01 0.00
 4 30 20 3.96 0.00
 5 30 20 8.37 0.00
 6 30 20 -1.73 0.00
 7 30 20 -7.89 0.00
 8 30 20 1.80 0.00
 9 30 20 0.63 0.00
 10 30 20 -4.53 0.00
 11 30 20 -2.80 0.00
 0 31 20 13.41 0.00
 1 31 20 2.94 0.00
 2 31 20 -5.54 0.00
 3 31 20 -2.87 0.00
 4 31 20 15.90 0.00
 5 31 20 -3.37 0.00
 6 31 20 -22.19 0.00
 7 31 20 8.70 0.00
 8 31 20 -2.20 0.00
 9 31 20 1.99 0.00
 10 31 20 -9.14 0.00
 0 32 20 -2.40 0.00
 1 32 20 5.98 0.00
 2 32 20 3.87 0.00
 3 32 20 11.35 0.00
 4 32 20 -6.39 0.00
 5 32 20 -16.85 0.00
 6 32 20 1.77 0.00
 0 1 21 -13.95 0.00
 0 2 21 -8.66 0.00
 1 2 21 -4.06 0.00
 0 3 21 -18.57 0.00
 1 3 21 -0.83 0.00
 2 3 21 5.59 0.00
 0 4 21 1.76 0.00
 1 4 21 2.56 0.00
 2 4 21 -3.02 0.00
 3 4 21 -13.55 0.00
 0 5 21 -16.84 0.00
 1 5 21 -17.85 0.00
 2 5 21 -8.00 0.00
 3 5 21 -8.81 0.00
 4 5 21 6.13 0.00
 0 6 21 -4.64 0.00
 1 6 21 -7.12 0.00
 2 6 21 0.40 0.00
 3 6 21 7.66 0.00
 4 6 21 7.85 0.00
 5 6 21 -2.05 0.00
 0 7 21 14.71 0.00
 1 7 21 1.77 0.00
 2 7 21 7.83 0.00
 3 7 21 8.20 0.00
 4 7 21 -8.75 0.00
 5 7 21 -0.64 0.00
 6 7 21 -0.85 0.00
 0 8 21 6.87 0.00
 1 8 21 -1.73 0.00
 2 8 21 -2.31 0.00
 3 8 21 -10.89 0.00
 4 8 21 -3.35 0.00
 5 8 21 0.71 0.00
 6 8 21 17.81 0.00
 7 8 21 -3.18 0.00
 0 9 21 13.48 0.00
 1 9 21 -11.38 0.00
 2 9 21 -6.32 0.00
 3 9 21 13.53 0.00
 4 9 21 0.22 0.00
 5 9 21 5.45 0.00
 6 9 21 0.16 0.00
 7 9 21 -7.30 0.00
 8 9 21 -1.96 0.00
 0 10 21 -11.37 0.00
 1 10 21 1.32 0.00
 2 10 21 11.50 0.00
 3 10 21 -4.55 0.00
 4 10 21 -3.43 0.00
 5 10 21 7.18 0.00
 6 10 21 -3.08 0.00
 7 10 21 15.58 0.00
 8 10 21 -15.36 0.00
 9 10 21 -4.16 0.00
 0 11 21 12.59 0.00
 1 11 21 20.96 0.00
 2 11 21 -6.18 0.00
 3 11 21 -15.86 0.00
 4 11 21 -3.39 0.00
 5 11 21 -11.26 0.00
 6 11 21 11.45 0.00
 7 11 21 5.05 0.00
 8 11 21 -14.54 0.00
 9 11 21 29.75 0.00
 10 11 21 12.00 0.00
 0 12 21 -12.93 0.00
 1 12 21 0.85 0.00
 2 12 21 -7.56 0.00
 3 12 21 3.84 0.00
 4 12 21 -0.99 0.00
 5 12 21 4.48 0.00
 6 12 21 3.52 0.00
 7 12 21 -12.73 0.00
 8 12 21 15.38 0.00
 9 12 21 -1.16 0.00
 10 12 21 -14.53 0.00
 11 12 21 -5.12 0.00
 0 13 21 -3.70 0.00
 1 13 21 -28.24 0.00
 2 13 21 -9.39 0.00
 3 13 21 -0.93 0.00
 4 13 21 8.84 0.00
 5 13 21 16.67 0.00
 6 13 21 -3.40 0.00
 7 13 21 2.52 0.00
 8 13 21 5.91 0.00
 9 13 21 -28.16 0.00
 10 13 21 -15.96 0.00
 11 13 21 0.75 0.00
 12 13 21 10.00 0.00
 0 14 21 10.05 0.00
 1 14 21 -8.35 0.00
 2 14 21 3.13 0.00
 3 14 21 -3.11 0.00
 4 14 21 4.95 0.00
 5 14 21 7.06 0.00
 6 14 21 4.94 0.00
 7 14 21 4.27 0.00
 8 14 21 -18.78 0.00
 9 14 21 -14.39 0.00
 10 14 21 20.88 0.00
 11 14 21 24.75 0.00
 12 14 21 -5.23 0.00
 13 14 21 -2.44 0.00
 0 15 21 9.78 0.00
 1 15 21 -7.85 0.00
 2 15 21 3.05 0.00
 3 15 21 -0.11 0.00
 4 15 21 -3.32 0.00
 5 15 21 12.62 0.00
 6 15 21 -3.14 0.00
 7 15 21 -28.70 0.00
 8 15 21 -0.12 0.00
 9 15 21 24.94 0.00
 10 15 21 9.99 0.00
 11 15 21 -8.46 0.00
 12 15 21 -3.61 0.00
 13 15 21 10.19 0.00
 14 15 21 -2.24 0.00
 0 16 21 -0.78 0.00
 1 16 21 -4.76 0.00
 2 16 21 8.02 0.00
 3 16 21 -7.10 0.00
 4 16 21 -5.34 0.00
 5 16 21 4.89 0.00
 6 16 21 -15.09 0.00
 7 16 21 -6.11 0.00
 8 16 21 8.31 0.00
 9 16 21 -1.02 0.00
 10 16 21 2.82 0.00
 11 16 21 -0.73 0.00
 12 16 21 7.28 0.00
 13 16 21 -8.92 0.00
 14 16 21 -42.85 0.00
 15 16 21 9.67 0.00
 0 17 21 -5.14 0.00
 1 17 21 13.61 0.00
 2 17 21 3.95 0.00
 3 17 21 -7.44 0.00
 4 17 21 -21.53 0.00
 5 17 21 1.15 0.00
 6 17 21 15.39 0.00
 7 17 21 10.75 0.00
 8 17 21 0.24 0.00
 9 17 21 -1.65 0.00
 10 17 21 -7.34 0.00
 11 17 21 16.56 0.00
 12 17 21 -8.02 0.00
 13 17 21 -30.05 0.00
 14 17 21 1.70 0.00
 15 17 21 7.71 0.00
 16 17 21 5.44 0.00
 0 18 21 11.23 0.00
 1 18 21 11.00 0.00
 2 18 21 -18.43 0.00
 3 18 21 -10.21 0.00
 4 18 21 -4.20 0.00
 5 18 21 19.14 0.00
 6 18 21 16.86 0.00
 7 18 21 -5.88 0.00
 8 18 21 -6.06 0.00
 9 18 21 5.89 0.00
 10 18 21 8.18 0.00
 11 18 21 -2.98 0.00
 12 18 21 -20.49 0.00
 13 18 21 -5.55 0.00
 14 18 21 28.69 0.00
 15 18 21 4.69 0.00
 16 18 21 14.50 0.00
 17 18 21 -8.49 0.00
 0 19 21 1.83 0.00
 1 19 21 -15.34 0.00
 2 19 21 1.35 0.00
 3 19 21 5.89 0.00
 4 19 21 14.34 0.00
 5 19 21 -2.40 0.00
 6 19 21 8.77 0.00
 7 19 21 5.78 0.00
 8 19 21 -11.04 0.00
 9 19 21 -21.08 0.00
 10 19 21 4.63 0.00
 11 19 21 -8.85 0.00
 12 19 21 1.93 0.00
 13 19 21 29.49 0.00
 14 19 21 2.63 0.00
 15 19 21 -8.23 0.00
 16 19 21 -9.60 0.00
 17 19 21 14.13 0.00
 18 19 21 -5.61 0.00
 0 20 21 -16.16 0.00
 1 20 21 4.82 0.00
 2 20 21 14.75 0.00
 3 20 21 7.63 0.00
 4 20 21 6.79 0.00
 5 20 21 -17.57 0.00
 6 20 21 -2.74 0.00
 7 20 21 -0.81 0.00
 8 20 21 -10.35 0.00
 9 20 21 3.39 0.00
 10 20 21 -4.23 0.00
 11 20 21 6.96 0.00
 12 20 21 22.75 0.00
 13 20 21 -13.62 0.00
 14 20 21 -14.16 0.00
 15 20 21 5.05 0.00
 16 20 21 2.84 0.00
 17 20 21 -12.52 0.00
 18 20 21 -15.99 0.00
 19 20 21 -0.82 0.00
 0 21 21 10.18 0.00
 1 21 21 8.83 0.00
 2 21 21 -6.65 0.00
 3 21 21 -7.03 0.00
 4 21 21 -7.60 0.00
 5 21 21 -16.45 0.00
 6 21 21 -10.52 0.00
 7 21 21 6.85 0.00
 8 21 21 6.06 0.00
 9 21 21 10.62 0.00
 10 21 21 17.32 0.00
 11 21 21 10.44 0.00
 12 21 21 -15.44 0.00
 13 21 21 -20.28 0.00
 14 21 21 17.76 0.00
 15 21 21 6.29 0.00
 16 21 21 -11.98 0.00
 17 21 21 -23.62 0.00
 18 21 21 12.00 0.00
 0 22 21 18.53 0.00
 1 22 21 -3.22 0.00
 2 22 21 -2.15 0.00
 3 22 21 -11.68 0.00
 4 22 21 -16.87 0.00
 5 22 21 4.04 0.00
 6 22 21 17.13 0.00
 7 22 21 15.53 0.00
 8 22 21 10.65 0.00
 9 22 21 13.12 0.00
 10 22 21 -20.31 0.00
 11 22 21 -26.78 0.00
 12 22 21 -3.29 0.00
 13 22 21 33.38 0.00
 14 22 21 -5.11 0.00
 15 22 21 -7.22 0.00
 16 22 21 -20.71 0.00
 17 22 21 14.81 0.00
 0 23 21 -14.89 0.00
 1 23 21 -2.96 0.00
 2 23 21 -0.48 0.00
 3 23 21 -5.02 0.00
 4 23 21 8.87 0.00
 5 23 21 36.60 0.00
 6 23 21 -10.89 0.00
 7 23 21 -6.15 0.00
 8 23 21 11.26 0.00
 9 23 21 -16.88 0.00
 10 23 21 -21.41 0.00
 11 23 21 10.21 0.00
 12 23 21 18.62 0.00
 13 23 21 -3.16 0.00
 14 23 21 -5.77 0.00
 15 23 21 -4.91 0.00
 16 23 21 -5.55 0.00
 0 24 21 8.81 0.00
 1 24 21 5.65 0.00
 2 24 21 0.19 0.00
 3 24 21 7.54 0.00
 4 24 21 -1.17 0.00
 5 24 21 -11.61 0.00
 6 24 21 -26.53 0.00
 7 24 21 4.23 0.00
 8 24 21 -2.60 0.00
 9 24 21 -23.23 0.00
 10 24 21 20.74 0.00
 11 24 21 -1.66 0.00
 12 24 21 10.49 0.00
 13 24 21 11.89 0.00
 14 24 21 12.57 0.00
 15 24 21 -7.33 0.00
 0 25 21 17.52 0.00
 1 25 21 0.24 0.00
 2 25 21 2.50 0.00
 3 25 21 -4.41 0.00
 4 25 21 -12.49 0.00
 5 25 21 -10.29 0.00
 6 25 21 12.17 0.00
 7 25 21 -1.67 0.00
 8 25 21 -13.15 0.00
 9 25 21 15.91 0.00
 10 25 21 8.32 0.00
 11 25 21 -8.07 0.00
 12 25 21 1.18 0.00
 13 25 21 9.05 0.00
 14 25 21 -12.60 0.00
 0 26 21 -5.26 0.00
 1 26 21 -2.75 0.00
 2 26 21 -7.76 0.00
 3 26 21 -2.15 0.00
 4 26 21 5.54 0.00
 5 26 21 9.12 0.00
 6 26 21 8.54 0.00
 7 26 21 -17.24 0.00
 8 26 21 14.79 0.00
 9 26 21 14.29 0.00
 10 26 21 -16.33 0.00
 11 26 21 7.55 0.00
 12 26 21 1.60 0.00
 13 26 21 -5.97 0.00
 14 26 21 -3.91 0.00
 0 27 21 5.41 0.00
 1 27 21 0.26 0.00
 2 27 21 1.90 0.00
 3 27 21 19.81 0.00
 4 27 21 0.22 0.00
 5 27 21 -8.99 0.00
 6 27 21 -3.55 0.00
 7 27 21 -2.74 0.00
 8 27 21 8.75 0.00
 9 27 21 -21.35 0.00
 10 27 21 -3.69 0.00
 11 27 21 5.64 0.00
 12 27 21 -10.92 0.00
 13 27 21 1.68 0.00
 14 27 21 7.95 0.00
 0 28 21 -0.46 0.00
 1 28 21 11.86 0.00
 2 28 21 11.98 0.00
 3 28 21 -5.02 0.00
 4 28 21 -18.70 0.00
 5 28 21 -0.17 0.00
 6 28 21 14.08 0.00
 7 28 21 10.95 0.00
 8 28 21 -7.57 0.00
 9 28 21 -10.34 0.00
 10 28 21 2.73 0.00
 11 28 21 -2.47 0.00
 12 28 21 -5.21 0.00
 0 29 21 -0.30 0.00
 1 29 21 7.93 0.00
 2 29 21 -10.41 0.00
 3 29 21 -9.89 0.00
 4 29 21 5.46 0.00
 5 29 21 1.29 0.00
 6 29 21 8.79 0.00
 7 29 21 3.88 0.00
 8 29 21 -9.65 0.00
 9 29 21 4.48 0.00
 10 29 21 10.62 0.00
 11 29 21 -1.81 0.00
 0 30 21 -3.55 0.00
 1 30 21 1.87 0.00
 2 30 21 1.32 0.00
 3 30 21 -0.75 0.00
 4 30 21 10.28 0.00
 5 30 21 5.33 0.00
 6 30 21 -10.53 0.00
 7 30 21 -2.14 0.00
 8 30 21 -2.80 0.00
 9 30 21 11.55 0.00
 0 31 21 5.85 0.00
 1 31 21 8.18 0.00
 2 31 21 -0.63 0.00
 3 31 21 -1.25 0.00
 4 31 21 -0.79 0.00
 5 31 21 -2.50 0.00
 6 31 21 -9.27 0.00
 0 0 22 -2.87 0.00
 0 1 22 15.59 0.00
 1 1 22 -21.60 0.00
 0 2 22 -6.22 0.00
 1 2 22 -20.59 0.00
 2 2 22 -4.16 0.00
 0 3 22 6.63 0.00
 1 3 22 -9.42 0.00
 2 3 22 13.04 0.00
 3 3 22 10.79 0.00
 0 4 22 2.59 0.00
 1 4 22 -9.57 0.00
 2 4 22 10.18 0.00
 3 4 22 -22.59 0.00
 4 4 22 -12.26 0.00
 0 5 22 -11.16 0.00
 1 5 22 -5.47 0.00
 2 5 22 0.12 0.00
 3 5 22 -4.19 0.00
 4 5 22 8.80 0.00
 5 5 22 -4.05 0.00
 0 6 22 13.11 0.00
 1 6 22 23.25 0.00
 2 6 22 -3.86 0.00
 3 6 22 3.58 0.00
 4 6 22 -2.85 0.00
 5 6 22 11.71 0.00
 6 6 22 6.39 0.00
 0 7 22 17.45 0.00
 1 7 22 5.41 0.00
 2 7 22 -11.08 0.00
 3 7 22 0.72 0.00
 4 7 22 3.43 0.00
 5 7 22 1.59 0.00
 6 7 22 -4.72 0.00
 7 7 22 1.59 0.00
 0 8 22 -7.43 0.00
 1 8 22 -7.93 0.00
 2 8 22 2.76 0.00
 3 8 22 -2.21 0.00
 4 8 22 -6.05 0.00
 5 8 22 -2.49 0.00
 6 8 22 2.40 0.00
 7 8 22 16.45 0.00
 8 8 22 5.41 0.00
 0 9 22 -3.47 0.00
 1 9 22 8.67 0.00
 2 9 22 0.02 0.00
 3 9 22 -1.79 0.00
 4 9 22 4.69 0.00
 5 9 22 13.56 0.00
 6 9 22 -6.43 0.00
 7 9 22 -1.72 0.00
 8 9 22 -23.31 0.00
 9 9 22 -12.59 0.00
 0 10 22 1.36 0.00
 1 10 22 -4.12 0.00
 2 10 22 10.34 0.00
 3 10 22 -13.19 0.00
 4 10 22 -1.31 0.00
 5 10 22 -7.67 0.00
 6 10 22 -12.06 0.00
 7 10 22 4.94 0.00
 8 10 22 3.00 0.00
 9 10 22 14.04 0.00
 10 10 22 8.76 0.00
 0 11 22 -6.87 0.00
 1 11 22 8.03 0.00
 2 11 22 -8.32 0.00
 3 11 22 -3.87 0.00
 4 11 22 3.04 0.00
 5 11 22 -19.47 0.00
 6 11 22 -9.15 0.00
 7 11 22 9.74 0.00
 8 11 22 16.25 0.00
 9 11 22 -2.62 0.00
 10 11 22 14.08 0.00
 11 11 22 7.35 0.00
 0 12 22 -3.21 0.00
 1 12 22 -9.46 0.00
 2 12 22 -15.68 0.00
 3 12 22 16.48 0.00
 4 12 22 -1.17 0.00
 5 12 22 0.11 0.00
 6 12 22 13.57 0.00
 7 12 22 -0.44 0.00
 8 12 22 1.67 0.00
 9 12 22 -9.91 0.00
 10 12 22 -7.57 0.00
 11 12 22 -29.70 0.00
 12 12 22 -9.04 0.00
 0 13 22 39.94 0.00
 1 13 22 -10.51 0.00
 2 13 22 -0.06 0.00
 3 13 22 -3.65 0.00
 4 13 22 -6.18 0.00
 5 13 22 11.08 0.00
 6 13 22 9.24 0.00
 7 13 22 2.53 0.00
 8 13 22 1.40 0.00
 9 13 22 1.47 0.00
 10 13 22 -15.13 0.00
 11 13 22 -8.58 0.00
 12 13 22 2.09 0.00
 13 13 22 22.27 0.00
 0 14 22 -1.75 0.00
 1 14 22 -1.05 0.00
 2 14 22 20.80 0.00
 3 14 22 2.89 0.00
 4 14 22 -16.57 0.00
 5 14 22 -9.68 0.00
 6 14 22 7.26 0.00
 7 14 22 6.10 0.00
 8 14 22 1.38 0.00
 9 14 22 -6.56 0.00
 10 14 22 -12.20 0.00
 11 14 22 21.95 0.00
 12 14 22 15.89 0.00
 13 14 22 13.60 0.00
 14 14 22 -11.72 0.00
 0 15 22 1.84 0.00
 1 15 22 22.52 0.00
 2 15 22 0.54 0.00
 3 15 22 -8.57 0.00
 4 15 22 -18.55 0.00
 5 15 22 -0.61 0.00
 6 15 22 14.30 0.00
 7 15 22 -7.50 0.00
 8 15 22 -15.54 0.00
 9 15 22 -2.23 0.00
 10 15 22 21.65 0.00
 11 15 22 0.63 0.00
 12 15 22 4.75 0.00
 13 15 22 -12.56 0.00
 14 15 22 -31.10 0.00
 15 15 22 15.40 0.00
 0 16 22 5.96 0.00
 1 16 22 0.72 0.00
 2 16 22 -3.86 0.00
 3 16 22 2.33 0.00
 4 16 22 -2.78 0.00
 5 16 22 4.70 0.00
 6 16 22 -6.31 0.00
 7 16 22 5.92 0.00
 8 16 22 9.76 0.00
 9 16 22 0.34 0.00
 10 16 22 -12.70 0.00
 11 16 22 11.16 0.00
 12 16 22 4.50 0.00
 13 16 22 -12.81 0.00
 14 16 22 7.97 0.00
 15 16 22 -7.95 0.00
 16 16 22 -28.57 0.00
 0 17 22 -18.81 0.00
 1 17 22 8.24 0.00
 2 17 22 -4.78 0.00
 3 17 22 6.04 0.00
 4 17 22 2.43 0.00
 5 17 22 -13.33 0.00
 6 17 22 1.65 0.00
 7 17 22 15.79 0.00
 8 17 22 4.34 0.00
 9 17 22 6.45 0.00
 10 17 22 -9.55 0.00
 11 17 22 3.23 0.00
 12 17 22 -9.20 0.00
 13 17 22 8.02 0.00
 14 17 22 36.26 0.00
 15 17 22 -30.10 0.00
 16 17 22 -1.74 0.00
 17 17 22 25.24 0.00
 0 18 22 10.75 0.00
 1 18 22 5.05 0.00
 2 18 22 -3.40 0.00
 3 18 22 4.31 0.00
 4 18 22 -0.33 0.00
 5 18 22 -20.27 0.00
 6 18 22 16.96 0.00
 7 18 22 12.17 0.00
 8 18 22 -5.43 0.00
 9 18 22 -24.30 0.00
 10 18 22 1.85 0.00
 11 18 22 -5.42 0.00
 12 18 22 20.45 0.00
 13 18 22 34.26 0.00
 14 18 22 -30.77 0.00
 15 18 22 -27.71 0.00
 16 18 22 33.35 0.00
 17 18 22 45.11 0.00
 18 18 22 -28.50 0.00
 0 19 22 9.75 0.00
 1 19 22 -13.44 0.00
 2 19 22 6.79 0.00
 3 19 22 2.89 0.00
 4 19 22 5.31 0.00
 5 19 22 -0.17 0.00
 6 19 22 -1.27 0.00
 7 19 22 0.08 0.00
 8 19 22 -7.00 0.00
 9 19 22 -11.46 0.00
 10 19 22 -3.70 0.00
 11 19 22 10.72 0.00
 12 19 22 22.21 0.00
 13 19 22 -25.68 0.00
 14 19 22 -32.37 0.00
 15 19 22 36.34 0.00
 16 19 22 12.36 0.00
 17 19 22 -20.16 0.00
 18 19 22 -50.81 0.00
 0 20 22 -9.86 0.00
 1 20 22 -3.76 0.00
 2 20 22 -1.02 0.00
 3 20 22 -3.22 0.00
 4 20 22 2.86 0.00
 5 20 22 -1.73 0.00
 6 20 22 -19.88 0.00
 7 20 22 -10.02 0.00
 8 20 22 -6.01 0.00
 9 20 22 23.35 0.00
 10 20 22 18.37 0.00
 11 20 22 2.42 0.00
 12 20 22 -14.19 0.00
 13 20 22 -28.03 0.00
 14 20 22 13.85 0.00
 15 20 22 13.12 0.00
 16 20 22 -0.12 0.00
 17 20 22 -33.62 0.00
 0 21 22 20.37 0.00
 1 21 22 7.74 0.00
 2 21 22 -0.38 0.00
 3 21 22 -7.41 0.00
 4 21 22 -13.89 0.00
 5 21 22 7.80 0.00
 6 21 22 -1.78 0.00
 7 21 22 -3.91 0.00
 8 21 22 15.51 0.00
 9 21 22 10.29 0.00
 10 21 22 -8.53 0.00
 11 21 22 -8.37 0.00
 12 21 22 -10.06 0.00
 13 21 22 10.02 0.00
 14 21 22 9.33 0.00
 15 21 22 10.53 0.00
 16 21 22 -6.74 0.00
 0 22 22 6.64 0.00
 1 22 22 -14.52 0.00
 2 22 22 -5.77 0.00
 3 22 22 14.22 0.00
 4 22 22 6.77 0.00
 5 22 22 16.81 0.00
 6 22 22 -9.76 0.00
 7 22 22 3.20 0.00
 8 22 22 14.17 0.00
 9 22 22 -5.28 0.00
 10 22 22 1.08 0.00
 11 22 22 -12.18 0.00
 12 22 22 -19.87 0.00
 13 22 22 21.44 0.00
 14 22 22 8.06 0.00
 15 22 22 2.12 0.00
 0 23 22 -22.92 0.00
 1 23 22 -21.55 0.00
 2 23 22 11.26 0.00
 3 23 22 19.62 0.00
 4 23 22 -11.22 0.00
 5 23 22 -10.55 0.00
 6 23 22 1.26 0.00
 7 23 22 -1.05 0.00
 8 23 22 -8.15 0.00
 9 23 22 -18.88 0.00
 10 23 22 5.73 0.00
 11 23 22 -1.05 0.00
 12 23 22 19.64 0.00
 13 23 22 10.32 0.00
 14 23 22 1.13 0.00
 0 24 22 -8.42 0.00
 1 24 22 21.78 0.00
 2 24 22 18.76 0.00
 3 24 22 -4.52 0.00
 4 24 22 -10.32 0.00
 5 24 22 -8.79 0.00
 6 24 22 7.85 0.00
 7 24 22 -8.51 0.00
 8 24 22 -13.11 0.00
 9 24 22 1.75 0.00
 10 24 22 16.94 0.00
 11 24 22 2.17 0.00
 12 24 22 -11.24 0.00
 13 24 22 -6.52 0.00
 14 24 22 -0.26 0.00
 0 25 22 -3.60 0.00
 1 25 22 18.93 0.00
 2 25 22 -9.19 0.00
 3 25 22 -4.11 0.00
 4 25 22 8.54 0.00
 5 25 22 -6.53 0.00
 6 25 22 16.33 0.00
 7 25 22 -3.08 0.00
 8 25 22 -0.02 0.00
 9 25 22 23.43 0.00
 10 25 22 -4.43 0.00
 11 25 22 -0.54 0.00
 12 25 22 -16.44 0.00
 13 25 22 -6.81 0.00
 0 26 22 6.82 0.00
 1 26 22 3.83 0.00
 2 26 22 -4.13 0.00
 3 26 22 4.52 0.00
 4 26 22 -3.72 0.00
 5 26 22 -0.62 0.00
 6 26 22 10.28 0.00
 7 26 22 -12.65 0.00
 8 26 22 6.26 0.00
 9 26 22 1.67 0.00
 10 26 22 -20.77 0.00
 11 26 22 -2.68 0.00
 12 26 22 2.41 0.00
 0 27 22 9.58 0.00
 1 27 22 2.29 0.00
 2 27 22 0.09 0.00
 3 27 22 1.51 0.00
 4 27 22 2.00 0.00
 5 27 22 7.33 0.00
 6 27 22 -11.08 0.00
 7 27 22 6.58 0.00
 8 27 22 8.48 0.00
 9 27 22 -20.22 0.00
 10 27 22 -9.27 0.00
 11 27 22 12.48 0.00
 12 27 22 3.32 0.00
 0 28 22 -19.53 0.00
 1 28 22 -13.02 0.00
 2 28 22 3.07 0.00
 3 28 22 -1.51 0.00
 4 28 22 -2.68 0.00
 5 28 22 -7.31 0.00
 6 28 22 7.31 0.00
 7 28 22 15.97 0.00
 8 28 22 -14.53 0.00
 9 28 22 5.69 0.00
 10 28 22 22.22 0.00
 11 28 22 -0.14 0.00
 0 29 22 -20.09 0.00
 1 29 22 8.70 0.00
 2 29 22 7.12 0.00
 3 29 22 -11.40 0.00
 4 29 22 8.02 0.00
 5 29 22 11.01 0.00
 6 29 22 -3.93 0.00
 7 29 22 -12.97 0.00
 8 29 22 -0.91 0.00
 9 29 22 19.77 0.00
 0 30 22 7.38 0.00
 1 30 22 4.13 0.00
 2 30 22 -1.71 0.00
 3 30 22 1.11 0.00
 4 30 22 5.68 0.00
 5 30 22 2.62 0.00
 0 1 23 7.47 0.00
 0 2 23 21.04 0.00
 1 2 23 7.50 0.00
 0 3 23 18.23 0.00
 1 3 23 -0.53 0.00
 2 3 23 -3.31 0.00
 0 4 23 -4.47 0.00
 1 4 23 -7.18 0.00
 2 4 23 1.08 0.00
 3 4 23 -8.43 0.00
 0 5 23 -10.63 0.00
 1 5 23 7.94 0.00
 2 5 23 -13.23 0.00
 3 5 23 9.39 0.00
 4 5 23 12.36 0.00
 0 6 23 -2.15 0.00
 1 6 23 16.25 0.00
 2 6 23 2.92 0.00
 3 6 23 16.78 0.00
 4 6 23 -13.02 0.00
 5 6 23 -5.83 0.00
 0 7 23 5.41 0.00
 1 7 23 -10.60 0.00
 2 7 23 5.21 0.00
 3 7 23 -9.65 0.00
 4 7 23 -8.69 0.00
 5 7 23 1.35 0.00
 6 7 23 -2.76 0.00
 0 8 23 -4.28 0.00
 1 8 23 -13.03 0.00
 2 8 23 4.59 0.00
 3 8 23 3.18 0.00
 4 8 23 -6.06 0.00
 5 8 23 -4.11 0.00
 6 8 23 -3.24 0.00
 7 8 23 -4.73 0.00
 0 9 23 0.20 0.00
 1 9 23 -11.06 0.00
 2 9 23 13.74 0.00
 3 9 23 -3.32 0.00
 4 9 23 -12.46 0.00
 5 9 23 8.51 0.00
 6 9 23 5.01 0.00
 7 9 23 -8.78 0.00
 8 9 23 1.34 0.00
 0 10 23 -17.10 0.00
 1 10 23 -0.78 0.00
 2 10 23 17.33 0.00
 3 10 23 -11.69 0.00
 4 10 23 -3.31 0.00
 5 10 23 -3.26 0.00
 6 10 23 -16.34 0.00
 7 10 23 4.29 0.00
 8 10 23 16.41 0.00
 9 10 23 9.39 0.00
 0 11 23 2.63 0.00
 1 11 23 47.94 0.00
 2 11 23 -26.59 0.00
 3 11 23 -9.15 0.00
 4 11 23 11.87 0.00
 5 11 23 -1.22 0.00
 6 11 23 3.42 0.00
 7 11 23 -6.07 0.00
 8 11 23 5.10 0.00
 9 11 23 -0.81 0.00
 10 11 23 -13.65 0.00
 0 12 23 55.14 0.00
 1 12 23 -27.01 0.00
 2 12 23 -28.15 0.00
 3 12 23 24.45 0.00
 4 12 23 12.47 0.00
 5 12 23 4.90 0.00
 6 12 23 13.82 0.00
 7 12 23 -7.04 0.00
 8 12 23 2.08 0.00
 9 12 23 -4.99 0.00
 10 12 23 -14.01 0.00
 11 12 23 -1.57 0.00
 0 13 23 -21.08 0.00
 1 13 23 -11.96 0.00
 2 13 23 47.73 0.00
 3 13 23 8.89 0.00
 4 13 23 -21.54 0.00
 5 13 23 -1.20 0.00
 6 13 23 -9.82 0.00
 7 13 23 -2.76 0.00
 8 13 23 3.26 0.00
 9 13 23 5.72 0.00
 10 13 23 6.45 0.00
 11 13 23 22.85 0.00
 12 13 23 -3.66 0.00
 0 14 23 -27.29 0.00
 1 14 23 27.68 0.00
 2 14 23 4.71 0.00
 3 14 23 -6.38 0.00
 4 14 23 -0.97 0.00
 5 14 23 -16.81 0.00
 6 14 23 -18.22 0.00
 7 14 23 5.03 0.00
 8 14 23 8.59 0.00
 9 14 23 3.67 0.00
 10 14 23 4.42 0.00
 11 14 23 -9.46 0.00
 12 14 23 13.12 0.00
 13 14 23 -3.76 0.00
 0 15 23 2.45 0.00
 1 15 23 15.98 0.00
 2 15 23 -12.90 0.00
 3 15 23 -0.49 0.00
 4 15 23 8.42 0.00
 5 15 23 -3.81 0.00
 6 15 23 -3.83 0.00
 7 15 23 16.12 0.00
 8 15 23 -2.46 0.00
 9 15 23 -17.30 0.00
 10 15 23 7.37 0.00
 11 15 23 13.76 0.00
 12 15 23 1.44 0.00
 13 15 23 -10.73 0.00
 14 15 23 -2.30 0.00
 0 16 23 3.40 0.00
 1 16 23 -14.66 0.00
 2 16 23 -20.76 0.00
 3 16 23 15.73 0.00
 4 16 23 23.72 0.00
 5 16 23 -0.90 0.00
 6 16 23 -13.29 0.00
 7 16 23 -3.25 0.00
 8 16 23 -0.86 0.00
 9 16 23 30.01 0.00
 10 16 23 -4.60 0.00
 11 16 23 -15.99 0.00
 12 16 23 -14.21 0.00
 13 16 23 11.06 0.00
 14 16 23 32.99 0.00
 15 16 23 2.63 0.00
 0 17 23 -16.95 0.00
 1 17 23 -13.40 0.00
 2 17 23 11.41 0.00
 3 17 23 9.76 0.00
 4 17 23 -4.31 0.00
 5 17 23 -28.32 0.00
 6 17 23 8.32 0.00
 7 17 23 1.40 0.00
 8 17 23 5.00 0.00
 9 17 23 0.35 0.00
 10 17 23 -6.27 0.00
 11 17 23 -19.80 0.00
 12 17 23 8.91 0.00
 13 17 23 12.70 0.00
 14 17 23 -2.15 0.00
 15 17 23 12.18 0.00
 16 17 23 12.43 0.00
 0 18 23 12.41 0.00
 1 18 23 5.34 0.00
 2 18 23 13.08 0.00
 3 18 23 -10.59 0.00
 4 18 23 -0.88 0.00
 5 18 23 11.82 0.00
 6 18 23 -2.33 0.00
 7 18 23 -9.75 0.00
 8 18 23 12.47 0.00
 9 18 23 -14.84 0.00
 10 18 23 -10.50 0.00
 11 18 23 -8.52 0.00
 12 18 23 3.79 0.00
 13 18 23 7.59 0.00
 14 18 23 5.25 0.00
 15 18 23 11.45 0.00
 16 18 23 -43.22 0.00
 17 18 23 0.51 0.00
 0 19 23 -13.12 0.00
 1 19 23 -7.48 0.00
 2 19 23 -0.19 0.00
 3 19 23 -4.36 0.00
 4 19 23 6.39 0.00
 5 19 23 12.12 0.00
 6 19 23 -21.64 0.00
 7 19 23 2.58 0.00
 8 19 23 1.54 0.00
 9 19 23 7.71 0.00
 10 19 23 -1.45 0.00
 11 19 23 -4.24 0.00
 12 19 23 -1.51 0.00
 13 19 23 -1.86 0.00
 14 19 23 -3.65 0.00
 15 19 23 -20.31 0.00
 16 19 23 -2.73 0.00
 0 20 23 -2.64 0.00
 1 20 23 29.57 0.00
 2 20 23 2.59 0.00
 3 20 23 -10.62 0.00
 4 20 23 -6.12 0.00
 5 20 23 -0.15 0.00
 6 20 23 5.41 0.00
 7 20 23 2.22 0.00
 8 20 23 -10.30 0.00
 9 20 23 -6.99 0.00
 10 20 23 3.89 0.00
 11 20 23 15.10 0.00
 12 20 23 -1.53 0.00
 13 20 23 3.60 0.00
 14 20 23 -0.52 0.00
 15 20 23 -18.66 0.00
 16 20 23 27.22 0.00
 0 21 23 36.88 0.00
 1 21 23 16.97 0.00
 2 21 23 -14.35 0.00
 3 21 23 15.74 0.00
 4 21 23 -6.74 0.00
 5 21 23 6.76 0.00
 6 21 23 15.64 0.00
 7 21 23 -3.41 0.00
 8 21 23 4.29 0.00
 9 21 23 0.57 0.00
 10 21 23 6.27 0.00
 11 21 23 -4.07 0.00
 12 21 23 -12.60 0.00
 13 21 23 12.71 0.00
 14 21 23 -10.36 0.00
 15 21 23 17.46 0.00
 0 22 23 3.68 0.00
 1 22 23 -23.40 0.00
 2 22 23 -16.84 0.00
 3 22 23 0.70 0.00
 4 22 23 -1.49 0.00
 5 22 23 9.30 0.00
 6 22 23 5.28 0.00
 7 22 23 -10.36 0.00
 8 22 23 -0.03 0.00
 9 22 23 -7.17 0.00
 10 22 23 4.92 0.00
 11 22 23 14.20 0.00
 12 22 23 0.57 0.00
 13 22 23 -10.44 0.00
 14 22 23 5.36 0.00
 0 23 23 -3.80 0.00
 1 23 23 -5.15 0.00
 2 23 23 -4.79 0.00
 3 23 23 -1.79 0.00
 4 23 23 22.07 0.00
 5 23 23 -14.31 0.00
 6 23 23 -9.02 0.00
 7 23 23 -0.74 0.00
 8 23 23 0.23 0.00
 9 23 23 -5.30 0.00
 10 23 23 -9.15 0.00
 11 23 23 0.99 0.00
 12 23 23 5.12 0.00
 13 23 23 -4.64 0.00
 0 24 23 -12.73 0.00
 1 24 23 14.74 0.00
 2 24 23 0.57 0.00
 3 24 23 12.52 0.00
 4 24 23 12.21 0.00
 5 24 23 -17.88 0.00
 6 24 23 7.33 0.00
 7 24 23 9.95 0.00
 8 24 23 -0.10 0.00
 9 24 23 1.91 0.00
 10 24 23 -4.84 0.00
 11 24 23 17.81 0.00
 12 24 23 -8.14 0.00
 0 25 23 6.31 0.00
 1 25 23 -7.29 0.00
 2 25 23 -8.29 0.00
 3 25 23 -3.20 0.00
 4 25 23 2.68 0.00
 5 25 23 -4.09 0.00
 6 25 23 2.21 0.00
 7 25 23 0.03 0.00
 8 25 23 -7.97 0.00
 9 25 23 5.07 0.00
 10 25 23 -1.20 0.00
 11 25 23 3.91 0.00
 12 25 23 1.84 0.00
 0 26 23 4.67 0.00
 1 26 23 -23.87 0.00
 2 26 23 7.06 0.00
 3 26 23 17.53 0.00
 4 26 23 -0.90 0.00
 5 26 23 -5.68 0.00
 6 26 23 -10.80 0.00
 7 26 23 5.66 0.00
 8 26 23 -0.58 0.00
 9 26 23 -1.34 0.00
 10 26 23 2.53 0.00
 11 26 23 -8.54 0.00
 0 27 23 -36.23 0.00
 1 27 23 -7.88 0.00
 2 27 23 22.13 0.00
 3 27 23 -0.17 0.00
 4 27 23 -17.25 0.00
 5 27 23 2.15 0.00
 6 27 23 5.74 0.00
 7 27 23 7.24 0.00
 8 27 23 3.19 0.00
 9 27 23 12.91 0.00
 10 27 23 0.67 0.00
 0 28 23 -6.71 0.00
 1 28 23 15.97 0.00
 2 28 23 1.61 0.00
 3 28 23 -20.99 0.00
 4 28 23 1.60 0.00
 5 28 23 2.32 0.00
 6 28 23 -1.46 0.00
 7 28 23 9.58 0.00
 8 28 23 1.86 0.00
 0 29 23 15.79 0.00
 1 29 23 1.02 0.00
 2 29 23 -6.10 0.00
 3 29 23 1.21 0.00
 0 0 24 34.65 0.00
 0 1 24 46.74 0.00
 1 1 24 -20.10 0.00
 0 2 24 -19.08 0.00
 1 2 24 -3.66 0.00
 2 2 24 14.99 0.00
 0 3 24 -8.18 0.00
 1 3 24 4.62 0.00
 2 3 24 0.15 0.00
 3 3 24 -22.56 0.00
 0 4 24 -7.79 0.00
 1 4 24 -10.32 0.00
 2 4 24 -8.47 0.00
 3 4 24 -1.34 0.00
 4 4 24 9.37 0.00
 0 5 24 -20.11 0.00
 1 5 24 4.08 0.00
 2 5 24 1.13 0.00
 3 5 24 12.58 0.00
 4 5 24 3.57 0.00
 5 5 24 0.95 0.00
 0 6 24 -3.96 0.00
 1 6 24 6.83 0.00
 2 6 24 18.77 0.00
 3 6 24 4.68 0.00
 4 6 24 -5.10 0.00
 5 6 24 -7.28 0.00
 6 6 24 -11.90 0.00
 0 7 24 30.23 0.00
 1 7 24 4.99 0.00
 2 7 24 -7.71 0.00
 3 7 24 -15.24 0.00
 4 7 24 -4.88 0.00
 5 7 24 -4.81 0.00
 6 7 24 -1.14 0.00
 7 7 24 -1.13 0.00
 0 8 24 18.91 0.00
 1 8 24 -15.09 0.00
 2 8 24 -14.17 0.00
 3 8 24 7.45 0.00
 4 8 24 5.29 0.00
 5 8 24 3.44 0.00
 6 8 24 4.18 0.00
 7 8 24 -6.29 0.00
 8 8 24 0.48 0.00
 0 9 24 -0.01 0.00
 1 9 24 -3.25 0.00
 2 9 24 5.95 0.00
 3 9 24 11.04 0.00
 4 9 24 6.03 0.00
 5 9 24 -2.62 0.00
 6 9 24 -6.48 0.00
 7 9 24 7.86 0.00
 8 9 24 -5.32 0.00
 9 9 24 15.35 0.00
 0 10 24 -4.48 0.00
 1 10 24 8.27 0.00
 2 10 24 -5.72 0.00
 3 10 24 9.34 0.00
 4 10 24 1.81 0.00
 5 10 24 -12.11 0.00
 6 10 24 -10.19 0.00
 7 10 24 -3.24 0.00
 8 10 24 0.68 0.00
 9 10 24 21.48 0.00
 10 10 24 -5.57 0.00
 0 11 24 -32.12 0.00
 1 11 24 18.39 0.00
 2 11 24 12.06 0.00
 3 11 24 2.50 0.00
 4 11 24 -0.73 0.00
 5 11 24 -6.77 0.00
 6 11 24 26.26 0.00
 7 11 24 -3.76 0.00
 8 11 24 -7.56 0.00
 9 11 24 -7.67 0.00
 10 11 24 -5.52 0.00
 11 11 24 -8.34 0.00
 0 12 24 46.68 0.00
 1 12 24 9.75 0.00
 2 12 24 -11.99 0.00
 3 12 24 -3.43 0.00
 4 12 24 -3.59 0.00
 5 12 24 13.64 0.00
 6 12 24 12.15 0.00
 7 12 24 -8.70 0.00
 8 12 24 -6.83 0.00
 9 12 24 12.59 0.00
 10 12 24 9.75 0.00
 11 12 24 -15.10 0.00
 12 12 24 -6.76 0.00
 0 13 24 -15.47 0.00
 1 13 24 -41.17 0.00
 2 13 24 6.62 0.00
 3 13 24 19.37 0.00
 4 13 24 -9.48 0.00
 5 13 24 0.53 0.00
 6 13 24 -19.23 0.00
 7 13 24 -7.14 0.00
 8 13 24 2.57 0.00
 9 13 24 5.90 0.00
 10 13 24 -10.39 0.00
 11 13 24 -4.53 0.00
 12 13 24 37.89 0.00
 13 13 24 3.03 0.00
 0 14 24 -36.93 0.00
 1 14 24 11.14 0.00
 2 14 24 0.30 0.00
 3 14 24 -17.32 0.00
 4 14 24 18.45 0.00
 5 14 24 6.05 0.00
 6 14 24 -7.75 0.00
 7 14 24 -0.46 0.00
 8 14 24 -3.32 0.00
 9 14 24 -10.29 0.00
 10 14 24 5.49 0.00
 11 14 24 0.72 0.00
 12 14 24 7.73 0.00
 13 14 24 1.10 0.00
 14 14 24 -11.37 0.00
 0 15 24 3.47 0.00
 1 15 24 -2.61 0.00
 2 15 24 -12.69 0.00
 3 15 24 9.88 0.00
 4 15 24 15.60 0.00
 5 15 24 8.60 0.00
 6 15 24 0.27 0.00
 7 15 24 -6.20 0.00
 8 15 24 1.44 0.00
 9 15 24 7.94 0.00
 10 15 24 -15.67 0.00
 11 15 24 8.12 0.00
 12 15 24 6.63 0.00
 13 15 24 0.89 0.00
 14 15 24 -15.25 0.00
 15 15 24 8.79 0.00
 0 16 24 -5.29 0.00
 1 16 24 -4.54 0.00
 2 16 24 4.60 0.00
 3 16 24 -13.72 0.00
 4 16 24 -3.62 0.00
 5 16 24 6.22 0.00
 6 16 24 7.81 0.00
 7 16 24 -15.10 0.00
 8 16 24 -10.35 0.00
 9 16 24 2.71 0.00
 10 16 24 15.41 0.00
 11 16 24 1.67 0.00
 12 16 24 -19.07 0.00
 13 16 24 -25.70 0.00
 14 16 24 6.30 0.00
 15 16 24 38.46 0.00
 16 16 24 18.36 0.00
 0 17 24 15.31 0.00
 1 17 24 5.16 0.00
 2 17 24 11.06 0.00
 3 17 24 -7.82 0.00
 4 17 24 8.21 0.00
 5 17 24 -7.67 0.00
 6 17 24 -12.72 0.00
 7 17 24 -5.25 0.00
 8 17 24 16.65 0.00
 9 17 24 -7.40 0.00
 10 17 24 5.41 0.00
 11 17 24 -14.88 0.00
 12 17 24 -16.49 0.00
 13 17 24 8.32 0.00
 14 17 24 6.27 0.00
 15 17 24 -5.94 0.00
 16 17 24 -26.66 0.00
 0 18 24 -1.38 0.00
 1 18 24 3.56 0.00
 2 18 24 -0.07 0.00
 3 18 24 3.46 0.00
 4 18 24 -10.66 0.00
 5 18 24 11.01 0.00
 6 18 24 1.68 0.00
 7 18 24 10.29 0.00
 8 18 24 3.65 0.00
 9 18 24 0.96 0.00
 10 18 24 -9.51 0.00
 11 18 24 0.83 0.00
 12 18 24 -2.79 0.00
 13 18 24 -4.11 0.00
 14 18 24 -13.35 0.00
 15 18 24 0.73 0.00
 16 18 24 3.81 0.00
 0 19 24 -7.66 0.00
 1 19 24 -2.87 0.00
 2 19 24 -4.93 0.00
 3 19 24 -5.31 0.00
 4 19 24 -4.65 0.00
 5 19 24 6.52 0.00
 6 19 24 5.31 0.00
 7 19 24 3.56 0.00
 8 19 24 -16.40 0.00
 9 19 24 -5.88 0.00
 10 19 24 10.45 0.00
 11 19 24 30.13 0.00
 12 19 24 -5.73 0.00
 13 19 24 -18.44 0.00
 14 19 24 5.30 0.00
 15 19 24 -5.06 0.00
 0 20 24 -6.99 0.00
 1 20 24 19.34 0.00
 2 20 24 15.04 0.00
 3 20 24 12.12 0.00
 4 20 24 -3.35 0.00
 5 20 24 -2.49 0.00
 6 20 24 9.72 0.00
 7 20 24 -4.44 0.00
 8 20 24 2.68 0.00
 9 20 24 4.67 0.00
 10 20 24 8.34 0.00
 11 20 24 -1.19 0.00
 12 20 24 -15.55 0.00
 13 20 24 3.39 0.00
 14 20 24 22.97 0.00
 0 21 24 7.90 0.00
 1 21 24 5.80 0.00
 2 21 24 -21.32 0.00
 3 21 24 -3.63 0.00
 4 21 24 0.61 0.00
 5 21 24 -2.03 0.00
 6 21 24 2.30 0.00
 7 21 24 -1.03 0.00
 8 21 24 10.25 0.00
 9 21 24 7.49 0.00
 10 21 24 3.09 0.00
 11 21 24 -6.02 0.00
 12 21 24 -5.89 0.00
 13 21 24 9.64 0.00
 0 22 24 -4.63 0.00
 1 22 24 -29.76 0.00
 2 22 24 -3.98 0.00
 3 22 24 -10.12 0.00
 4 22 24 13.13 0.00
 5 22 24 -12.41 0.00
 6 22 24 -5.49 0.00
 7 22 24 3.51 0.00
 8 22 24 -6.23 0.00
 9 22 24 -1.63 0.00
 10 22 24 -19.64 0.00
 11 22 24 -5.51 0.00
 12 22 24 22.09 0.00
 0 23 24 -39.04 0.00
 1 23 24 16.48 0.00
 2 23 24 29.26 0.00
 3 23 24 1.94 0.00
 4 23 24 6.70 0.00
 5 23 24 -2.23 0.00
 6 23 24 2.80 0.00
 7 23 24 -0.60 0.00
 8 23 24 -4.77 0.00
 9 23 24 12.05 0.00
 10 23 24 -10.04 0.00
 11 23 24 -13.74 0.00
 12 23 24 6.79 0.00
 0 24 24 -6.31 0.00
 1 24 24 31.68 0.00
 2 24 24 0.77 0.00
 3 24 24 -18.96 0.00
 4 24 24 -1.29 0.00
 5 24 24 6.90 0.00
 6 24 24 -4.77 0.00
 7 24 24 -7.30 0.00
 8 24 24 0.11 0.00
 9 24 24 7.94 0.00
 10 24 24 -11.07 0.00
 11 24 24 9.89 0.00
 0 25 24 46.65 0.00
 1 25 24 -3.68 0.00
 2 25 24 -18.15 0.00
 3 25 24 -11.31 0.00
 4 25 24 3.57 0.00
 5 25 24 9.15 0.00
 6 25 24 -16.10 0.00
 7 25 24 4.47 0.00
 8 25 24 0.07 0.00
 9 25 24 -7.18 0.00
 10 25 24 10.19 0.00
 0 26 24 11.48 0.00
 1 26 24 -19.01 0.00
 2 26 24 -16.22 0.00
 3 26 24 14.40 0.00
 4 26 24 10.05 0.00
 5 26 24 7.36 0.00
 6 26 24 -5.43 0.00
 7 26 24 3.73 0.00
 8 26 24 10.44 0.00
 9 26 24 5.74 0.00
 0 27 24 -7.44 0.00
 1 27 24 -18.69 0.00
 2 27 24 -0.66 0.00
 3 27 24 9.26 0.00
 4 27 24 -0.58 0.00
 5 27 24 -10.70 0.00
 6 27 24 1.65 0.00
 7 27 24 11.66 0.00
 0 1 25 0.66 0.00
 0 2 25 -32.79 0.00
 1 2 25 2.47 0.00
 0 3 25 19.07 0.00
 1 3 25 6.33 0.00
 2 3 25 -2.49 0.00
 0 4 25 7.84 0.00
 1 4 25 -7.41 0.00
 2 4 25 -6.36 0.00
 3 4 25 6.43 0.00
 0 5 25 -1.90 0.00
 1 5 25 8.29 0.00
 2 5 25 3.29 0.00
 3 5 25 8.67 0.00
 4 5 25 5.83 0.00
 0 6 25 25.38 0.00
 1 6 25 -3.28 0.00
 2 6 25 -0.31 0.00
 3 6 25 7.95 0.00
 4 6 25 -8.52 0.00
 5 6 25 -3.20 0.00
 0 7 25 -2.46 0.00
 1 7 25 1.16 0.00
 2 7 25 3.81 0.00
 3 7 25 -15.84 0.00
 4 7 25 -10.27 0.00
 5 7 25 12.76 0.00
 6 7 25 5.46 0.00
 0 8 25 -0.54 0.00
 1 8 25 9.59 0.00
 2 8 25 -9.61 0.00
 3 8 25 2.30 0.00
 4 8 25 16.99 0.00
 5 8 25 10.28 0.00
 6 8 25 4.84 0.00
 7 8 25 -0.50 0.00
 0 9 25 -10.49 0.00
 1 9 25 -2.43 0.00
 2 9 25 0.53 0.00
 3 9 25 6.09 0.00
 4 9 25 5.26 0.00
 5 9 25 6.94 0.00
 6 9 25 -17.73 0.00
 7 9 25 -5.84 0.00
 8 9 25 -7.55 0.00
 0 10 25 -32.69 0.00
 1 10 25 11.41 0.00
 2 10 25 5.18 0.00
 3 10 25 -4.89 0.00
 4 10 25 11.00 0.00
 5 10 25 -11.38 0.00
 6 10 25 -4.36 0.00
 7 10 25 -10.58 0.00
 8 10 25 -1.07 0.00
 9 10 25 -5.75 0.00
 0 11 25 -1.09 0.00
 1 11 25 -7.00 0.00
 2 11 25 -1.14 0.00
 3 11 25 3.15 0.00
 4 11 25 7.31 0.00
 5 11 25 -3.73 0.00
 6 11 25 18.43 0.00
 7 11 25 14.07 0.00
 8 11 25 8.46 0.00
 9 11 25 -17.31 0.00
 10 11 25 -2.81 0.00
 0 12 25 11.89 0.00
 1 12 25 13.19 0.00
 2 12 25 -0.74 0.00
 3 12 25 -3.28 0.00
 4 12 25 -13.40 0.00
 5 12 25 9.24 0.00
 6 12 25 -8.37 0.00
 7 12 25 10.86 0.00
 8 12 25 -13.46 0.00
 9 12 25 -16.48 0.00
 10 12 25 18.73 0.00
 11 12 25 14.02 0.00
 0 13 25 19.82 0.00
 1 13 25 -8.76 0.00
 2 13 25 -26.86 0.00
 3 13 25 -6.60 0.00
 4 13 25 18.43 0.00
 5 13 25 -7.42 0.00
 6 13 25 -10.14 0.00
 7 13 25 -1.74 0.00
 8 13 25 -11.69 0.00
 9 13 25 6.07 0.00
 10 13 25 14.74 0.00
 11 13 25 -17.20 0.00
 12 13 25 -2.53 0.00
 0 14 25 -13.15 0.00
 1 14 25 -11.42 0.00
 2 14 25 5.25 0.00
 3 14 25 -1.28 0.00
 4 14 25 3.43 0.00
 5 14 25 -0.36 0.00
 6 14 25 12.44 0.00
 7 14 25 6.42 0.00
 8 14 25 9.28 0.00
 9 14 25 2.31 0.00
 10 14 25 -11.16 0.00
 11 14 25 3.58 0.00
 12 14 25 -16.53 0.00
 13 14 25 5.37 0.00
 0 15 25 -1.01 0.00
 1 15 25 4.21 0.00
 2 15 25 -0.65 0.00
 3 15 25 -2.28 0.00
 4 15 25 -5.86 0.00
 5 15 25 2.66 0.00
 6 15 25 12.50 0.00
 7 15 25 2.26 0.00
 8 15 25 -9.64 0.00
 9 15 25 0.30 0.00
 10 15 25 5.39 0.00
 11 15 25 -10.03 0.00
 12 15 25 -13.57 0.00
 13 15 25 7.01 0.00
 14 15 25 3.51 0.00
 0 16 25 21.12 0.00
 1 16 25 0.06 0.00
 2 16 25 13.91 0.00
 3 16 25 -6.02 0.00
 4 16 25 -10.32 0.00
 5 16 25 -20.34 0.00
 6 16 25 7.38 0.00
 7 16 25 11.18 0.00
 8 16 25 -5.63 0.00
 9 16 25 -10.35 0.00
 10 16 25 6.98 0.00
 11 16 25 -10.32 0.00
 12 16 25 4.37 0.00
 13 16 25 0.52 0.00
 14 16 25 -14.76 0.00
 15 16 25 -18.66 0.00
 0 17 25 11.00 0.00
 1 17 25 -8.44 0.00
 2 17 25 -3.71 0.00
 3 17 25 15.33 0.00
 4 17 25 -10.00 0.00
 5 17 25 11.94 0.00
 6 17 25 16.39 0.00
 7 17 25 -9.87 0.00
 8 17 25 -11.20 0.00
 9 17 25 15.06 0.00
 10 17 25 -9.21 0.00
 11 17 25 1.37 0.00
 12 17 25 13.28 0.00
 13 17 25 0.56 0.00
 14 17 25 -18.39 0.00
 15 17 25 1.14 0.00
 0 18 25 -26.81 0.00
 1 18 25 -27.74 0.00
 2 18 25 -2.95 0.00
 3 18 25 9.92 0.00
 4 18 25 -6.99 0.00
 5 18 25 18.51 0.00
 6 18 25 -4.44 0.00
 7 18 25 -22.01 0.00
 8 18 25 2.55 0.00
 9 18 25 21.77 0.00
 10 18 25 -9.19 0.00
 11 18 25 23.28 0.00
 12 18 25 14.11 0.00
 13 18 25 -20.46 0.00
 14 18 25 -4.70 0.00
 0 19 25 -27.01 0.00
 1 19 25 7.76 0.00
 2 19 25 29.38 0.00
 3 19 25 1.86 0.00
 4 19 25 6.48 0.00
 5 19 25 -10.56 0.00
 6 19 25 -25.35 0.00
 7 19 25 6.43 0.00
 8 19 25 33.30 0.00
 9 19 25 -6.26 0.00
 10 19 25 -19.98 0.00
 11 19 25 7.62 0.00
 12 19 25 15.65 0.00
 13 19 25 -1.91 0.00
 0 20 25 -9.62 0.00
 1 20 25 25.44 0.00
 2 20 25 -3.29 0.00
 3 20 25 -0.92 0.00
 4 20 25 -5.43 0.00
 5 20 25 -16.16 0.00
 6 20 25 15.17 0.00
 7 20 25 26.58 0.00
 8 20 25 0.65 0.00
 9 20 25 -24.85 0.00
 10 20 25 2.41 0.00
 11 20 25 8.56 0.00
 12 20 25 6.22 0.00
 0 21 25 17.35 0.00
 1 21 25 -10.50 0.00
 2 21 25 -16.52 0.00
 3 21 25 -24.24 0.00
 4 21 25 -0.31 0.00
 5 21 25 3.43 0.00
 6 21 25 7.38 0.00
 7 21 25 -5.57 0.00
 8 21 25 -31.99 0.00
 9 21 25 -7.04 0.00
 10 21 25 15.72 0.00
 11 21 25 7.91 0.00
 0 22 25 0.29 0.00
 1 22 25 -13.40 0.00
 2 22 25 15.76 0.00
 3 22 25 -3.29 0.00
 4 22 25 13.41 0.00
 5 22 25 16.44 0.00
 6 22 25 -6.71 0.00
 7 22 25 -12.62 0.00
 8 22 25 -16.37 0.00
 9 22 25 17.44 0.00
 10 22 25 5.93 0.00
 11 22 25 -30.23 0.00
 0 23 25 -18.12 0.00
 1 23 25 8.53 0.00
 2 23 25 2.73 0.00
 3 23 25 7.87 0.00
 4 23 25 6.59 0.00
 5 23 25 1.97 0.00
 6 23 25 -6.68 0.00
 7 23 25 -6.95 0.00
 8 23 25 4.10 0.00
 9 23 25 10.83 0.00
 10 23 25 7.63 0.00
 0 24 25 15.28 0.00
 1 24 25 -7.33 0.00
 2 24 25 -0.01 0.00
 3 24 25 0.24 0.00
 4 24 25 -13.32 0.00
 5 24 25 -2.23 0.00
 6 24 25 -5.47 0.00
 7 24 25 5.18 0.00
 8 24 25 2.94 0.00
 9 24 25 -3.68 0.00
 10 24 25 7.26 0.00
 0 25 25 14.24 0.00
 1 25 25 -4.59 0.00
 2 25 25 -3.84 0.00
 3 25 25 3.76 0.00
 4 25 25 -8.25 0.00
 5 25 25 14.26 0.00
 6 25 25 4.76 0.00
 7 25 25 8.16 0.00
 8 25 25 13.52 0.00
 0 26 25 -19.08 0.00
 1 26 25 -6.36 0.00
 2 26 25 -0.28 0.00
 3 26 25 -0.70 0.00
 4 26 25 -0.78 0.00
 5 26 25 2.91 0.00
 0 0 26 8.20 0.00
 0 1 26 -39.30 0.00
 1 1 26 13.49 0.00
 0 2 26 16.91 0.00
 1 2 26 4.78 0.00
 2 2 26 -7.81 0.00
 0 3 26 20.31 0.00
 1 3 26 -9.04 0.00
 2 3 26 -1.66 0.00
 3 3 26 -1.25 0.00
 0 4 26 -29.13 0.00
 1 4 26 -5.64 0.00
 2 4 26 2.93 0.00
 3 4 26 5.75 0.00
 4 4 26 23.92 0.00
 0 5 26 -19.92 0.00
 1 5 26 23.51 0.00
 2 5 26 11.40 0.00
 3 5 26 10.42 0.00
 4 5 26 -1.98 0.00
 5 5 26 -8.57 0.00
 0 6 26 15.19 0.00
 1 6 26 13.22 0.00
 2 6 26 -4.32 0.00
 3 6 26 -8.32 0.00
 4 6 26 -14.01 0.00
 5 6 26 -4.68 0.00
 6 6 26 5.22 0.00
 0 7 26 -3.98 0.00
 1 7 26 -10.87 0.00
 2 7 26 3.31 0.00
 3 7 26 -3.66 0.00
 4 7 26 -8.18 0.00
 5 7 26 5.95 0.00
 6 7 26 26.79 0.00
 7 7 26 -4.23 0.00
 0 8 26 -16.32 0.00
 1 8 26 5.76 0.00
 2 8 26 -3.35 0.00
 3 8 26 -1.89 0.00
 4 8 26 12.69 0.00
 5 8 26 9.00 0.00
 6 8 26 -11.38 0.00
 7 8 26 -15.66 0.00
 8 8 26 -4.41 0.00
 0 9 26 0.35 0.00
 1 9 26 -4.18 0.00
 2 9 26 -1.92 0.00
 3 9 26 1.52 0.00
 4 9 26 -11.04 0.00
 5 9 26 -14.23 0.00
 6 9 26 -5.49 0.00
 7 9 26 3.88 0.00
 8 9 26 3.92 0.00
 9 9 26 -19.38 0.00
 0 10 26 -14.44 0.00
 1 10 26 -22.84 0.00
 2 10 26 8.58 0.00
 3 10 26 -11.95 0.00
 4 10 26 4.93 0.00
 5 10 26 8.66 0.00
 6 10 26 31.59 0.00
 7 10 26 8.08 0.00
 8 10 26 -2.24 0.00
 9 10 26 -4.31 0.00
 10 10 26 -8.60 0.00
 0 11 26 1.88 0.00
 1 11 26 12.61 0.00
 2 11 26 0.97 0.00
 3 11 26 -6.71 0.00
 4 11 26 -0.24 0.00
 5 11 26 18.52 0.00
 6 11 26 1.05 0.00
 7 11 26 -0.36 0.00
 8 11 26 1.82 0.00
 9 11 26 4.62 0.00
 10 11 26 -13.23 0.00
 11 11 26 3.99 0.00
 0 12 26 14.96 0.00
 1 12 26 13.06 0.00
 2 12 26 -1.22 0.00
 3 12 26 -2.81 0.00
 4 12 26 -10.33 0.00
 5 12 26 3.08 0.00
 6 12 26 -23.78 0.00
 7 12 26 -17.64 0.00
 8 12 26 10.76 0.00
 9 12 26 -1.96 0.00
 10 12 26 -7.95 0.00
 11 12 26 15.63 0.00
 12 12 26 14.19 0.00
 0 13 26 6.00 0.00
 1 13 26 -3.78 0.00
 2 13 26 -3.32 0.00
 3 13 26 -28.70 0.00
 4 13 26 12.10 0.00
 5 13 26 8.47 0.00
 6 13 26 -6.99 0.00
 7 13 26 6.07 0.00
 8 13 26 13.07 0.00
 9 13 26 0.38 0.00
 10 13 26 4.99 0.00
 11 13 26 7.28 0.00
 12 13 26 -19.33 0.00
 13 13 26 -1.21 0.00
 0 14 26 -14.82 0.00
 1 14 26 -15.52 0.00
 2 14 26 -5.76 0.00
 3 14 26 11.37 0.00
 4 14 26 12.46 0.00
 5 14 26 3.54 0.00
 6 14 26 -1.17 0.00
 7 14 26 -0.14 0.00
 8 14 26 5.00 0.00
 9 14 26 11.11 0.00
 10 14 26 -9.57 0.00
 11 14 26 -1.32 0.00
 12 14 26 -0.95 0.00
 13 14 26 -7.96 0.00
 14 14 26 1.04 0.00
 0 15 26 -5.34 0.00
 1 15 26 6.25 0.00
 2 15 26 18.55 0.00
 3 15 26 6.94 0.00
 4 15 26 -2.27 0.00
 5 15 26 -14.84 0.00
 6 15 26 -14.83 0.00
 7 15 26 4.66 0.00
 8 15 26 11.35 0.00
 9 15 26 -16.78 0.00
 10 15 26 -3.12 0.00
 11 15 26 6.52 0.00
 12 15 26 0.58 0.00
 13 15 26 -12.75 0.00
 14 15 26 9.33 0.00
 0 16 26 20.89 0.00
 1 16 26 22.16 0.00
 2 16 26 1.54 0.00
 3 16 26 2.89 0.00
 4 16 26 3.76 0.00
 5 16 26 -10.10 0.00
 6 16 26 -18.29 0.00
 7 16 26 17.19 0.00
 8 16 26 3.57 0.00
 9 16 26 -10.79 0.00
 10 16 26 5.52 0.00
 11 16 26 10.46 0.00
 12 16 26 -0.62 0.00
 13 16 26 3.07 0.00
 0 17 26 18.39 0.00
 1 17 26 -6.99 0.00
 2 17 26 -44.67 0.00
 3 17 26 15.40 0.00
 4 17 26 7.03 0.00
 5 17 26 -9.45 0.00
 6 17 26 10.75 0.00
 7 17 26 11.61 0.00
 8 17 26 -19.84 0.00
 9 17 26 8.96 0.00
 10 17 26 10.52 0.00
 11 17 26 0.86 0.00
 12 17 26 -3.33 0.00
 13 17 26 11.16 0.00
 0 18 26 9.24 0.00
 1 18 26 -27.89 0.00
 2 18 26 3.85 0.00
 3 18 26 4.68 0.00
 4 18 26 -8.93 0.00
 5 18 26 -7.78 0.00
 6 18 26 10.20 0.00
 7 18 26 -2.47 0.00
 8 18 26 1.02 0.00
 9 18 26 3.30 0.00
 10 18 26 -6.57 0.00
 11 18 26 -9.23 0.00
 12 18 26 22.63 0.00
 0 19 26 -10.43 0.00
 1 19 26 -1.94 0.00
 2 19 26 7.57 0.00
 3 19 26 -1.37 0.00
 4 19 26 2.67 0.00
 5 19 26 11.83 0.00
 6 19 26 6.91 0.00
 7 19 26 -0.95 0.00
 8 19 26 -0.33 0.00
 9 19 26 -9.12 0.00
 10 19 26 12.61 0.00
 11 19 26 -14.24 0.00
 0 20 26 -9.73 0.00
 1 20 26 -10.05 0.00
 2 20 26 -9.44 0.00
 3 20 26 -1.49 0.00
 4 20 26 2.69 0.00
 5 20 26 -9.05 0.00
 6 20 26 0.86 0.00
 7 20 26 3.73 0.00
 8 20 26 -15.09 0.00
 9 20 26 1.75 0.00
 10 20 26 5.19 0.00
 0 21 26 13.80 0.00
 1 21 26 -6.80 0.00
 2 21 26 20.26 0.00
 3 21 26 -6.58 0.00
 4 21 26 -3.78 0.00
 5 21 26 14.23 0.00
 6 21 26 -5.54 0.00
 7 21 26 -12.24 0.00
 8 21 26 -7.08 0.00
 9 21 26 4.86 0.00
 10 21 26 -23.12 0.00
 0 22 26 -7.95 0.00
 1 22 26 -1.51 0.00
 2 22 26 2.35 0.00
 3 22 26 11.84 0.00
 4 22 26 6.00 0.00
 5 22 26 0.58 0.00
 6 22 26 -5.30 0.00
 7 22 26 8.28 0.00
 8 22 26 15.32 0.00
 9 22 26 -9.00 0.00
 10 22 26 6.32 0.00
 0 23 26 -12.38 0.00
 1 23 26 8.48 0.00
 2 23 26 0.62 0.00
 3 23 26 2.81 0.00
 4 23 26 -16.49 0.00
 5 23 26 -16.98 0.00
 6 23 26 11.62 0.00
 7 23 26 12.79 0.00
 8 23 26 1.26 0.00
 9 23 26 -10.28 0.00
 0 24 26 29.75 0.00
 1 24 26 1.35 0.00
 2 24 26 -5.36 0.00
 3 24 26 -1.55 0.00
 4 24 26 -19.26 0.00
 5 24 26 16.34 0.00
 6 24 26 13.87 0.00
 0 1 27 -9.44 0.00
 0 2 27 18.31 0.00
 1 2 27 -1.42 0.00
 0 3 27 -15.66 0.00
 1 3 27 -2.80 0.00
 2 3 27 3.81 0.00
 0 4 27 -16.75 0.00
 1 4 27 5.56 0.00
 2 4 27 -3.74 0.00
 3 4 27 -0.14 0.00
 0 5 27 -1.67 0.00
 1 5 27 -2.34 0.00
 2 5 27 2.04 0.00
 3 5 27 7.79 0.00
 4 5 27 -8.90 0.00
 0 6 27 11.88 0.00
 1 6 27 -8.16 0.00
 2 6 27 7.30 0.00
 3 6 27 -12.18 0.00
 4 6 27 -8.27 0.00
 5 6 27 3.31 0.00
 0 7 27 7.88 0.00
 1 7 27 -9.51 0.00
 2 7 27 -16.61 0.00
 3 7 27 0.14 0.00
 4 7 27 20.05 0.00
 5 7 27 -10.75 0.00
 6 7 27 -5.43 0.00
 0 8 27 -9.59 0.00
 1 8 27 -19.48 0.00
 2 8 27 -3.15 0.00
 3 8 27 12.87 0.00
 4 8 27 -4.68 0.00
 5 8 27 -7.70 0.00
 6 8 27 -9.13 0.00
 7 8 27 2.80 0.00
 0 9 27 -18.90 0.00
 1 9 27 -9.62 0.00
 2 9 27 23.62 0.00
 3 9 27 2.14 0.00
 4 9 27 -2.99 0.00
 5 9 27 -5.01 0.00
 6 9 27 11.95 0.00
 7 9 27 20.97 0.00
 8 9 27 13.43 0.00
 0 10 27 8.92 0.00
 1 10 27 13.74 0.00
 2 10 27 1.59 0.00
 3 10 27 -13.81 0.00
 4 10 27 -0.32 0.00
 5 10 27 8.44 0.00
 6 10 27 26.05 0.00
 7 10 27 13.63 0.00
 8 10 27 -22.14 0.00
 9 10 27 11.58 0.00
 0 11 27 14.24 0.00
 1 11 27 6.56 0.00
 2 11 27 -3.27 0.00
 3 11 27 17.57 0.00
 4 11 27 -17.67 0.00
 5 11 27 -1.39 0.00
 6 11 27 -18.99 0.00
 7 11 27 -38.41 0.00
 8 11 27 2.91 0.00
 9 11 27 23.07 0.00
 10 11 27 3.11 0.00
 0 12 27 0.25 0.00
 1 12 27 -8.42 0.00
 2 12 27 15.33 0.00
 3 12 27 0.00 0.00
 4 12 27 -20.88 0.00
 5 12 27 -13.95 0.00
 6 12 27 -5.97 0.00
 7 12 27 3.63 0.00
 8 12 27 18.42 0.00
 9 12 27 6.91 0.00
 10 12 27 1.82 0.00
 11 12 27 -6.38 0.00
 0 13 27 -19.21 0.00
 1 13 27 -3.57 0.00
 2 13 27 10.97 0.00
 3 13 27 -24.70 0.00
 4 13 27 -19.77 0.00
 5 13 27 17.95 0.00
 6 13 27 33.54 0.00
 7 13 27 18.05 0.00
 8 13 27 -13.56 0.00
 9 13 27 1.21 0.00
 10 13 27 -3.21 0.00
 11 13 27 -6.21 0.00
 12 13 27 -2.26 0.00
 0 14 27 3.16 0.00
 1 14 27 18.48 0.00
 2 14 27 -15.47 0.00
 3 14 27 -11.25 0.00
 4 14 27 16.78 0.00
 5 14 27 27.54 0.00
 6 14 27 10.01 0.00
 7 14 27 -30.09 0.00
 8 14 27 -19.35 0.00
 9 14 27 -2.49 0.00
 10 14 27 -2.08 0.00
 11 14 27 -5.18 0.00
 12 14 27 14.05 0.00
 13 14 27 -3.20 0.00
 0 15 27 33.28 0.00
 1 15 27 8.61 0.00
 2 15 27 -3.14 0.00
 3 15 27 13.41 0.00
 4 15 27 13.28 0.00
 5 15 27 -0.53 0.00
 6 15 27 -28.43 0.00
 7 15 27 -15.70 0.00
 8 15 27 7.57 0.00
 9 15 27 6.26 0.00
 10 15 27 8.57 0.00
 11 15 27 1.64 0.00
 12 15 27 0.06 0.00
 13 15 27 -1.16 0.00
 0 16 27 0.09 0.00
 1 16 27 -2.11 0.00
 2 16 27 -14.44 0.00
 3 16 27 3.11 0.00
 4 16 27 -1.37 0.00
 5 16 27 5.21 0.00
 6 16 27 -6.49 0.00
 7 16 27 -2.10 0.00
 8 16 27 2.73 0.00
 9 16 27 22.85 0.00
 10 16 27 -6.10 0.00
 11 16 27 -16.44 0.00
 12 16 27 6.76 0.00
 13 16 27 25.95 0.00
 0 17 27 -4.00 0.00
 1 17 27 1.87 0.00
 2 17 27 -10.77 0.00
 3 17 27 -22.66 0.00
 4 17 27 12.05 0.00
 5 17 27 0.57 0.00
 6 17 27 -2.54 0.00
 7 17 27 -3.57 0.00
 8 17 27 20.03 0.00
 9 17 27 -3.68 0.00
 10 17 27 -28.91 0.00
 11 17 27 9.09 0.00
 0 18 27 8.28 0.00
 1 18 27 -5.38 0.00
 2 18 27 8.76 0.00
 3 18 27 7.43 0.00
 4 18 27 1.22 0.00
 5 18 27 -1.48 0.00
 6 18 27 -7.18 0.00
 7 18 27 2.78 0.00
 8 18 27 19.79 0.00
 9 18 27 -18.32 0.00
 10 18 27 9.14 0.00
 0 19 27 -21.34 0.00
 1 19 27 5.89 0.00
 2 19 27 0.44 0.00
 3 19 27 -4.74 0.00
 4 19 27 -6.70 0.00
 5 19 27 0.64 0.00
 6 19 27 -0.48 0.00
 7 19 27 20.02 0.00
 8 19 27 3.90 0.00
 9 19 27 -20.55 0.00
 0 20 27 24.51 0.00
 1 20 27 7.45 0.00
 2 20 27 -3.46 0.00
 3 20 27 -8.77 0.00
 4 20 27 14.42 0.00
 5 20 27 -0.19 0.00
 6 20 27 -15.32 0.00
 7 20 27 5.14 0.00
 8 20 27 -13.98 0.00
 0 21 27 18.39 0.00
 1 21 27 -1.22 0.00
 2 21 27 1.05 0.00
 3 21 27 19.42 0.00
 4 21 27 -2.10 0.00
 5 21 27 -9.72 0.00
 6 21 27 5.62 0.00
 7 21 27 2.85 0.00
 8 21 27 -0.75 0.00
 9 21 27 10.30 0.00
 0 22 27 -0.38 0.00
 1 22 27 3.09 0.00
 2 22 27 -17.32 0.00
 3 22 27 -1.34 0.00
 4 22 27 -10.07 0.00
 5 22 27 -11.30 0.00
 6 22 27 11.55 0.00
 7 22 27 1.56 0.00
 0 23 27 5.37 0.00
 1 23 27 -20.26 0.00
 2 23 27 -0.40 0.00
 0 0 28 -18.54 0.00
 0 1 28 41.37 0.00
 1 1 28 0.39 0.00
 0 2 28 9.74 0.00
 1 2 28 -28.24 0.00
 2 2 28 -8.13 0.00
 0 3 28 -31.48 0.00
 1 3 28 -13.76 0.00
 2 3 28 8.71 0.00
 3 3 28 9.32 0.00
 0 4 28 -10.93 0.00
 1 4 28 9.47 0.00
 2 4 28 2.22 0.00
 3 4 28 5.70 0.00
 4 4 28 -0.29 0.00
 0 5 28 21.96 0.00
 1 5 28 -10.18 0.00
 2 5 28 4.60 0.00
 3 5 28 3.85 0.00
 4 5 28 -5.85 0.00
 5 5 28 -2.40 0.00
 0 6 28 3.58 0.00
 1 6 28 0.64 0.00
 2 6 28 11.30 0.00
 3 6 28 -9.64 0.00
 4 6 28 -4.04 0.00
 5 6 28 -4.91 0.00
 6 6 28 -9.05 0.00
 0 7 28 -4.59 0.00
 1 7 28 25.49 0.00
 2 7 28 -15.61 0.00
 3 7 28 -23.34 0.00
 4 7 28 7.73 0.00
 5 7 28 2.16 0.00
 6 7 28 -16.24 0.00
 7 7 28 10.79 0.00
 0 8 28 27.70 0.00
 1 8 28 -4.01 0.00
 2 8 28 -20.51 0.00
 3 8 28 13.07 0.00
 4 8 28 7.46 0.00
 5 8 28 1.70 0.00
 6 8 28 15.75 0.00
 7 8 28 25.42 0.00
 8 8 28 1.58 0.00
 0 9 28 12.36 0.00
 1 9 28 -24.02 0.00
 2 9 28 6.93 0.00
 3 9 28 8.77 0.00
 4 9 28 2.14 0.00
 5 9 28 12.78 0.00
 6 9 28 17.24 0.00
 7 9 28 -7.41 0.00
 8 9 28 -22.02 0.00
 9 9 28 31.91 0.00
 0 10 28 -7.94 0.00
 1 10 28 7.69 0.00
 2 10 28 3.45 0.00
 3 10 28 3.18 0.00
 4 10 28 -6.64 0.00
 5 10 28 -13.65 0.00
 6 10 28 -30.94 0.00
 7 10 28 -11.86 0.00
 8 10 28 9.57 0.00
 9 10 28 -2.18 0.00
 10 10 28 -10.33 0.00
 0 11 28 5.52 0.00
 1 11 28 1.31 0.00
 2 11 28 -6.47 0.00
 3 11 28 19.55 0.00
 4 11 28 -10.96 0.00
 5 11 28 -28.09 0.00
 6 11 28 3.53 0.00
 7 11 28 0.46 0.00
 8 11 28 -5.75 0.00
 9 11 28 -18.10 0.00
 10 11 28 24.39 0.00
 11 11 28 26.65 0.00
 0 12 28 -5.24 0.00
 1 12 28 -9.36 0.00
 2 12 28 5.49 0.00
 3 12 28 -12.04 0.00
 4 12 28 -6.65 0.00
 5 12 28 8.96 0.00
 6 12 28 17.52 0.00
 7 12 28 19.22 0.00
 8 12 28 -13.21 0.00
 9 12 28 1.40 0.00
 10 12 28 22.29 0.00
 11 12 28 -7.45 0.00
 12 12 28 -27.94 0.00
 0 13 28 -7.72 0.00
 1 13 28 -5.08 0.00
 2 13 28 -9.35 0.00
 3 13 28 7.20 0.00
 4 13 28 17.92 0.00
 5 13 28 -3.19 0.00
 6 13 28 5.64 0.00
 7 13 28 1.84 0.00
 8 13 28 -14.15 0.00
 9 13 28 -1.71 0.00
 10 13 28 2.78 0.00
 11 13 28 -18.89 0.00
 1 14 28 6.42 0.00
 2 14 28 24.14 0.00
 3 14 28 27.01 0.00
 4 14 28 -11.53 0.00
 5 14 28 -15.92 0.00
 6 14 28 4.27 0.00
 7 14 28 -13.80 0.00
 8 14 28 2.95 0.00
 9 14 28 8.48 0.00
 10 14 28 -3.80 0.00
 11 14 28 -13.05 0.00
 0 15 28 -16.13 0.00
 1 15 28 15.15 0.00
 2 15 28 27.54 0.00
 3 15 28 -4.71 0.00
 4 15 28 -30.75 0.00
 5 15 28 6.09 0.00
 6 15 28 -10.78 0.00
 7 15 28 10.84 0.00
 8 15 28 17.99 0.00
 9 15 28 -1.48 0.00
 10 15 28 -13.54 0.00
 0 16 28 -16.46 0.00
 1 16 28 31.63 0.00
 2 16 28 -4.55 0.00
 3 16 28 -49.11 0.00
 4 16 28 -3.88 0.00
 5 16 28 6.30 0.00
 6 16 28 24.93 0.00
 7 16 28 14.35 0.00
 8 16 28 -23.13 0.00
 9 16 28 -18.75 0.00
 0 17 28 33.07 0.00
 1 17 28 7.85 0.00
 2 17 28 -18.66 0.00
 3 17 28 -14.13 0.00
 4 17 28 12.68 0.00
 5 17 28 15.10 0.00
 6 17 28 10.98 0.00
 7 17 28 -33.69 0.00
 8 17 28 -7.61 0.00
 9 17 28 27.48 0.00
 0 18 28 11.48 0.00
 1 18 28 -24.21 0.00
 2 18 28 -16.76 0.00
 3 18 28 29.39 0.00
 4 18 28 0.73 0.00
 5 18 28 1.96 0.00
 6 18 28 -13.92 0.00
 7 18 28 -2.35 0.00
 8 18 28 23.41 0.00
 0 19 28 -19.61 0.00
 1 19 28 -16.59 0.00
 2 19 28 17.05 0.00
 3 19 28 3.99 0.00
 4 19 28 -1.01 0.00
 5 19 28 -2.12 0.00
 6 19 28 -6.69 0.00
 7 19 28 6.30 0.00
 0 20 28 -0.43 0.00
 1 20 28 22.65 0.00
 2 20 28 18.02 0.00
 3 20 28 -1.99 0.00
 4 20 28 3.20 0.00
 5 20 28 7.88 0.00
 6 20 28 -1.45 0.00
 0 21 28 5.88 0.00
 1 21 28 13.29 0.00
 2 21 28 -19.03 0.00
 0 2 29 -7.06 0.00
 1 2 29 4.65 0.00
 0 3 29 4.49 0.00
 1 3 29 12.88 0.00
 2 3 29 -8.49 0.00
 0 4 29 24.13 0.00
 1 4 29 -9.70 0.00
 2 4 29 -6.59 0.00
 3 4 29 0.54 0.00
 0 5 29 16.85 0.00
 1 5 29 -4.02 0.00
 2 5 29 6.31 0.00
 3 5 29 -0.94 0.00
 4 5 29 -5.50 0.00
 0 6 29 -6.16 0.00
 1 6 29 4.63 0.00
 2 6 29 -7.46 0.00
 3 6 29 -10.21 0.00
 4 6 29 -4.83 0.00
 5 6 29 0.63 0.00
 0 7 29 -22.35 0.00
 1 7 29 -7.31 0.00
 2 7 29 3.19 0.00
 3 7 29 7.27 0.00
 4 7 29 -2.53 0.00
 5 7 29 19.02 0.00
 6 7 29 10.86 0.00
 0 8 29 -4.64 0.00
 1 8 29 11.06 0.00
 2 8 29 12.38 0.00
 3 8 29 4.46 0.00
 4 8 29 13.05 0.00
 5 8 29 11.31 0.00
 6 8 29 -6.23 0.00
 7 8 29 -5.26 0.00
 0 9 29 15.37 0.00
 1 9 29 12.41 0.00
 2 9 29 -3.15 0.00
 3 9 29 -6.37 0.00
 4 9 29 -5.13 0.00
 5 9 29 -27.43 0.00
 6 9 29 -24.56 0.00
 7 9 29 7.46 0.00
 8 9 29 -8.67 0.00
 0 10 29 0.35 0.00
 1 10 29 3.54 0.00
 2 10 29 -13.23 0.00
 3 10 29 2.76 0.00
 4 10 29 -0.48 0.00
 5 10 29 -15.42 0.00
 6 10 29 -3.89 0.00
 7 10 29 -13.31 0.00
 8 10 29 10.38 0.00
 0 11 29 -3.83 0.00
 1 11 29 -3.93 0.00
 2 11 29 -4.25 0.00
 3 11 29 7.19 0.00
 4 11 29 15.32 0.00
 5 11 29 -2.18 0.00
 6 11 29 3.27 0.00
 7 11 29 22.54 0.00
 8 11 29 10.05 0.00
 9 11 29 -12.82 0.00
 2 12 29 13.74 0.00
 3 12 29 -2.12 0.00
 4 12 29 -6.67 0.00
 5 12 29 0.30 0.00
 6 12 29 1.42 0.00
 7 12 29 20.98 0.00
 8 12 29 -0.95 0.00
 9 12 29 -16.80 0.00
 10 12 29 -4.94 0.00
 6 13 29 6.23 0.00
 7 13 29 -8.49 0.00
 8 13 29 -5.80 0.00
 9 13 29 -9.37 0.00
 3 14 29 29.91 0.00
 4 14 29 3.08 0.00
 5 14 29 -2.98 0.00
 6 14 29 -8.60 0.00
 7 14 29 -1.86 0.00
 8 14 29 -10.72 0.00
 9 14 29 6.28 0.00
 2 15 29 8.96 0.00
 3 15 29 -0.10 0.00
 4 15 29 -10.23 0.00
 5 15 29 0.20 0.00
 6 15 29 1.43 0.00
 7 15 29 -13.90 0.00
 8 15 29 -10.34 0.00
 0 16 29 -28.54 0.00
 1 16 29 -2.25 0.00
 2 16 29 20.18 0.00
 3 16 29 -9.50 0.00
 4 16 29 0.12 0.00
 5 16 29 -10.37 0.00
 6 16 29 1.45 0.00
 7 16 29 -6.87 0.00
 0 17 29 4.28 0.00
 1 17 29 21.92 0.00
 2 17 29 -0.91 0.00
 3 17 29 7.46 0.00
 4 17 29 -14.46 0.00
 5 17 29 -1.90 0.00
 6 17 29 5.94 0.00
 7 17 29 11.26 0.00
 0 18 29 14.88 0.00
 1 18 29 0.07 0.00
 2 18 29 -14.16 0.00
 3 18 29 -3.20 0.00
 4 18 29 4.08 0.00
 5 18 29 8.16 0.00
 1 4 30 20.21 0.00
 2 4 30 -4.75 0.00
 3 4 30 -16.36 0.00
 4 4 30 6.77 0.00
 0 5 30 3.95 0.00
 1 5 30 -0.95 0.00
 2 5 30 -11.79 0.00
 3 5 30 10.28 0.00
 4 5 30 5.64 0.00
 5 5 30 -23.82 0.00
 0 6 30 -21.95 0.00
 1 6 30 -1.93 0.00
 2 6 30 5.55 0.00
 3 6 30 11.24 0.00
 4 6 30 -14.23 0.00
 5 6 30 -16.32 0.00
 6 6 30 21.89 0.00
 0 7 30 0.27 0.00
 1 7 30 -0.79 0.00
 2 7 30 6.09 0.00
 3 7 30 5.61 0.00
 4 7 30 -2.87 0.00
 5 7 30 14.31 0.00
 6 7 30 33.46 0.00
 7 7 30 -4.14 0.00
 0 8 30 6.46 0.00
 1 8 30 3.81 0.00
 2 8 30 6.10 0.00
 3 8 30 -16.27 0.00
 4 8 30 -3.25 0.00
 5 8 30 8.36 0.00
 6 8 30 -14.61 0.00
 0 9 30 5.70 0.00
 1 9 30 0.32 0.00
 2 9 30 -12.18 0.00
 3 9 30 -10.24 0.00
 4 9 30 8.73 0.00
 5 9 30 -3.61 0.00
 6 9 30 -24.48 0.00
 1 10 30 -7.90 0.00
 2 10 30 -1.78 0.00
 3 10 30 6.88 0.00
 4 10 30 20.45 0.00
 5 10 30 15.20 0.00
 6 10 30 11.83 0.00
 6 11 30 -26.64 0.00
 4 15 30 -2.94 0.00
 5 15 30 -9.21 0.00
 4 6 31 20.17 0.00
 5 6 31 5.62 0.00
 1 7 31 -8.99 0.00
 2 7 31 -0.97 0.00
 1 1 0 -1264.18 0.00
 0 2 0 -1024.24 0.00
 2 2 0 269.10 0.00
 1 3 0 414.91 0.00
 3 3 0 173.31 0.00
 2 4 0 -15.61 0.00
 25 33 0 4.90 0.00
 24 34 0 3.33 0.00
 19 37 0 1.29 0.00
 1 39 0 6.84 0.00
 3 39 0 0.29 0.00
 5 39 0 12.16 0.00
 0 40 0 27.72 0.00
 2 40 0 -11.05 0.00
 4 40 0 -1.80 0.00
 6 40 0 -7.58 0.00
 8 40 0 0.97 0.00
 10 40 0 2.76 0.00
 1 41 0 -22.16 0.00
 3 41 0 11.59 0.00
 5 41 0 6.31 0.00
 7 41 0 -3.04 0.00
 0 1 1 -467.21 0.00
 0 2 1 -294.81 0.00
 1 2 1 323.57 0.00
 0 3 1 337.43 0.00
 1 3 1 220.07 0.00
 25 33 1 4.70 0.00
 22 35 1 -4.89 0.00
 19 37 1 4.52 0.00
 0 39 1 20.55 0.00
 1 39 1 1.62 0.00
 2 39 1 -7.10 0.00
 14 39 1 5.33 0.00
 0 40 1 -3.14 0.00
 1 40 1 -3.06 0.00
 2 40 1 5.16 0.00
 3 40 1 -3.67 0.00
 4 40 1 -9.93 0.00
 5 40 1 5.56 0.00
 6 40 1 7.14 0.00
 7 40 1 2.49 0.00
 8 40 1 -3.80 0.00
 9 40 1 2.26 0.00
 10 40 1 3.50 0.00
 11 40 1 8.80 0.00
 0 41 1 -5.07 0.00
 1 41 1 10.41 0.00
 2 41 1 -8.55 0.00
 3 41 1 -3.11 0.00
 4 41 1 13.38 0.00
 5 41 1 4.43 0.00
 6 41 1 5.88 0.00
 7 41 1 3.23 0.00
 0 0 2 -143.96 0.00
 0 1 2 -442.07 0.00
 1 1 2 -405.30 0.00
 0 2 2 -253.33 0.00
 1 2 2 20.57 0.00
 2 2 2 306.10 0.00
 26 32 2 -4.85 0.00
 25 33 2 3.02 0.00
 22 35 2 10.49 0.00
 16 38 2 -5.43 0.00
 0 39 2 8.55 0.00
 1 39 2 -4.24 0.00
 14 39 2 8.57 0.00
 0 40 2 -10.94 0.00
 1 40 2 -12.64 0.00
 2 40 2 -2.53 0.00
 3 40 2 18.13 0.00
 4 40 2 11.36 0.00
 5 40 2 -12.15 0.00
 6 40 2 -11.73 0.00
 7 40 2 19.12 0.00
 10 40 2 -2.22 0.00
 11 40 2 2.90 0.00
 0 41 2 -16.82 0.00
 1 41 2 2.95 0.00
 2 41 2 15.14 0.00
 3 41 2 -2.46 0.00
 4 41 2 -9.97 0.00
 5 41 2 -4.02 0.00
 6 41 2 6.38 0.00
 26 32 3 9.84 0.00
 25 33 3 6.77 0.00
 22 35 3 0.48 0.00
 20 36 3 3.26 0.00
 18 37 3 -2.13 0.00
 16 38 3 4.37 0.00
 0 39 3 -2.04 0.00
 1 39 3 3.05 0.00
 14 39 3 -6.98 0.00
 0 40 3 3.91 0.00
 1 40 3 0.83 0.00
 2 40 3 -6.68 0.00
 3 40 3 -6.39 0.00
 4 40 3 12.86 0.00
 10 40 3 -4.01 0.00
 0 41 3 7.06 0.00
 1 41 3 -6.01 0.00
 2 41 3 5.38 0.00
 3 41 3 5.92 0.00
 4 41 3 -1.92 0.00
 5 41 3 -14.71 0.00
 6 41 3 -9.21 0.00
 29 29 4 -5.75 0.00
 28 30 4 -12.47 0.00
 27 31 4 -6.60 0.00
 26 32 4 -5.24 0.00
 23 34 4 -5.45 0.00
 20 36 4 5.40 0.00
 18 37 4 2.83 0.00
 16 38 4 2.84 0.00
 0 39 4 -16.60 0.00
 1 39 4 -9.21 0.00
 13 39 4 -2.81 0.00
 0 40 4 -1.11 0.00
 1 40 4 20.39 0.00
 2 40 4 14.50 0.00
 9 40 4 -1.83 0.00
 10 40 4 1.51 0.00
 0 41 4 17.36 0.00
 1 41 4 1.33 0.00
 2 41 4 -11.05 0.00
 3 41 4 -3.95 0.00
 4 41 4 7.37 0.00
 5 41 4 11.50 0.00
 28 30 5 -0.61 0.00
 27 31 5 1.99 0.00
 23 34 5 8.82 0.00
 21 35 5 6.42 0.00
 0 38 5 12.65 0.00
 1 38 5 32.53 0.00
 15 38 5 1.91 0.00
 0 39 5 32.87 0.00
 1 39 5 -12.89 0.00
 13 39 5 -3.65 0.00
 0 40 5 -23.59 0.00
 1 40 5 -21.79 0.00
 2 40 5 15.41 0.00
 9 40 5 13.20 0.00
 0 41 5 -15.36 0.00
 1 41 5 17.82 0.00
 2 41 5 3.56 0.00
 3 41 5 -12.36 0.00
 25 32 6 -1.00 0.00
 24 33 6 -5.70 0.00
 21 35 6 8.37 0.00
 19 36 6 6.51 0.00
 17 37 6 -4.79 0.00
 0 38 6 -11.00 0.00
 1 38 6 -26.90 0.00
 15 38 6 0.24 0.00
 0 39 6 -37.68 0.00
 1 39 6 9.92 0.00
 12 39 6 7.66 0.00
 0 40 6 7.92 0.00
 1 40 6 16.74 0.00
 2 40 6 -14.89 0.00
 7 40 6 2.92 0.00
 8 40 6 -6.06 0.00
 27 30 7 0.13 0.00
 26 31 7 -0.58 0.00
 25 32 7 -1.84 0.00
 22 34 7 5.34 0.00
 0 38 7 -12.52 0.00
 1 38 7 7.06 0.00
 14 38 7 11.59 0.00
 0 39 7 3.34 0.00
 1 39 7 -1.60 0.00
 11 39 7 -17.83 0.00
 0 40 7 6.61 0.00
 1 40 7 -2.41 0.00
 2 40 7 1.61 0.00
 6 40 7 -0.51 0.00
 7 40 7 0.60 0.00
 28 29 8 -9.22 0.00
 27 30 8 -7.27 0.00
 23 33 8 3.52 0.00
 20 35 8 -7.47 0.00
 18 36 8 -4.24 0.00
 16 37 8 -5.14 0.00
 0 38 8 -28.76 0.00
 1 38 8 -5.28 0.00
 13 38 8 9.33 0.00
 0 39 8 0.99 0.00
 1 39 8 27.34 0.00
 2 39 8 4.37 0.00
 10 39 8 -2.35 0.00
 0 40 8 29.37 0.00
 1 40 8 0.00 0.00
 2 40 8 -16.97 0.00
 3 40 8 4.35 0.00
 4 40 8 10.84 0.00
 5 40 8 5.19 0.00
 26 30 9 6.43 0.00
 25 31 9 -2.52 0.00
 24 32 9 5.65 0.00
 21 34 9 2.66 0.00
 19 35 9 -3.68 0.00
 17 36 9 8.31 0.00
 0 37 9 6.30 0.00
 1 37 9 16.03 0.00
 15 37 9 -0.31 0.00
 0 38 9 27.40 0.00
 1 38 9 -11.41 0.00
 12 38 9 13.84 0.00
 0 39 9 -4.52 0.00
 1 39 9 -24.27 0.00
 2 39 9 3.99 0.00
 8 39 9 -0.12 0.00
 9 39 9 0.80 0.00
 0 40 9 -13.53 0.00
 1 40 9 6.26 0.00
 28 28 10 -2.41 0.00
 27 29 10 -1.65 0.00
 23 32 10 -3.64 0.00
 20 34 10 -14.45 0.00
 17 35 10 9.13 0.00
 18 35 10 7.91 0.00
 16 36 10 5.96 0.00
 0 37 10 2.79 0.00
 1 37 10 -0.93 0.00
 14 37 10 26.07 0.00
 0 38 10 0.76 0.00
 1 38 10 1.87 0.00
 2 38 10 -11.10 0.00
 11 38 10 6.54 0.00
 0 39 10 3.78 0.00
 1 39 10 4.03 0.00
 2 39 10 -0.12 0.00
 5 39 10 -8.05 0.00
 6 39 10 1.94 0.00
 7 39 10 -9.41 0.00
 27 28 11 -0.86 0.00
 26 29 11 3.77 0.00
 25 30 11 -3.93 0.00
 24 31 11 -0.98 0.00
 21 33 11 -3.81 0.00
 19 34 11 1.43 0.00
 16 35 11 -8.74 0.00
 17 35 11 -2.46 0.00
 0 36 11 -5.76 0.00
 1 36 11 -6.93 0.00
 14 36 11 -2.63 0.00
 15 36 11 -1.43 0.00
 0 37 11 -22.90 0.00
 1 37 11 0.55 0.00
 12 37 11 9.69 0.00
 13 37 11 -13.63 0.00
 0 38 11 -8.81 0.00
 1 38 11 19.59 0.00
 2 38 11 3.23 0.00
 9 38 11 -8.91 0.00
 0 39 11 11.52 0.00
 1 39 11 8.85 0.00
 2 39 11 -10.38 0.00
 3 39 11 6.29 0.00
 4 39 11 17.03 0.00
 25 25 12 19.66 0.00
 24 30 12 4.28 0.00
 23 31 12 -4.90 0.00
 20 33 12 2.17 0.00
 18 34 12 10.92 0.00
 14 35 12 -5.42 0.00
 15 35 12 1.95 0.00
 16 35 12 -3.48 0.00
 0 36 12 -16.65 0.00
 13 36 12 -1.96 0.00
 14 36 12 15.25 0.00
 11 37 12 -12.32 0.00
 2 38 12 11.13 0.00
 6 38 12 0.55 0.00
 7 38 12 -3.84 0.00
 24 26 13 8.71 0.00
 25 26 13 -7.96 0.00
 23 27 13 -8.86 0.00
 24 27 13 -1.70 0.00
 25 27 13 -16.61 0.00
 22 28 13 2.83 0.00
 23 28 13 -2.78 0.00
 24 28 13 -0.07 0.00
 26 28 13 3.85 0.00
 21 29 13 -1.90 0.00
 22 29 13 -0.14 0.00
 20 30 13 -1.46 0.00
 21 30 13 5.85 0.00
 19 31 13 0.16 0.00
 22 31 13 -10.53 0.00
 19 33 13 -13.66 0.00
 17 34 13 1.46 0.00
 15 35 13 30.43 0.00
 12 36 13 -10.03 0.00
 9 37 13 5.53 0.00
 0 38 13 -4.59 0.00
 1 38 13 10.19 0.00
 2 38 13 5.81 0.00
 3 38 13 2.97 0.00
 4 38 13 9.07 0.00
 25 25 14 -16.58 0.00
 24 26 14 -7.51 0.00
 25 26 14 -10.97 0.00
 26 26 14 1.40 0.00
 23 27 14 -9.02 0.00
 24 27 14 5.59 0.00
 25 27 14 3.04 0.00
 26 27 14 -3.11 0.00
 21 28 14 -10.97 0.00
 22 28 14 5.98 0.00
 23 28 14 16.13 0.00
 24 28 14 5.61 0.00
 25 28 14 4.11 0.00
 19 29 14 -3.82 0.00
 20 29 14 -2.00 0.00
 21 29 14 -4.62 0.00
 22 29 14 15.26 0.00
 23 29 14 5.71 0.00
 24 29 14 -10.09 0.00
 19 30 14 2.49 0.00
 20 30 14 -12.70 0.00
 21 30 14 -6.67 0.00
 22 30 14 12.17 0.00
 18 31 14 14.87 0.00
 19 31 14 -11.45 0.00
 20 31 14 -9.19 0.00
 21 31 14 16.20 0.00
 17 32 14 13.94 0.00
 18 32 14 -2.08 0.00
 19 32 14 3.46 0.00
 17 33 14 1.97 0.00
 18 33 14 -4.23 0.00
 16 34 14 -2.37 0.00
 13 35 14 -1.30 0.00
 10 36 14 -2.15 0.00
 11 36 14 3.13 0.00
 5 37 14 -4.65 0.00
 6 37 14 12.85 0.00
 24 25 15 -6.45 0.00
 24 26 15 -3.94 0.00
 25 26 15 4.63 0.00
 23 27 15 4.91 0.00
 24 27 15 8.60 0.00
 25 27 15 11.57 0.00
 22 28 15 -15.76 0.00
 23 28 15 13.03 0.00
 24 28 15 3.41 0.00
 20 29 15 -4.18 0.00
 21 29 15 -14.71 0.00
 22 29 15 -0.95 0.00
 23 29 15 15.06 0.00
 18 30 15 -14.14 0.00
 19 30 15 -5.95 0.00
 20 30 15 2.16 0.00
 21 30 15 -1.10 0.00
 17 31 15 -1.89 0.00
 18 31 15 12.48 0.00
 19 31 15 17.41 0.00
 20 31 15 -0.72 0.00
 16 32 15 4.34 0.00
 17 32 15 16.87 0.00
 18 32 15 2.83 0.00
 16 33 15 -2.97 0.00
 14 34 15 5.68 0.00
 11 35 15 14.81 0.00
 12 35 15 -19.99 0.00
 7 36 15 9.78 0.00
 8 36 15 -8.70 0.00
 0 37 15 -9.50 0.00
 1 37 15 1.67 0.00
 23 23 16 31.35 0.00
 23 24 16 -24.17 0.00
 24 24 16 -14.67 0.00
 23 25 16 -8.16 0.00
 24 25 16 21.51 0.00
 25 25 16 -5.05 0.00
 23 26 16 21.84 0.00
 24 26 16 -0.25 0.00
 25 26 16 -13.89 0.00
 23 27 16 1.74 0.00
 24 27 16 -9.57 0.00
 22 28 16 -15.57 0.00
 23 28 16 -3.27 0.00
 19 29 16 4.06 0.00
 20 29 16 1.32 0.00
 21 29 16 -9.06 0.00
 17 30 16 4.29 0.00
 18 30 16 9.64 0.00
 19 30 16 -1.00 0.00
 20 30 16 -9.36 0.00
 16 31 16 -6.98 0.00
 17 31 16 5.85 0.00
 18 31 16 1.94 0.00
 15 32 16 -6.91 0.00
 16 32 16 -9.81 0.00
 17 32 16 3.56 0.00
 15 33 16 -3.13 0.00
 12 34 16 -3.35 0.00
 9 35 16 12.78 0.00
 0 36 16 -7.48 0.00
 1 36 16 4.43 0.00
 2 36 16 -0.02 0.00
 3 36 16 6.61 0.00
 4 36 16 8.27 0.00
 5 36 16 1.19 0.00
 22 23 17 -15.04 0.00
 22 24 17 0.50 0.00
 23 24 17 3.83 0.00
 22 25 17 15.19 0.00
 23 25 17 -4.99 0.00
 24 25 17 2.86 0.00
 22 26 17 -6.76 0.00
 23 26 17 3.01 0.00
 24 26 17 1.26 0.00
 22 27 17 -1.06 0.00
 23 27 17 -5.98 0.00
 20 28 17 -1.04 0.00
 21 28 17 1.94 0.00
 22 28 17 -1.93 0.00
 17 29 17 3.67 0.00
 18 29 17 -11.87 0.00
 19 29 17 -7.11 0.00
 20 29 17 -5.37 0.00
 16 30 17 -7.34 0.00
 17 30 17 -7.66 0.00
 18 30 17 -2.56 0.00
 19 30 17 9.35 0.00
 15 31 17 -5.67 0.00
 16 31 17 -6.46 0.00
 17 31 17 -0.26 0.00
 14 32 17 10.85 0.00
 15 32 17 4.63 0.00
 13 33 17 11.04 0.00
 10 34 17 -3.03 0.00
 5 35 17 0.47 0.00
 6 35 17 -0.40 0.00
 21 21 18 12.35 0.00
 21 22 18 0.70 0.00
 22 22 18 -41.79 0.00
 21 23 18 -27.27 0.00
 22 23 18 -0.44 0.00
 23 23 18 21.58 0.00
 21 24 18 13.64 0.00
 22 24 18 24.82 0.00
 23 24 18 -11.22 0.00
 24 24 18 0.50 0.00
 21 25 18 7.21 0.00
 22 25 18 -4.14 0.00
 23 25 18 0.71 0.00
 24 25 18 2.71 0.00
 21 26 18 0.96 0.00
 22 26 18 -5.66 0.00
 23 26 18 3.81 0.00
 21 27 18 -8.89 0.00
 19 28 18 12.67 0.00
 20 28 18 -6.42 0.00
 16 29 18 -7.77 0.00
 17 29 18 14.68 0.00
 18 29 18 -1.53 0.00
 19 29 18 -5.08 0.00
 15 30 18 -2.63 0.00
 16 30 18 2.44 0.00
 17 30 18 -2.57 0.00
 14 31 18 10.93 0.00
 15 31 18 -2.75 0.00
 13 32 18 5.61 0.00
 10 33 18 3.06 0.00
 11 33 18 13.65 0.00
 6 34 18 7.40 0.00
 7 34 18 -4.89 0.00
 20 21 19 -8.05 0.00
 20 22 19 -8.01 0.00
 21 22 19 9.50 0.00
 20 23 19 42.09 0.00
 21 23 19 14.14 0.00
 22 23 19 -0.03 0.00
 19 24 19 40.85 0.00
 20 24 19 9.92 0.00
 21 24 19 -10.38 0.00
 22 24 19 10.90 0.00
 23 24 19 -2.35 0.00
 19 25 19 4.58 0.00
 20 25 19 -21.68 0.00
 21 25 19 -0.13 0.00
 22 25 19 -13.80 0.00
 19 26 19 -5.45 0.00
 20 26 19 1.12 0.00
 21 26 19 -6.98 0.00
 19 27 19 -12.20 0.00
 20 27 19 6.54 0.00
 17 28 19 14.46 0.00
 18 28 19 -21.26 0.00
 19 28 19 -7.09 0.00
 14 29 19 -14.92 0.00
 15 29 19 26.99 0.00
 16 29 19 4.38 0.00
 17 29 19 -6.92 0.00
 14 30 19 13.21 0.00
 15 30 19 -1.72 0.00
 13 31 19 5.14 0.00
 11 32 19 1.55 0.00
 7 33 19 -11.67 0.00
 8 33 19 10.85 0.00
 19 19 20 6.51 0.00
 20 20 20 -8.86 0.00
 20 21 20 -54.86 0.00
 21 21 20 15.93 0.00
 19 22 20 -33.99 0.00
 20 22 20 17.58 0.00
 21 22 20 30.64 0.00
 22 22 20 -3.38 0.00
 18 23 20 -17.61 0.00
 19 23 20 -3.34 0.00
 20 23 20 22.07 0.00
 21 23 20 3.94 0.00
 22 23 20 11.60 0.00
 23 23 20 -1.66 0.00
 18 24 20 -22.65 0.00
 19 24 20 3.26 0.00
 20 24 20 -4.50 0.00
 21 24 20 -5.16 0.00
 22 24 20 -6.59 0.00
 17 25 20 -2.70 0.00
 18 25 20 2.01 0.00
 19 25 20 -8.66 0.00
 20 25 20 -9.79 0.00
 21 25 20 1.17 0.00
 17 26 20 8.13 0.00
 18 26 20 1.23 0.00
 19 26 20 -8.71 0.00
 20 26 20 15.41 0.00
 17 27 20 -12.33 0.00
 18 27 20 0.56 0.00
 19 27 20 11.02 0.00
 15 28 20 7.27 0.00
 16 28 20 -18.75 0.00
 17 28 20 6.47 0.00
 13 29 20 9.82 0.00
 14 29 20 1.79 0.00
 15 29 20 -17.77 0.00
 12 30 20 4.57 0.00
 13 30 20 12.45 0.00
 11 31 20 -1.44 0.00
 7 32 20 10.75 0.00
 8 32 20 4.18 0.00
 0 33 20 0.15 0.00
 1 33 20 3.17 0.00
 19 21 21 28.85 0.00
 20 21 21 -6.96 0.00
 18 22 21 30.36 0.00
 19 22 21 -13.83 0.00
 20 22 21 -5.00 0.00
 21 22 21 7.13 0.00
 17 23 21 4.77 0.00
 18 23 21 -14.04 0.00
 19 23 21 -5.36 0.00
 20 23 21 0.40 0.00
 21 23 21 -11.48 0.00
 22 23 21 1.20 0.00
 16 24 21 -6.20 0.00
 17 24 21 -3.27 0.00
 18 24 21 1.74 0.00
 19 24 21 4.42 0.00
 20 24 21 -14.67 0.00
 21 24 21 -2.15 0.00
 15 25 21 -4.88 0.00
 16 25 21 10.35 0.00
 17 25 21 6.01 0.00
 18 25 21 25.38 0.00
 19 25 21 -3.68 0.00
 15 26 21 -3.96 0.00
 16 26 21 -4.69 0.00
 17 26 21 9.26 0.00
 18 26 21 8.75 0.00
 15 27 21 5.00 0.00
 16 27 21 3.81 0.00
 17 27 21 4.62 0.00
 13 28 21 -0.15 0.00
 14 28 21 0.12 0.00
 15 28 21 1.22 0.00
 12 29 21 -4.75 0.00
 13 29 21 3.68 0.00
 10 30 21 -6.36 0.00
 11 30 21 -6.57 0.00
 7 31 21 5.35 0.00
 0 32 21 -2.49 0.00
 19 19 22 4.92 0.00
 18 20 22 4.73 0.00
 19 20 22 51.96 0.00
 20 20 22 -18.75 0.00
 17 21 22 1.13 0.00
 18 21 22 27.95 0.00
 19 21 22 -9.65 0.00
 20 21 22 -21.74 0.00
 21 21 22 14.95 0.00
 16 22 22 -9.13 0.00
 17 22 22 2.39 0.00
 18 22 22 -5.91 0.00
 19 22 22 -24.15 0.00
 20 22 22 11.05 0.00
 21 22 22 3.06 0.00
 15 23 22 -14.75 0.00
 16 23 22 4.25 0.00
 17 23 22 -3.11 0.00
 18 23 22 -28.66 0.00
 19 23 22 10.37 0.00
 20 23 22 14.54 0.00
 15 24 22 12.33 0.00
 16 24 22 15.41 0.00
 17 24 22 -15.23 0.00
 18 24 22 11.44 0.00
 19 24 22 21.59 0.00
 14 25 22 -0.69 0.00
 15 25 22 6.26 0.00
 16 25 22 -2.08 0.00
 17 25 22 -8.95 0.00
 18 25 22 16.38 0.00
 13 26 22 0.78 0.00
 14 26 22 10.53 0.00
 15 26 22 6.16 0.00
 16 26 22 -14.89 0.00
 13 27 22 -6.95 0.00
 14 27 22 3.81 0.00
 15 27 22 -4.17 0.00
 12 28 22 -7.58 0.00
 13 28 22 -0.48 0.00
 10 29 22 -3.24 0.00
 6 30 22 -14.46 0.00
 7 30 22 0.03 0.00
 17 19 23 14.67 0.00
 18 19 23 5.74 0.00
 17 20 23 17.67 0.00
 18 20 23 -9.66 0.00
 19 20 23 0.70 0.00
 16 21 23 11.38 0.00
 17 21 23 -15.29 0.00
 18 21 23 -2.35 0.00
 19 21 23 -8.42 0.00
 20 21 23 0.35 0.00
 15 22 23 -5.44 0.00
 16 22 23 -14.57 0.00
 17 22 23 -4.13 0.00
 18 22 23 -3.02 0.00
 19 22 23 -3.06 0.00
 14 23 23 8.34 0.00
 15 23 23 -12.84 0.00
 16 23 23 5.67 0.00
 17 23 23 18.16 0.00
 18 23 23 -1.11 0.00
 13 24 23 -15.39 0.00
 14 24 23 -15.42 0.00
 15 24 23 5.05 0.00
 16 24 23 24.11 0.00
 17 24 23 0.63 0.00
 13 25 23 -4.17 0.00
 14 25 23 0.34 0.00
 15 25 23 4.67 0.00
 16 25 23 -6.42 0.00
 12 26 23 2.85 0.00
 13 26 23 -2.67 0.00
 14 26 23 2.83 0.00
 11 27 23 -9.62 0.00
 12 27 23 7.75 0.00
 9 28 23 -8.55 0.00
 4 29 23 3.42 0.00
 5 29 23 4.94 0.00
 6 29 23 8.57 0.00
 17 17 24 13.87 0.00
 17 18 24 3.10 0.00
 18 18 24 -4.20 0.00
 16 19 24 22.09 0.00
 17 19 24 -1.99 0.00
 18 19 24 -10.44 0.00
 19 19 24 11.04 0.00
 15 20 24 16.29 0.00
 16 20 24 -12.32 0.00
 17 20 24 -16.42 0.00
 18 20 24 8.43 0.00
 19 20 24 4.36 0.00
 20 20 24 -10.37 0.00
 14 21 24 1.34 0.00
 15 21 24 -12.90 0.00
 16 21 24 -16.02 0.00
 17 21 24 -0.54 0.00
 18 21 24 10.33 0.00
 19 21 24 -8.61 0.00
 13 22 24 -3.29 0.00
 14 22 24 3.84 0.00
 15 22 24 -13.08 0.00
 16 22 24 -4.64 0.00
 17 22 24 12.03 0.00
 13 23 24 2.61 0.00
 14 23 24 -7.43 0.00
 15 23 24 3.76 0.00
 16 23 24 8.30 0.00
 12 24 24 24.64 0.00
 13 24 24 -1.33 0.00
 14 24 24 -17.33 0.00
 15 24 24 -2.27 0.00
 11 25 24 -0.17 0.00
 12 25 24 -3.08 0.00
 13 25 24 -9.38 0.00
 10 26 24 6.42 0.00
 11 26 24 -11.90 0.00
 8 27 24 1.43 0.00
 0 28 24 -7.97 0.00
 1 28 24 2.48 0.00
 2 28 24 15.87 0.00
 3 28 24 -1.42 0.00
 4 28 24 -5.62 0.00
 16 17 25 -6.20 0.00
 15 18 25 6.55 0.00
 16 18 25 12.77 0.00
 17 18 25 -5.89 0.00
 14 19 25 22.90 0.00
 15 19 25 -5.78 0.00
 16 19 25 -17.63 0.00
 17 19 25 5.18 0.00
 18 19 25 2.80 0.00
 13 20 25 -3.00 0.00
 14 20 25 -19.83 0.00
 15 20 25 -0.86 0.00
 16 20 25 9.22 0.00
 17 20 25 2.09 0.00
 18 20 25 -3.89 0.00
 12 21 25 -4.55 0.00
 13 21 25 -15.61 0.00
 14 21 25 -0.41 0.00
 15 21 25 5.60 0.00
 16 21 25 1.97 0.00
 12 22 25 -6.02 0.00
 13 22 25 5.74 0.00
 14 22 25 10.79 0.00
 15 22 25 14.94 0.00
 11 23 25 0.31 0.00
 12 23 25 -3.19 0.00
 13 23 25 8.90 0.00
 14 23 25 -3.96 0.00
 11 24 25 -7.10 0.00
 12 24 25 -2.70 0.00
 9 25 25 -7.71 0.00
 10 25 25 3.16 0.00
 6 26 25 11.76 0.00
 7 26 25 -0.54 0.00
 0 27 25 -6.63 0.00
 15 15 26 -22.25 0.00
 14 16 26 -3.99 0.00
 15 16 26 -6.90 0.00
 16 16 26 -3.24 0.00
 14 17 26 6.29 0.00
 15 17 26 12.13 0.00
 16 17 26 1.92 0.00
 17 17 26 -11.23 0.00
 13 18 26 12.23 0.00
 14 18 26 8.63 0.00
 15 18 26 -15.12 0.00
 16 18 26 -5.80 0.00
 17 18 26 7.46 0.00
 12 19 26 -6.78 0.00
 13 19 26 0.88 0.00
 14 19 26 -5.55 0.00
 15 19 26 8.39 0.00
 16 19 26 1.27 0.00
 11 20 26 -24.11 0.00
 12 20 26 -7.90 0.00
 13 20 26 19.59 0.00
 14 20 26 -9.32 0.00
 15 20 26 -7.72 0.00
 11 21 26 -8.10 0.00
 12 21 26 24.95 0.00
 13 21 26 1.68 0.00
 14 21 26 -6.55 0.00
 11 22 26 22.43 0.00
 12 22 26 -9.11 0.00
 10 23 26 8.18 0.00
 7 24 26 -0.35 0.00
 8 24 26 4.53 0.00
 0 25 26 -9.44 0.00
 1 25 26 -0.49 0.00
 2 25 26 -2.22 0.00
 3 25 26 -7.99 0.00
 4 25 26 0.21 0.00
 14 15 27 8.33 0.00
 14 16 27 -4.27 0.00
 15 16 27 7.35 0.00
 12 17 27 27.25 0.00
 13 17 27 -10.51 0.00
 14 17 27 -5.78 0.00
 15 17 27 6.82 0.00
 16 17 27 3.97 0.00
 11 18 27 5.70 0.00
 12 18 27 -19.73 0.00
 13 18 27 -17.94 0.00
 14 18 27 15.56 0.00
 15 18 27 6.69 0.00
 10 19 27 4.07 0.00
 11 19 27 -3.94 0.00
 12 19 27 -24.49 0.00
 13 19 27 7.50 0.00
 14 19 27 -4.03 0.00
 9 20 27 -8.79 0.00
 10 20 27 -0.97 0.00
 11 20 27 10.52 0.00
 12 20 27 -5.94 0.00
 10 21 27 11.70 0.00
 11 21 27 0.47 0.00
 8 22 27 15.57 0.00
 3 23 27 10.27 0.00
 4 23 27 -3.93 0.00
 5 23 27 3.82 0.00
 12 13 28 -6.88 0.00
 13 13 28 2.58 0.00
 0 14 28 -6.30 0.00
 12 14 28 5.34 0.00
 13 14 28 13.43 0.00
 14 14 28 12.41 0.00
 11 15 28 9.15 0.00
 12 15 28 10.10 0.00
 13 15 28 8.08 0.00
 14 15 28 -7.86 0.00
 15 15 28 5.39 0.00
 10 16 28 12.48 0.00
 11 16 28 15.48 0.00
 12 16 28 -12.67 0.00
 13 16 28 -6.41 0.00
 14 16 28 0.70 0.00
 10 17 28 19.66 0.00
 11 17 28 -24.57 0.00
 12 17 28 -13.40 0.00
 13 17 28 1.02 0.00
 9 18 28 4.55 0.00
 10 18 28 -10.82 0.00
 11 18 28 -9.70 0.00
 12 18 28 0.25 0.00
 8 19 28 -5.97 0.00
 9 19 28 -0.55 0.00
 10 19 28 -14.57 0.00
 7 20 28 -20.28 0.00
 8 20 28 -5.38 0.00
 3 21 28 -0.90 0.00
 4 21 28 1.02 0.00
 5 21 28 -10.17 0.00
 0 1 29 5.71 0.00
 9 10 29 -5.07 0.00
 10 11 29 -8.53 0.00
 0 12 29 -7.83 0.00
 1 12 29 -2.69 0.00
 11 12 29 1.35 0.00
 0 13 29 16.48 0.00
 1 13 29 9.94 0.00
 2 13 29 -7.56 0.00
 3 13 29 -4.86 0.00
 4 13 29 10.49 0.00
 5 13 29 5.66 0.00
 10 13 29 2.13 0.00
 11 13 29 5.90 0.00
 12 13 29 5.31 0.00
 0 14 29 3.26 0.00
 1 14 29 -22.83 0.00
 2 14 29 -1.38 0.00
 10 14 29 15.39 0.00
 11 14 29 10.53 0.00
 12 14 29 -4.41 0.00
 13 14 29 -2.08 0.00
 0 15 29 -26.63 0.00
 1 15 29 -15.38 0.00
 9 15 29 20.27 0.00
 10 15 29 6.83 0.00
 11 15 29 -8.23 0.00
 12 15 29 -8.47 0.00
 8 16 29 18.93 0.00
 9 16 29 8.77 0.00
 10 16 29 -16.11 0.00
 11 16 29 -7.36 0.00
 8 17 29 5.66 0.00
 9 17 29 -15.35 0.00
 6 18 29 -2.73 0.00
 7 18 29 5.66 0.00
 0 19 29 0.96 0.00
 1 19 29 -5.14 0.00
 2 19 29 11.16 0.00
 3 19 29 -1.19 0.00
 4 19 29 12.29 0.00
 0 0 30 17.18 0.00
 0 1 30 26.59 0.00
 1 1 30 -8.28 0.00
 0 2 30 -15.53 0.00
 1 2 30 -19.19 0.00
 2 2 30 6.04 0.00
 0 3 30 -23.12 0.00
 1 3 30 7.45 0.00
 2 3 30 22.34 0.00
 3 3 30 -13.16 0.00
 0 4 30 23.42 0.00
 7 8 30 -24.37 0.00
 8 8 30 -11.60 0.00
 7 9 30 -13.32 0.00
 8 9 30 14.35 0.00
 9 9 30 1.34 0.00
 0 10 30 -18.81 0.00
 7 10 30 -7.05 0.00
 8 10 30 4.48 0.00
 9 10 30 10.10 0.00
 10 10 30 -12.44 0.00
 0 11 30 -3.78 0.00
 1 11 30 6.57 0.00
 2 11 30 8.41 0.00
 3 11 30 1.79 0.00
 4 11 30 9.32 0.00
 5 11 30 11.01 0.00
 7 11 30 2.62 0.00
 8 11 30 21.22 0.00
 9 11 30 2.52 0.00
 10 11 30 -12.38 0.00
 11 11 30 -2.59 0.00
 0 12 30 24.04 0.00
 1 12 30 -6.87 0.00
 2 12 30 -6.15 0.00
 3 12 30 5.16 0.00
 4 12 30 -0.26 0.00
 5 12 30 -13.29 0.00
 6 12 30 -10.86 0.00
 7 12 30 8.64 0.00
 8 12 30 16.03 0.00
 9 12 30 -10.16 0.00
 10 12 30 -2.98 0.00
 11 12 30 1.57 0.00
 0 13 30 -6.36 0.00
 1 13 30 -4.11 0.00
 2 13 30 -1.50 0.00
 3 13 30 9.86 0.00
 4 13 30 -4.20 0.00
 5 13 30 -6.28 0.00
 6 13 30 17.03 0.00
 7 13 30 12.33 0.00
 8 13 30 -14.20 0.00
 9 13 30 -7.24 0.00
 10 13 30 2.80 0.00
 0 14 30 -1.72 0.00
 1 14 30 -4.34 0.00
 2 14 30 -11.89 0.00
 3 14 30 4.74 0.00
 4 14 30 -3.53 0.00
 5 14 30 5.98 0.00
 6 14 30 1.44 0.00
 7 14 30 -8.24 0.00
 8 14 30 -14.50 0.00
 9 14 30 -0.49 0.00
 0 15 30 -8.25 0.00
 1 15 30 -3.10 0.00
 2 15 30 9.01 0.00
 3 15 30 -14.10 0.00
 6 15 30 6.74 0.00
 7 15 30 4.28 0.00
 0 16 30 10.86 0.00
 1 16 30 -0.17 0.00
 2 16 30 -7.41 0.00
 3 16 30 -1.95 0.00
 4 16 30 3.39 0.00
 5 16 30 0.23 0.00
 0 1 31 -3.23 0.00
 0 2 31 -12.74 0.00
 1 2 31 0.35 0.00
 0 3 31 10.72 0.00
 1 3 31 2.60 0.00
 2 3 31 3.19 0.00
 0 4 31 1.20 0.00
 1 4 31 7.21 0.00
 2 4 31 -0.80 0.00
 3 4 31 2.04 0.00
 0 5 31 -8.68 0.00
 1 5 31 -0.27 0.00
 2 5 31 -5.55 0.00
 3 5 31 0.96 0.00
 4 5 31 4.01 0.00
 0 6 31 0.28 0.00
 1 6 31 -8.12 0.00
 2 6 31 -2.47 0.00
 3 6 31 5.04 0.00
 0 7 31 6.96 0.00
 3 7 31 3.70 0.00
 4 7 31 5.09 0.00
 5 7 31 -10.24 0.00
 6 7 31 -4.85 0.00
 0 8 31 -1.56 0.00
 1 8 31 -7.06 0.00
 2 8 31 9.35 0.00
 3 8 31 0.68 0.00
 4 8 31 -22.41 0.00
 5 8 31 -6.52 0.00
 6 8 31 -6.22 0.00
 7 8 31 -3.79 0.00
 0 9 31 -12.84 0.00
 1 9 31 8.52 0.00
 2 9 31 4.18 0.00
 3 9 31 -7.92 0.00
 4 9 31 3.21 0.00
 5 9 31 18.39 0.00
 6 9 31 15.95 0.00
 7 9 31 -1.19 0.00
 8 9 31 -2.81 0.00
 0 10 31 0.45 0.00
 1 10 31 1.30 0.00
 2 10 31 -1.16 0.00
 3 10 31 2.69 0.00
 4 10 31 1.21 0.00
 5 10 31 8.07 0.00
 6 10 31 12.82 0.00
 7 10 31 6.66 0.00
 8 10 31 -13.78 0.00
 9 10 31 4.38 0.00
 0 11 31 9.19 0.00
 1 11 31 2.41 0.00
 2 11 31 4.18 0.00
 3 11 31 -5.74 0.00
 4 11 31 -14.32 0.00
 5 11 31 7.30 0.00
 6 11 31 -5.39 0.00
 7 11 31 -18.80 0.00
 8 11 31 7.10 0.00
 0 12 31 9.78 0.00
 1 12 31 12.93 0.00
 2 12 31 -14.26 0.00
 3 12 31 -14.04 0.00
 4 12 31 4.64 0.00
 5 12 31 2.45 0.00
 6 12 31 8.37 0.00
 0 13 31 -4.73 0.00
 1 13 31 -7.22 0.00
 2 13 31 -19.08 0.00
 3 13 31 7.18 0.00
 4 13 31 15.57 0.00
 0 0 32 14.51 0.00
 0 1 32 0.45 0.00
 1 1 32 -12.07 0.00
 0 2 32 -4.76 0.00
 1 2 32 -13.60 0.00
 2 2 32 4.34 0.00
 0 3 32 -4.47 0.00
 1 3 32 0.94 0.00
 2 3 32 13.36 0.00
 3 3 32 8.15 0.00
 0 4 32 -18.68 0.00
 1 4 32 5.71 0.00
 2 4 32 8.21 0.00
 3 4 32 -11.02 0.00
 4 4 32 -6.45 0.00
 0 5 32 -1.15 0.00
 1 5 32 11.80 0.00
 2 5 32 -3.35 0.00
 3 5 32 -11.13 0.00
 4 5 32 18.14 0.00
 5 5 32 7.17 0.00
 0 6 32 20.90 0.00
 1 6 32 -2.23 0.00
 2 6 32 -12.94 0.00
 3 6 32 -3.96 0.00
 4 6 32 3.54 0.00
 5 6 32 -2.45 0.00
 6 6 32 14.72 0.00
 0 7 32 6.50 0.00
 1 7 32 -11.59 0.00
 2 7 32 -3.19 0.00
 3 7 32 2.16 0.00
 4 7 32 -15.67 0.00
 5 7 32 4.55 0.00
 6 7 32 -2.06 0.00
 0 8 32 -4.97 0.00
 1 8 32 6.78 0.00
 2 8 32 4.72 0.00
 3 8 32 6.17 0.00
 4 8 32 -0.44 0.00
 0 9 32 -2.58 0.00
 1 9 32 0.94 0.00
 2 9 32 -0.94 0.00
 0 0 0 0.00 0.00
# SQUEEZE RESULTS (Version = 141217)
# Note: Data are Listed for all Voids in the P1 Unit Cell
# i.e. Centre of Gravity, Solvent Accessible Volume,
# Recovered number of Electrons in the Void and
# Details about the Squeezed Material
;
loop_
  _platon_missing_refln_index_h
  _platon_missing_refln_index_k
  _platon_missing_refln_index_l
  _platon_missing_refln_theta
 1 1 0 0.872
 0 2 0 1.233
 2 2 0 1.743
 1 3 0 1.949
 3 3 0 2.616
 2 4 0 2.757
 0 1 1 0.995
 0 2 1 1.459
 1 2 1 1.584
 0 3 1 2.007
 1 3 1 2.100
 0 0 2 1.562
 0 1 2 1.679
 1 1 2 1.789
 0 2 2 1.990
 1 2 2 2.083
 2 2 2 2.341

_platon_squeeze_details
;
TITL p         P 42/n m c   R = 0.13
CELL   33.0371   33.0371   26.0764     90.00     90.00     90.00
SPGR P42/nmc
# Solvent Accessible Volume =      6844
# Electrons Found in S.A.V. =      1936
# Note: Atoms in Void are Labelled as Cxxx and Qxxx for all Others
Q101 0.513 0.713 0.220 !       5.69 eA-3
Q102 0.320 0.492 0.389 !       4.56 eA-3
Q103 0.850 0.247 0.484 !       3.96 eA-3
Q104 0.506 0.179 0.727 !       3.78 eA-3
Q105 0.404 0.752 0.102 !       3.32 eA-3
Q106 0.750 0.312 0.423 !       3.16 eA-3
Q107 0.033 0.753 0.148 !       3.00 eA-3
Q108 0.699 0.249 0.828 !       2.93 eA-3
Q109 0.250 0.992 0.179 !       2.91 eA-3
Q110 0.250 0.630 0.443 !       2.67 eA-3
C111 0.266 0.248 0.492 !       2.55 eA-3
Q112 0.750 0.122 0.743 !       2.52 eA-3
Q113 0.734 0.234 0.750 !       2.50 eA-3
Q114 0.343 0.675 0.266 !       2.48 eA-3
Q115 0.845 0.085 0.795 !       2.47 eA-3
C116 0.250 0.229 0.491 !       2.46 eA-3
C117 0.250 0.253 0.477 !       2.44 eA-3
C118 0.183 0.312 0.061 !       2.41 eA-3
C119 0.723 0.730 0.032 !       2.41 eA-3
C120 0.277 0.270 0.968 !       2.41 eA-3
C121 0.292 0.335 0.580 !       2.40 eA-3
C122 0.250 0.220 0.032 !       2.39 eA-3
C123 0.790 0.779 0.523 !       2.35 eA-3
C124 0.833 0.633 0.435 !       2.30 eA-3
[truncated: 8,984,077 more chars]
